# Supplementary material for: The cnidarian-bilaterian ancestor possessed at least 56 homeoboxes: evidence from the starlet sea anemone, Nematostella vectensis
Source: Genome Biol. 2006 Jul 24;7(7):R64. doi: 10.1186/gb-2006-7-7-r64 (PMC1779571; doi:10.1186/gb-2006-7-7-r64)
Supplement: Additional data file 4 — Perl script that was used to parse BLAST reports and extract homeodomains from corresponding FASTA files. [file gb-2006-7-7-r64-S4.gz]

Archive with 11 entries (9 files):
- custom_perl_script
- custom_perl_script/.DS_Store
- custom_perl_script/00-README
- custom_perl_script/contigs_v_deuthbxs.blastx
- custom_perl_script/contigs_v_deuthbxs.blastx.tab
- custom_perl_script/deut_homeobox_tis.fa.contigs
- custom_perl_script/frames.txt
- custom_perl_script/get_homeodomains_from_blast.pl
- custom_perl_script/NHGRI
- custom_perl_script/NHGRI/BioUtils.pm
- custom_perl_script/NHGRI/FastaParser.pm
