# Supplementary material for: The cnidarian-bilaterian ancestor possessed at least 56 homeoboxes: evidence from the starlet sea anemone, Nematostella vectensis
Source: Genome Biol. 2006 Jul 24;7(7):R64. doi: 10.1186/gb-2006-7-7-r64 (PMC1779571; doi:10.1186/gb-2006-7-7-r64)
Supplement: Additional data file 4 — Perl script that was used to parse BLAST reports and extract homeodomains from corresponding FASTA files. [file gb-2006-7-7-r64-S4.gz › custom_perl_script/contigs_v_deuthbxs.blastx.tab]

deut_homeobox_tis.fa.Contig1	pax3.7Bf	62.16	37	14	0	759	649	11	47	4.9e-11	52.76
deut_homeobox_tis.fa.Contig1	gsc.Bf	57.89	38	16	0	762	649	10	47	6.4e-11	52.37
deut_homeobox_tis.fa.Contig1	arl.Mm	58.33	36	15	0	756	649	12	47	8.4e-11	51.99
deut_homeobox_tis.fa.Contig1	arl.Mm	33.33	18	12	0	776	723	5	22	6.7	15.78
deut_homeobox_tis.fa.Contig1	Pax6.Mm	60.53	38	15	0	762	649	10	47	8.4e-11	51.99
deut_homeobox_tis.fa.Contig1	Pax6.Mm	40.00	15	9	0	779	735	4	18	3.0	16.93
deut_homeobox_tis.fa.Contig1	rax.Mm	63.89	36	13	0	756	649	12	47	1.4e-10	53.91
deut_homeobox_tis.fa.Contig1	rax.Mm	100.00	6	0	0	779	762	4	9	1.4e-10	16.93
deut_homeobox_tis.fa.Contig1	rax.Mm	43.75	16	9	0	484	531	16	31	6.7	15.78
deut_homeobox_tis.fa.Contig1	PMX2B.Hs	66.67	36	12	0	756	649	12	47	3.0e-10	52.76
deut_homeobox_tis.fa.Contig1	PMX2B.Hs	60.00	10	4	0	776	747	5	14	3.0e-10	16.93
deut_homeobox_tis.fa.Contig1	otp.Mm	61.11	36	14	0	756	649	12	47	3.2e-10	50.06
deut_homeobox_tis.fa.Contig1	pitx.BF	59.46	37	15	0	759	649	11	47	1.2e-09	48.14
deut_homeobox_tis.fa.Contig1	OTX1.Mm	55.26	38	17	0	762	649	10	47	3.5e-09	46.59
deut_homeobox_tis.fa.Contig1	EmxA.BF	41.67	36	21	0	756	649	12	47	9.0e-05	31.96
deut_homeobox_tis.fa.Contig1	EmxA.BF	53.85	13	6	0	258	296	4	16	6.7	15.78
deut_homeobox_tis.fa.Contig1	pax4.Mm	38.89	36	22	0	756	649	12	47	2.0e-04	30.80
deut_homeobox_tis.fa.Contig1	Evx1.Mm	39.47	38	23	0	762	649	10	47	2.0e-04	30.80
deut_homeobox_tis.fa.Contig1	mox1.Mm	36.84	38	24	0	762	649	10	47	4.5e-04	29.65
deut_homeobox_tis.fa.Contig1	Xlox.Bf	44.44	36	20	0	756	649	12	47	4.5e-04	29.65
deut_homeobox_tis.fa.Contig1	HMX1.Hs	31.58	38	26	0	762	649	10	47	7.6e-04	28.88
deut_homeobox_tis.fa.Contig1	Cdx1.Mm	36.59	41	26	1	771	649	8	47	7.6e-04	28.88
deut_homeobox_tis.fa.Contig1	Dlx1.Mm	30.56	36	25	0	756	649	12	47	0.002	27.72
deut_homeobox_tis.fa.Contig1	Hox10.Bf	31.58	38	26	0	762	649	10	47	0.002	27.72
deut_homeobox_tis.fa.Contig1	Gsx1.Mm	36.11	36	23	0	756	649	12	47	0.002	27.34
deut_homeobox_tis.fa.Contig1	Barx1.Mm	37.14	35	22	0	756	652	12	46	0.004	26.56
deut_homeobox_tis.fa.Contig1	cux1.Mm	26.32	38	28	0	768	655	8	45	0.004	26.56
deut_homeobox_tis.fa.Contig1	Hox4.Bf	34.21	38	25	0	762	649	10	47	0.004	26.56
deut_homeobox_tis.fa.Contig1	Hlx.Mm	36.11	36	23	0	756	649	12	47	0.005	26.18
deut_homeobox_tis.fa.Contig1	NKX6.1Hs	35.14	37	24	0	759	649	11	47	0.006	25.79
deut_homeobox_tis.fa.Contig1	bapx1.Mm	30.56	36	25	0	756	649	12	47	0.008	25.41
deut_homeobox_tis.fa.Contig1	HLXB9.Hs	32.43	37	25	0	759	649	11	47	0.014	24.64
deut_homeobox_tis.fa.Contig1	LIM1.Hs	32.43	37	25	0	759	649	11	47	0.071	22.33
deut_homeobox_tis.fa.Contig1	LHX3.Hs	24.32	37	28	0	759	649	11	47	0.270	20.40
deut_homeobox_tis.fa.Contig1	PBX1.Hs	38.10	21	13	0	717	655	28	48	0.353	20.02
deut_homeobox_tis.fa.Contig1	IRX2.Hs	33.33	24	16	0	779	708	7	30	1.8	17.71
deut_homeobox_tis.fa.Contig1	SIX3.Hs	16.67	42	35	0	780	655	4	45	3.0	16.93
deut_homeobox_tis.fa.Contig1	SIX3.Hs	40.00	20	12	0	482	541	15	34	8.7	15.39
deut_homeobox_tis.fa.Contig1	sax1.Hs	62.50	8	3	0	812	789	17	24	3.9	16.55
deut_homeobox_tis.fa.Contig1	LHX2.Hs	83.33	6	1	0	278	295	17	22	6.7	15.78
deut_homeobox_tis.fa.Contig1	SIX1.Hs	40.00	20	12	0	482	541	15	34	8.7	15.39
deut_homeobox_tis.fa.Contig2	arl.Mm	61.70	47	18	0	280	140	1	47	3.1e-14	63.54
deut_homeobox_tis.fa.Contig2	PMX2B.Hs	57.45	47	20	0	280	140	1	47	2.0e-13	60.85
deut_homeobox_tis.fa.Contig2	pax3.7Bf	54.00	50	23	0	280	131	1	50	3.7e-12	56.61
deut_homeobox_tis.fa.Contig2	Pax6.Mm	55.10	49	22	0	277	131	2	50	1.1e-11	55.07
deut_homeobox_tis.fa.Contig2	rax.Mm	52.17	46	22	0	277	140	2	47	5.4e-11	52.76
deut_homeobox_tis.fa.Contig2	OTX1.Mm	51.06	47	23	0	280	140	1	47	9.2e-11	51.99
deut_homeobox_tis.fa.Contig2	otp.Mm	51.06	47	23	0	280	140	1	47	1.2e-10	51.60
deut_homeobox_tis.fa.Contig2	gsc.Bf	51.06	47	23	0	280	140	1	47	4.6e-10	49.68
deut_homeobox_tis.fa.Contig2	pitx.BF	48.94	47	24	0	280	140	1	47	6.0e-10	49.29
deut_homeobox_tis.fa.Contig2	Hox2.Bf	43.48	46	26	0	277	140	2	47	1.8e-06	37.74
deut_homeobox_tis.fa.Contig2	Hox1.Bf	41.86	43	25	0	268	140	5	47	1.8e-06	37.74
deut_homeobox_tis.fa.Contig2	Hox3.Bf	36.36	55	35	0	277	113	2	56	4.0e-06	36.58
deut_homeobox_tis.fa.Contig2	pax4.Mm	41.67	48	28	0	274	131	3	50	5.2e-06	36.19
deut_homeobox_tis.fa.Contig2	pax4.Mm	66.67	9	3	0	924	898	15	23	7.3	15.78
deut_homeobox_tis.fa.Contig2	mox1.Mm	39.13	46	28	0	277	140	2	47	1.2e-05	35.04
deut_homeobox_tis.fa.Contig2	Xlox.Bf	41.30	46	27	0	277	140	2	47	2.0e-05	34.27
deut_homeobox_tis.fa.Contig2	Hox8.Bf	38.30	47	29	0	280	140	1	47	3.4e-05	33.50
deut_homeobox_tis.fa.Contig2	Lbx.Dr	35.56	45	29	0	280	146	1	45	4.4e-05	33.11
deut_homeobox_tis.fa.Contig2	Hox4.Bf	39.13	46	28	0	277	140	2	47	5.8e-05	32.73
deut_homeobox_tis.fa.Contig2	Hox4.Bf	58.33	12	5	0	637	602	28	39	1.9	17.71
deut_homeobox_tis.fa.Contig2	bapx1.Mm	34.04	47	31	0	280	140	1	47	7.6e-05	32.34
deut_homeobox_tis.fa.Contig2	bapx1.Mm	36.84	19	12	0	522	466	7	25	9.6	15.39
deut_homeobox_tis.fa.Contig2	tlx1.Gg	32.61	46	31	0	280	143	1	46	9.9e-05	31.96
deut_homeobox_tis.fa.Contig2	Gsx1.Mm	36.96	46	29	0	277	140	2	47	1.3e-04	31.57
deut_homeobox_tis.fa.Contig2	Hox5.Bf	36.96	46	29	0	277	140	2	47	1.7e-04	31.19
deut_homeobox_tis.fa.Contig2	HLXB9.Hs	39.13	46	28	0	277	140	2	47	2.9e-04	30.42
deut_homeobox_tis.fa.Contig2	Cdx1.Mm	31.11	45	31	0	274	140	3	47	2.9e-04	30.42
deut_homeobox_tis.fa.Contig2	Nkx2.3Hs	31.91	47	32	0	280	140	1	47	8.4e-04	28.88
deut_homeobox_tis.fa.Contig2	LHX2.Hs	32.61	46	31	0	277	140	2	47	0.003	26.95
deut_homeobox_tis.fa.Contig2	PBX1.Hs	32.76	58	36	2	277	113	2	59	0.003	26.95
deut_homeobox_tis.fa.Contig2	Barx1.Mm	37.78	45	28	0	277	143	2	46	0.004	26.56
deut_homeobox_tis.fa.Contig2	Hox10.Bf	23.91	46	35	0	277	140	2	47	0.007	25.79
deut_homeobox_tis.fa.Contig2	LHX3.Hs	32.61	46	31	0	277	140	2	47	0.016	24.64
deut_homeobox_tis.fa.Contig2	POU2F1.Hs	31.91	47	32	1	280	140	1	44	0.078	22.33
deut_homeobox_tis.fa.Contig2	LIM1.Hs	34.04	47	31	0	280	140	1	47	0.228	20.79
deut_homeobox_tis.fa.Contig2	SIX1.Hs	30.00	30	21	0	235	146	16	45	0.662	19.25
deut_homeobox_tis.fa.Contig2	cux1.Mm	75.00	8	2	0	483	506	50	57	1.5	18.09
deut_homeobox_tis.fa.Contig2	zfh3.Mm	28.26	46	33	0	277	140	2	47	2.5	17.32
deut_homeobox_tis.fa.Contig2	gbx1.Hs	31.58	19	13	0	753	809	13	31	9.6	15.39
deut_homeobox_tis.fa.Contig3	OTX1.Mm	59.18	49	20	0	790	644	2	50	2.1e-14	63.93
deut_homeobox_tis.fa.Contig3	OTX1.Mm	84.62	13	2	0	422	384	47	59	0.002	27.72
deut_homeobox_tis.fa.Contig3	gsc.Bf	55.10	49	22	0	790	644	2	50	4.8e-14	62.77
deut_homeobox_tis.fa.Contig3	gsc.Bf	92.31	13	1	0	422	384	47	59	2.0e-04	30.80
deut_homeobox_tis.fa.Contig3	rax.Mm	59.57	47	19	0	793	653	1	47	1.1e-13	61.62
deut_homeobox_tis.fa.Contig3	rax.Mm	76.92	13	3	0	422	384	47	59	0.001	28.11
deut_homeobox_tis.fa.Contig3	Pax6.Mm	58.70	46	19	0	790	653	2	47	1.1e-13	61.62
deut_homeobox_tis.fa.Contig3	Pax6.Mm	69.23	13	4	0	422	384	47	59	0.004	26.56
deut_homeobox_tis.fa.Contig3	otp.Mm	58.70	46	19	0	790	653	2	47	4.5e-12	56.22
deut_homeobox_tis.fa.Contig3	otp.Mm	69.23	13	4	0	422	384	47	59	0.004	26.56
deut_homeobox_tis.fa.Contig3	arl.Mm	56.52	46	20	0	790	653	2	47	5.8e-12	55.84
deut_homeobox_tis.fa.Contig3	arl.Mm	76.92	13	3	0	422	384	47	59	0.002	27.72
deut_homeobox_tis.fa.Contig3	pitx.BF	51.02	49	24	0	790	644	2	50	7.6e-12	55.45
deut_homeobox_tis.fa.Contig3	pitx.BF	84.62	13	2	0	422	384	47	59	5.9e-04	29.26
deut_homeobox_tis.fa.Contig3	pax3.7Bf	52.17	46	22	0	790	653	2	47	1.0e-11	55.07
deut_homeobox_tis.fa.Contig3	pax3.7Bf	76.92	13	3	0	422	384	47	59	0.002	27.72
deut_homeobox_tis.fa.Contig3	PMX2B.Hs	54.35	46	21	0	790	653	2	47	2.2e-11	53.91
deut_homeobox_tis.fa.Contig3	PMX2B.Hs	84.62	13	2	0	422	384	47	59	4.5e-04	29.65
deut_homeobox_tis.fa.Contig3	Evx1.Mm	45.65	46	25	0	790	653	2	47	1.5e-07	41.20
deut_homeobox_tis.fa.Contig3	Evx1.Mm	61.54	13	5	0	422	384	47	59	0.042	23.10
deut_homeobox_tis.fa.Contig3	sax1.Hs	41.30	46	27	0	790	653	2	47	1.9e-07	40.82
deut_homeobox_tis.fa.Contig3	sax1.Hs	61.54	13	5	0	422	384	47	59	0.005	26.18
deut_homeobox_tis.fa.Contig3	pax4.Mm	42.22	45	26	0	787	653	3	47	3.3e-07	40.05
deut_homeobox_tis.fa.Contig3	pax4.Mm	76.92	13	3	0	422	384	47	59	0.002	27.72
deut_homeobox_tis.fa.Contig3	EmxA.BF	43.48	46	26	0	790	653	2	47	5.7e-07	39.28
deut_homeobox_tis.fa.Contig3	EmxA.BF	66.67	12	4	0	422	387	47	58	0.008	25.41
deut_homeobox_tis.fa.Contig3	en1.Mm	39.13	46	28	0	790	653	2	47	4.8e-06	36.19
deut_homeobox_tis.fa.Contig3	en1.Mm	58.33	12	5	0	422	387	47	58	0.032	23.48
deut_homeobox_tis.fa.Contig3	Xlox.Bf	40.43	47	28	0	793	653	1	47	4.8e-06	36.19
deut_homeobox_tis.fa.Contig3	Xlox.Bf	53.85	13	6	0	422	384	47	59	0.014	24.64
deut_homeobox_tis.fa.Contig3	Gsx1.Mm	36.96	46	29	0	790	653	2	47	4.8e-06	36.19
deut_homeobox_tis.fa.Contig3	Gsx1.Mm	53.85	13	6	0	422	384	47	59	0.011	25.02
deut_homeobox_tis.fa.Contig3	Hox2.Bf	34.78	46	30	0	790	653	2	47	8.2e-06	35.42
deut_homeobox_tis.fa.Contig3	Hox2.Bf	38.46	13	8	0	422	384	47	59	0.208	20.79
deut_homeobox_tis.fa.Contig3	HMX1.Hs	34.78	46	30	0	790	653	2	47	1.1e-05	35.04
deut_homeobox_tis.fa.Contig3	HMX1.Hs	50.00	14	7	0	422	381	47	60	0.025	23.87
deut_homeobox_tis.fa.Contig3	bapx1.Mm	34.78	46	30	0	790	653	2	47	2.4e-05	33.88
deut_homeobox_tis.fa.Contig3	bapx1.Mm	46.15	13	7	0	422	384	47	59	0.160	21.17
deut_homeobox_tis.fa.Contig3	LHX2.Hs	36.96	46	29	0	790	653	2	47	2.4e-05	33.88
deut_homeobox_tis.fa.Contig3	LHX2.Hs	57.14	14	6	0	422	381	47	60	0.014	24.64
deut_homeobox_tis.fa.Contig3	Dlx1.Mm	30.43	46	32	0	790	653	2	47	6.9e-05	32.34
deut_homeobox_tis.fa.Contig3	Dlx1.Mm	50.00	12	6	0	422	387	47	58	0.025	23.87
deut_homeobox_tis.fa.Contig3	HLXB9.Hs	36.96	46	29	0	790	653	2	47	9.0e-05	31.96
deut_homeobox_tis.fa.Contig3	HLXB9.Hs	50.00	12	6	0	422	387	47	58	0.055	22.71
deut_homeobox_tis.fa.Contig3	LHX3.Hs	34.78	46	30	0	790	653	2	47	1.5e-04	31.19
deut_homeobox_tis.fa.Contig3	LHX3.Hs	66.67	12	4	0	422	387	47	58	0.032	23.48
deut_homeobox_tis.fa.Contig3	Lbx.Dr	31.82	44	30	0	790	659	2	45	3.4e-04	30.03
deut_homeobox_tis.fa.Contig3	Lbx.Dr	53.85	13	6	0	419	381	48	60	0.055	22.71
deut_homeobox_tis.fa.Contig3	ISL1.Hs	31.11	45	31	0	787	653	3	47	0.001	28.11
deut_homeobox_tis.fa.Contig3	ISL1.Hs	53.85	13	6	0	422	384	47	59	0.094	21.94
deut_homeobox_tis.fa.Contig3	Hox5.Bf	31.91	47	32	0	793	653	1	47	0.002	27.72
deut_homeobox_tis.fa.Contig3	Hox5.Bf	53.85	13	6	0	422	384	47	59	0.014	24.64
deut_homeobox_tis.fa.Contig3	Hox3.Bf	61.54	13	5	0	422	384	47	59	0.004	26.56
deut_homeobox_tis.fa.Contig3	NKX6.1Hs	69.23	13	4	0	422	384	47	59	0.005	26.18
deut_homeobox_tis.fa.Contig3	gbx1.Hs	31.58	38	26	0	500	387	21	58	0.006	25.79
deut_homeobox_tis.fa.Contig3	Cdx1.Mm	75.00	12	3	0	422	387	47	58	0.008	25.41
deut_homeobox_tis.fa.Contig3	tlx1.Gg	66.67	12	4	0	419	384	48	59	0.011	25.02
deut_homeobox_tis.fa.Contig3	Hox4.Bf	58.33	12	5	0	422	387	47	58	0.025	23.87
deut_homeobox_tis.fa.Contig3	LIM1.Hs	35.71	42	27	0	778	653	6	47	0.025	23.87
deut_homeobox_tis.fa.Contig3	LIM1.Hs	66.67	12	4	0	422	387	47	58	0.032	23.48
deut_homeobox_tis.fa.Contig3	Hlx.Mm	72.73	11	3	0	422	390	47	57	0.032	23.48
deut_homeobox_tis.fa.Contig3	Hox8.Bf	53.85	13	6	0	422	384	47	59	0.032	23.48
deut_homeobox_tis.fa.Contig3	Msx1.Mm	58.33	12	5	0	422	387	47	58	0.042	23.10
deut_homeobox_tis.fa.Contig3	mox1.Mm	58.33	12	5	0	422	387	47	58	0.042	23.10
deut_homeobox_tis.fa.Contig3	Hox1.Bf	53.85	13	6	0	422	384	47	59	0.042	23.10
deut_homeobox_tis.fa.Contig3	Nkx2.3Hs	53.85	13	6	0	422	384	47	59	0.055	22.71
deut_homeobox_tis.fa.Contig3	PBX1.Hs	46.15	13	7	0	419	381	51	63	0.072	22.33
deut_homeobox_tis.fa.Contig3	Barx1.Mm	53.85	13	6	0	419	381	48	60	0.094	21.94
deut_homeobox_tis.fa.Contig3	Hox10.Bf	50.00	12	6	0	422	387	47	58	0.122	21.56
deut_homeobox_tis.fa.Contig3	SIX3.Hs	70.00	10	3	0	419	390	48	57	0.272	20.40
deut_homeobox_tis.fa.Contig3	SIX1.Hs	70.00	10	3	0	419	390	48	57	0.272	20.40
deut_homeobox_tis.fa.Contig3	SIX1.Hs	66.67	6	2	0	901	884	6	11	5.1	16.16
deut_homeobox_tis.fa.Contig3	POU2F1.Hs	58.33	12	5	0	422	387	47	58	0.355	20.02
deut_homeobox_tis.fa.Contig3	POU1F1.Hs	60.00	15	6	1	422	378	47	60	0.606	19.25
deut_homeobox_tis.fa.Contig3	POU4F1.Hs	50.00	12	6	0	422	387	47	58	0.792	18.86
deut_homeobox_tis.fa.Contig3	PROX1.Hs	55.56	9	4	0	101	75	9	17	2.3	17.32
deut_homeobox_tis.fa.Contig4	tlx1.Gg	69.49	59	18	0	404	580	1	59	2.8e-20	83.57
deut_homeobox_tis.fa.Contig4	Nkx2.3Hs	58.33	60	25	0	404	583	1	60	1.2e-18	78.18
deut_homeobox_tis.fa.Contig4	Lbx.Dr	63.79	58	21	0	404	577	1	58	1.0e-17	75.10
deut_homeobox_tis.fa.Contig4	bapx1.Mm	56.67	60	26	0	404	583	1	60	1.0e-17	75.10
deut_homeobox_tis.fa.Contig4	Barx1.Mm	57.89	57	24	0	407	577	2	58	6.5e-17	72.40
deut_homeobox_tis.fa.Contig4	HLXB9.Hs	57.63	59	25	0	407	583	2	60	8.5e-17	72.02
deut_homeobox_tis.fa.Contig4	Msx1.Mm	54.39	57	26	0	407	577	2	58	3.2e-16	70.09
deut_homeobox_tis.fa.Contig4	Dlx1.Mm	54.39	57	26	0	407	577	2	58	4.2e-16	69.71
deut_homeobox_tis.fa.Contig4	NK2.2Hs	53.33	60	28	0	404	583	1	60	7.2e-16	68.94
deut_homeobox_tis.fa.Contig4	HMX1.Hs	56.90	58	25	0	404	577	1	58	7.2e-16	68.94
deut_homeobox_tis.fa.Contig4	Hox4.Bf	54.39	57	26	0	407	577	2	58	7.2e-16	68.94
deut_homeobox_tis.fa.Contig4	Evx1.Mm	54.24	59	27	0	407	583	2	60	1.6e-15	67.78
deut_homeobox_tis.fa.Contig4	gbx1.Hs	56.14	57	25	0	407	577	2	58	2.7e-15	67.01
deut_homeobox_tis.fa.Contig4	Hox3.Bf	50.85	59	29	0	407	583	2	60	3.6e-15	66.63
deut_homeobox_tis.fa.Contig4	Xlox.Bf	50.85	59	29	0	407	583	2	60	4.7e-15	66.24
deut_homeobox_tis.fa.Contig4	Hox1.Bf	56.36	55	24	0	416	580	5	59	1.0e-14	65.08
deut_homeobox_tis.fa.Contig4	Hlx.Mm	53.57	56	26	0	416	583	5	60	1.8e-14	64.31
deut_homeobox_tis.fa.Contig4	Hox8.Bf	49.15	59	30	0	404	580	1	59	1.8e-14	64.31
deut_homeobox_tis.fa.Contig4	sax1.Hs	53.45	58	27	0	407	580	2	59	2.3e-14	63.93
deut_homeobox_tis.fa.Contig4	sax1.Hs	83.33	6	1	0	538	521	25	30	9.4	15.39
deut_homeobox_tis.fa.Contig4	Hox5.Bf	51.72	58	28	0	407	580	2	59	3.0e-14	63.54
deut_homeobox_tis.fa.Contig4	EmxA.BF	50.85	59	29	0	407	583	2	60	3.9e-14	63.16
deut_homeobox_tis.fa.Contig4	NKX6.1Hs	49.15	59	30	0	404	580	1	59	5.2e-14	62.77
deut_homeobox_tis.fa.Contig4	en1.Mm	45.61	57	31	0	407	577	2	58	5.2e-14	62.77
deut_homeobox_tis.fa.Contig4	mox1.Mm	54.39	57	26	0	407	577	2	58	5.2e-14	62.77
deut_homeobox_tis.fa.Contig4	Gsx1.Mm	51.72	58	28	0	407	580	2	59	5.2e-14	62.77
deut_homeobox_tis.fa.Contig4	Cdx1.Mm	50.00	58	29	0	404	577	1	58	8.8e-14	62.00
deut_homeobox_tis.fa.Contig4	Hox2.Bf	50.00	58	29	0	407	580	2	59	8.8e-14	62.00
deut_homeobox_tis.fa.Contig4	Hox10.Bf	49.12	57	29	0	407	577	2	58	3.3e-13	60.08
deut_homeobox_tis.fa.Contig4	otp.Mm	45.00	60	33	0	404	583	1	60	2.2e-12	57.38
deut_homeobox_tis.fa.Contig4	rax.Mm	44.83	58	32	0	407	580	2	59	4.8e-12	56.22
deut_homeobox_tis.fa.Contig4	arl.Mm	44.07	59	33	0	404	580	1	59	2.4e-11	53.91
deut_homeobox_tis.fa.Contig4	PMX2B.Hs	42.37	59	34	0	404	580	1	59	3.1e-11	53.53
deut_homeobox_tis.fa.Contig4	pax3.7Bf	40.00	60	36	0	404	583	1	60	9.1e-11	51.99
deut_homeobox_tis.fa.Contig4	pitx.BF	37.29	59	37	0	404	580	1	59	2.0e-10	50.83
deut_homeobox_tis.fa.Contig4	gsc.Bf	41.67	60	35	0	404	583	1	60	2.0e-10	50.83
deut_homeobox_tis.fa.Contig4	Pax6.Mm	37.93	58	36	0	407	580	2	59	5.9e-10	49.29
deut_homeobox_tis.fa.Contig4	pax4.Mm	43.64	55	31	0	416	580	5	59	1.0e-09	48.52
deut_homeobox_tis.fa.Contig4	OTX1.Mm	36.67	60	38	0	404	583	1	60	1.7e-09	47.75
deut_homeobox_tis.fa.Contig4	LHX3.Hs	36.84	57	36	0	407	577	2	58	5.5e-08	42.74
deut_homeobox_tis.fa.Contig4	SIX1.Hs	39.58	48	29	0	425	568	8	55	3.6e-07	40.05
deut_homeobox_tis.fa.Contig4	cux1.Mm	32.76	58	39	0	407	580	2	59	3.6e-07	40.05
deut_homeobox_tis.fa.Contig4	LHX2.Hs	33.33	57	38	0	407	577	2	58	6.1e-07	39.28
deut_homeobox_tis.fa.Contig4	POU1F1.Hs	36.21	58	37	0	404	577	1	58	1.8e-06	37.74
deut_homeobox_tis.fa.Contig4	SIX3.Hs	39.58	48	29	0	425	568	8	55	2.3e-06	37.35
deut_homeobox_tis.fa.Contig4	POU4F1.Hs	33.33	60	40	0	404	583	1	60	5.2e-06	36.19
deut_homeobox_tis.fa.Contig4	LIM1.Hs	30.00	60	42	0	404	583	1	60	1.5e-05	34.65
deut_homeobox_tis.fa.Contig4	POU2F1.Hs	32.76	58	39	0	404	577	1	58	1.5e-05	34.65
deut_homeobox_tis.fa.Contig4	PBX1.Hs	30.00	60	39	1	407	577	2	61	2.6e-05	33.88
deut_homeobox_tis.fa.Contig4	ISL1.Hs	27.27	55	40	0	416	580	5	59	7.5e-05	32.34
deut_homeobox_tis.fa.Contig4	zfh3.Mm	28.07	57	41	0	407	577	2	58	2.8e-04	30.42
deut_homeobox_tis.fa.Contig4	IRX2.Hs	46.67	30	16	0	491	580	33	62	4.8e-04	29.65
deut_homeobox_tis.fa.Contig4	MEIS1.Hs	37.50	32	20	0	476	571	28	59	0.001	28.49
deut_homeobox_tis.fa.Contig5	arl.Mm	47.83	46	24	0	634	497	2	47	1.3e-08	44.67
deut_homeobox_tis.fa.Contig5	Pax6.Mm	43.48	46	26	0	634	497	2	47	1.7e-08	44.28
deut_homeobox_tis.fa.Contig5	Pax6.Mm	33.33	15	10	0	366	410	41	55	8.3	15.39
deut_homeobox_tis.fa.Contig5	OTX1.Mm	43.48	46	26	0	634	497	2	47	2.2e-08	43.90
deut_homeobox_tis.fa.Contig5	OTX1.Mm	33.33	15	10	0	366	410	41	55	2.9	16.93
deut_homeobox_tis.fa.Contig5	rax.Mm	44.68	47	26	0	637	497	1	47	2.8e-08	43.51
deut_homeobox_tis.fa.Contig5	rax.Mm	33.33	15	10	0	366	410	41	55	4.9	16.16
deut_homeobox_tis.fa.Contig5	pax3.7Bf	43.48	46	26	0	634	497	2	47	6.3e-08	42.36
deut_homeobox_tis.fa.Contig5	PMX2B.Hs	45.65	46	25	0	634	497	2	47	1.1e-07	41.59
deut_homeobox_tis.fa.Contig5	otp.Mm	41.30	46	27	0	634	497	2	47	1.2e-06	38.12
deut_homeobox_tis.fa.Contig5	pitx.BF	36.96	46	29	0	634	497	2	47	2.0e-06	37.35
deut_homeobox_tis.fa.Contig5	NK2.2Hs	32.61	46	31	0	634	497	2	47	6.6e-05	32.34
deut_homeobox_tis.fa.Contig5	Hox2.Bf	30.43	46	32	0	634	497	2	47	8.6e-05	31.96
deut_homeobox_tis.fa.Contig5	mox1.Mm	32.61	46	31	0	634	497	2	47	7.3e-04	28.88
deut_homeobox_tis.fa.Contig5	LHX3.Hs	26.09	46	34	0	634	497	2	47	0.023	23.87
deut_homeobox_tis.fa.Contig5	LIM1.Hs	32.61	46	31	0	634	497	2	47	0.068	22.33
deut_homeobox_tis.fa.Contig5	Evx1.Mm	46.67	15	8	0	366	410	41	55	1.7	17.71
deut_homeobox_tis.fa.Contig5	Dlx1.Mm	50.00	14	7	0	369	410	42	55	2.2	17.32
deut_homeobox_tis.fa.Contig5	Dlx1.Mm	75.00	8	2	0	69	46	33	40	4.9	16.16
deut_homeobox_tis.fa.Contig5	tlx1.Gg	30.77	13	9	0	582	620	7	19	2.9	16.93
deut_homeobox_tis.fa.Contig5	cux1.Mm	44.44	9	5	0	34	8	48	56	4.9	16.16
deut_homeobox_tis.fa.Contig5	HMX1.Hs	45.45	11	6	0	735	767	50	60	8.3	15.39
deut_homeobox_tis.fa.Contig5	Gsx1.Mm	35.71	14	9	0	821	780	39	52	8.3	15.39
deut_homeobox_tis.fa.Contig5	Cdx1.Mm	66.67	9	3	0	72	46	32	40	8.3	15.39
deut_homeobox_tis.fa.Contig5	Hox1.Bf	30.43	23	16	0	848	780	30	52	8.3	15.39
deut_homeobox_tis.fa.Contig6	Hox4.Bf	72.88	59	16	0	377	553	1	59	1.3e-23	94.74
deut_homeobox_tis.fa.Contig6	Hox3.Bf	69.49	59	18	0	380	556	2	60	8.3e-23	92.05
deut_homeobox_tis.fa.Contig6	Hox5.Bf	72.88	59	16	0	377	553	1	59	1.1e-22	91.66
deut_homeobox_tis.fa.Contig6	Xlox.Bf	68.33	60	19	0	377	556	1	60	1.4e-22	91.28
deut_homeobox_tis.fa.Contig6	Hox2.Bf	68.97	58	18	0	377	550	1	58	1.6e-21	87.81
deut_homeobox_tis.fa.Contig6	Hox8.Bf	68.97	58	18	0	380	553	2	59	5.0e-20	82.80
deut_homeobox_tis.fa.Contig6	Hox1.Bf	71.43	56	16	0	389	556	5	60	5.0e-20	82.80
deut_homeobox_tis.fa.Contig6	HLXB9.Hs	61.02	59	23	0	380	556	2	60	1.5e-19	81.26
deut_homeobox_tis.fa.Contig6	gbx1.Hs	63.79	58	21	0	377	550	1	58	1.5e-19	81.26
deut_homeobox_tis.fa.Contig6	Gsx1.Mm	62.71	59	22	0	377	553	1	59	1.8e-17	74.33
deut_homeobox_tis.fa.Contig6	tlx1.Gg	56.14	57	25	0	380	550	2	58	2.3e-17	73.94
deut_homeobox_tis.fa.Contig6	tlx1.Gg	60.00	10	4	0	1109	1080	48	57	1.2	18.48
deut_homeobox_tis.fa.Contig6	Hox10.Bf	59.65	57	23	0	380	550	2	58	2.3e-17	73.94
deut_homeobox_tis.fa.Contig6	mox1.Mm	56.90	58	25	0	377	550	1	58	5.2e-17	72.79
deut_homeobox_tis.fa.Contig6	mox1.Mm	28.57	21	15	0	561	623	2	22	9.9	15.39
deut_homeobox_tis.fa.Contig6	Cdx1.Mm	57.14	56	24	0	383	550	3	58	5.8e-16	69.32
deut_homeobox_tis.fa.Contig6	sax1.Hs	52.63	57	27	0	380	550	2	58	8.3e-15	65.47
deut_homeobox_tis.fa.Contig6	EmxA.BF	49.15	59	30	0	380	556	2	60	8.3e-15	65.47
deut_homeobox_tis.fa.Contig6	HMX1.Hs	49.12	57	29	0	380	550	2	58	1.4e-14	64.70
deut_homeobox_tis.fa.Contig6	Barx1.Mm	50.88	57	28	0	380	550	2	58	2.4e-14	63.93
deut_homeobox_tis.fa.Contig6	Evx1.Mm	49.12	57	29	0	380	550	2	58	2.4e-14	63.93
deut_homeobox_tis.fa.Contig6	Msx1.Mm	51.72	58	28	0	377	550	1	58	5.4e-14	62.77
deut_homeobox_tis.fa.Contig6	Lbx.Dr	50.00	58	29	0	380	553	2	59	7.0e-14	62.39
deut_homeobox_tis.fa.Contig6	bapx1.Mm	47.37	57	30	0	380	550	2	58	7.0e-14	62.39
deut_homeobox_tis.fa.Contig6	en1.Mm	49.12	57	29	0	380	550	2	58	7.0e-14	62.39
deut_homeobox_tis.fa.Contig6	pitx.BF	47.46	59	31	0	380	556	2	60	1.6e-13	61.23
deut_homeobox_tis.fa.Contig6	pitx.BF	60.00	10	4	0	1109	1080	48	57	1.2	18.48
deut_homeobox_tis.fa.Contig6	arl.Mm	47.46	59	31	0	380	556	2	60	2.0e-13	60.85
deut_homeobox_tis.fa.Contig6	arl.Mm	60.00	10	4	0	1109	1080	48	57	1.2	18.48
deut_homeobox_tis.fa.Contig6	NKX6.1Hs	45.61	57	31	0	380	550	2	58	2.0e-13	60.85
deut_homeobox_tis.fa.Contig6	NKX6.1Hs	60.00	10	4	0	1109	1080	48	57	1.2	18.48
deut_homeobox_tis.fa.Contig6	NKX6.1Hs	30.30	33	23	1	581	483	3	34	1.5	18.09
deut_homeobox_tis.fa.Contig6	otp.Mm	50.88	57	28	0	380	550	2	58	2.7e-13	60.46
deut_homeobox_tis.fa.Contig6	Hlx.Mm	47.17	53	28	0	389	547	5	57	1.3e-12	58.15
deut_homeobox_tis.fa.Contig6	Hlx.Mm	60.00	10	4	0	1109	1080	48	57	1.5	18.09
deut_homeobox_tis.fa.Contig6	pax3.7Bf	42.37	59	34	0	380	556	2	60	3.9e-12	56.61
deut_homeobox_tis.fa.Contig6	pax3.7Bf	60.00	10	4	0	1109	1080	48	57	1.5	18.09
deut_homeobox_tis.fa.Contig6	gsc.Bf	42.37	59	34	0	380	556	2	60	5.0e-12	56.22
deut_homeobox_tis.fa.Contig6	gsc.Bf	60.00	10	4	0	1109	1080	48	57	1.2	18.48
deut_homeobox_tis.fa.Contig6	Dlx1.Mm	45.61	57	31	0	380	550	2	58	6.6e-12	55.84
deut_homeobox_tis.fa.Contig6	rax.Mm	42.37	59	34	0	380	556	2	60	8.6e-12	55.45
deut_homeobox_tis.fa.Contig6	rax.Mm	60.00	10	4	0	1109	1080	48	57	1.2	18.48
deut_homeobox_tis.fa.Contig6	Pax6.Mm	38.98	59	36	0	380	556	2	60	8.6e-12	55.45
deut_homeobox_tis.fa.Contig6	Pax6.Mm	60.00	10	4	0	1109	1080	48	57	1.2	18.48
deut_homeobox_tis.fa.Contig6	Nkx2.3Hs	42.11	57	33	0	380	550	2	58	1.1e-11	55.07
deut_homeobox_tis.fa.Contig6	PMX2B.Hs	44.07	59	33	0	380	556	2	60	1.9e-11	54.30
deut_homeobox_tis.fa.Contig6	pax4.Mm	41.67	60	35	0	377	556	1	60	1.2e-10	51.60
deut_homeobox_tis.fa.Contig6	pax4.Mm	60.00	10	4	0	1109	1080	48	57	1.2	18.48
deut_homeobox_tis.fa.Contig6	NK2.2Hs	38.60	57	35	0	380	550	2	58	1.2e-10	51.60
deut_homeobox_tis.fa.Contig6	OTX1.Mm	35.59	59	38	0	380	556	2	60	2.0e-08	44.28
deut_homeobox_tis.fa.Contig6	LHX3.Hs	37.93	58	36	0	377	550	1	58	1.7e-07	41.20
deut_homeobox_tis.fa.Contig6	LHX3.Hs	41.18	17	10	0	891	841	6	22	9.9	15.39
deut_homeobox_tis.fa.Contig6	LHX2.Hs	30.51	59	41	0	377	553	1	59	2.2e-07	40.82
deut_homeobox_tis.fa.Contig6	PBX1.Hs	31.75	63	39	2	377	553	1	62	1.1e-06	38.51
deut_homeobox_tis.fa.Contig6	POU2F1.Hs	31.58	57	39	0	380	550	2	58	2.1e-05	34.27
deut_homeobox_tis.fa.Contig6	SIX1.Hs	36.54	52	31	1	392	541	4	55	2.7e-05	33.88
deut_homeobox_tis.fa.Contig6	POU4F1.Hs	33.33	57	38	0	380	550	2	58	2.7e-05	33.88
deut_homeobox_tis.fa.Contig6	POU4F1.Hs	55.56	9	4	0	84	110	44	52	7.6	15.78
deut_homeobox_tis.fa.Contig6	zfh3.Mm	34.38	64	37	2	380	556	2	60	4.6e-05	33.11
deut_homeobox_tis.fa.Contig6	zfh3.Mm	54.55	11	5	0	1043	1075	25	35	7.6	15.78
deut_homeobox_tis.fa.Contig6	ISL1.Hs	32.14	56	38	0	383	550	3	58	6.0e-05	32.73
deut_homeobox_tis.fa.Contig6	SIX3.Hs	48.15	27	14	0	461	541	29	55	1.3e-04	31.57
deut_homeobox_tis.fa.Contig6	LIM1.Hs	30.19	53	37	0	392	550	6	58	3.0e-04	30.42
deut_homeobox_tis.fa.Contig6	POU1F1.Hs	26.32	57	42	0	380	550	2	58	0.001	28.49
deut_homeobox_tis.fa.Contig6	IRX2.Hs	29.27	41	29	0	431	553	22	62	0.012	25.02
deut_homeobox_tis.fa.Contig6	TGIF.Hs	25.81	62	42	1	380	553	1	62	0.016	24.64
deut_homeobox_tis.fa.Contig6	PROX1.Hs	40.00	10	6	0	682	653	42	51	2.6	17.32
deut_homeobox_tis.fa.Contig7	MEIS1.Hs	37.29	59	34	1	207	374	3	61	1.2e-07	41.59
deut_homeobox_tis.fa.Contig7	TGIF.Hs	41.67	48	28	0	201	344	1	48	1.6e-07	41.20
deut_homeobox_tis.fa.Contig7	IRX2.Hs	40.00	50	30	1	198	347	2	49	1.4e-06	38.12
deut_homeobox_tis.fa.Contig7	PBX1.Hs	36.17	47	30	0	207	347	3	49	4.0e-06	36.58
deut_homeobox_tis.fa.Contig7	PBX1.Hs	75.00	8	2	0	825	802	42	49	9.5	15.39
deut_homeobox_tis.fa.Contig7	SIX3.Hs	43.75	48	26	2	204	344	1	45	4.4e-05	33.11
deut_homeobox_tis.fa.Contig7	SIX1.Hs	38.78	49	29	2	204	347	1	46	2.9e-04	30.42
deut_homeobox_tis.fa.Contig7	SIX1.Hs	47.06	17	6	1	771	730	4	20	1.9	17.71
deut_homeobox_tis.fa.Contig7	pax3.7Bf	45.16	31	17	0	282	374	25	55	0.001	28.49
deut_homeobox_tis.fa.Contig7	pax3.7Bf	50.00	10	5	0	862	833	25	34	7.3	15.78
deut_homeobox_tis.fa.Contig7	pitx.BF	39.13	23	14	0	282	350	25	47	0.060	22.71
deut_homeobox_tis.fa.Contig7	arl.Mm	39.13	23	14	0	282	350	25	47	0.173	21.17
deut_homeobox_tis.fa.Contig7	arl.Mm	42.86	21	12	0	924	862	37	57	1.1	18.48
deut_homeobox_tis.fa.Contig7	PMX2B.Hs	39.13	23	14	0	282	350	25	47	0.296	20.40
deut_homeobox_tis.fa.Contig7	PMX2B.Hs	34.21	38	21	2	919	818	2	39	1.9	17.71
deut_homeobox_tis.fa.Contig7	Pax6.Mm	34.78	23	15	0	282	350	25	47	0.505	19.63
deut_homeobox_tis.fa.Contig7	Pax6.Mm	28.57	21	15	0	924	862	37	57	5.6	16.16
deut_homeobox_tis.fa.Contig7	NKX6.1Hs	70.00	10	3	0	834	805	36	45	1.9	17.71
deut_homeobox_tis.fa.Contig7	rax.Mm	50.00	10	5	0	862	833	25	34	4.3	16.55
deut_homeobox_tis.fa.Contig7	LHX2.Hs	39.13	23	14	1	210	278	36	55	4.3	16.55
deut_homeobox_tis.fa.Contig7	Hox2.Bf	27.27	44	22	2	208	309	17	60	4.3	16.55
deut_homeobox_tis.fa.Contig7	ISL1.Hs	54.55	11	5	0	147	115	50	60	7.3	15.78
deut_homeobox_tis.fa.Contig7	POU4F1.Hs	46.15	13	7	0	103	141	11	23	7.3	15.78
deut_homeobox_tis.fa.Contig7	Hox5.Bf	33.33	12	8	0	765	730	38	49	7.3	15.78
deut_homeobox_tis.fa.Contig8	tlx1.Gg	69.49	59	18	0	787	963	1	59	2.9e-20	83.57
deut_homeobox_tis.fa.Contig8	Nkx2.3Hs	58.33	60	25	0	787	966	1	60	1.2e-18	78.18
deut_homeobox_tis.fa.Contig8	Lbx.Dr	63.79	58	21	0	787	960	1	58	1.0e-17	75.10
deut_homeobox_tis.fa.Contig8	bapx1.Mm	56.67	60	26	0	787	966	1	60	1.0e-17	75.10
deut_homeobox_tis.fa.Contig8	Barx1.Mm	57.89	57	24	0	790	960	2	58	6.6e-17	72.40
deut_homeobox_tis.fa.Contig8	HLXB9.Hs	57.63	59	25	0	790	966	2	60	8.6e-17	72.02
deut_homeobox_tis.fa.Contig8	Msx1.Mm	54.39	57	26	0	790	960	2	58	3.3e-16	70.09
deut_homeobox_tis.fa.Contig8	Dlx1.Mm	54.39	57	26	0	790	960	2	58	4.3e-16	69.71
deut_homeobox_tis.fa.Contig8	NK2.2Hs	53.33	60	28	0	787	966	1	60	7.3e-16	68.94
deut_homeobox_tis.fa.Contig8	HMX1.Hs	56.90	58	25	0	787	960	1	58	7.3e-16	68.94
deut_homeobox_tis.fa.Contig8	Hox4.Bf	54.39	57	26	0	790	960	2	58	7.3e-16	68.94
deut_homeobox_tis.fa.Contig8	Evx1.Mm	54.24	59	27	0	790	966	2	60	1.6e-15	67.78
deut_homeobox_tis.fa.Contig8	gbx1.Hs	56.14	57	25	0	790	960	2	58	2.8e-15	67.01
deut_homeobox_tis.fa.Contig8	Hox3.Bf	50.85	59	29	0	790	966	2	60	3.6e-15	66.63
deut_homeobox_tis.fa.Contig8	Xlox.Bf	50.85	59	29	0	790	966	2	60	4.7e-15	66.24
deut_homeobox_tis.fa.Contig8	Hox1.Bf	56.36	55	24	0	799	963	5	59	1.1e-14	65.08
deut_homeobox_tis.fa.Contig8	Hlx.Mm	53.57	56	26	0	799	966	5	60	1.8e-14	64.31
deut_homeobox_tis.fa.Contig8	Hox8.Bf	49.15	59	30	0	787	963	1	59	1.8e-14	64.31
deut_homeobox_tis.fa.Contig8	sax1.Hs	53.45	58	27	0	790	963	2	59	2.3e-14	63.93
deut_homeobox_tis.fa.Contig8	sax1.Hs	83.33	6	1	0	921	904	25	30	9.6	15.39
deut_homeobox_tis.fa.Contig8	Hox5.Bf	51.72	58	28	0	790	963	2	59	3.1e-14	63.54
deut_homeobox_tis.fa.Contig8	EmxA.BF	50.85	59	29	0	790	966	2	60	4.0e-14	63.16
deut_homeobox_tis.fa.Contig8	NKX6.1Hs	49.15	59	30	0	787	963	1	59	5.2e-14	62.77
deut_homeobox_tis.fa.Contig8	en1.Mm	45.61	57	31	0	790	960	2	58	5.2e-14	62.77
deut_homeobox_tis.fa.Contig8	mox1.Mm	54.39	57	26	0	790	960	2	58	5.2e-14	62.77
deut_homeobox_tis.fa.Contig8	Gsx1.Mm	51.72	58	28	0	790	963	2	59	5.2e-14	62.77
deut_homeobox_tis.fa.Contig8	Cdx1.Mm	50.00	58	29	0	787	960	1	58	8.9e-14	62.00
deut_homeobox_tis.fa.Contig8	Hox2.Bf	50.00	58	29	0	790	963	2	59	8.9e-14	62.00
deut_homeobox_tis.fa.Contig8	Hox10.Bf	49.12	57	29	0	790	960	2	58	3.4e-13	60.08
deut_homeobox_tis.fa.Contig8	otp.Mm	45.00	60	33	0	787	966	1	60	2.2e-12	57.38
deut_homeobox_tis.fa.Contig8	rax.Mm	44.83	58	32	0	790	963	2	59	4.9e-12	56.22
deut_homeobox_tis.fa.Contig8	rax.Mm	44.44	9	5	0	153	127	52	60	5.6	16.16
deut_homeobox_tis.fa.Contig8	arl.Mm	44.07	59	33	0	787	963	1	59	2.4e-11	53.91
deut_homeobox_tis.fa.Contig8	PMX2B.Hs	42.37	59	34	0	787	963	1	59	3.2e-11	53.53
deut_homeobox_tis.fa.Contig8	pax3.7Bf	40.00	60	36	0	787	966	1	60	9.2e-11	51.99
deut_homeobox_tis.fa.Contig8	pax3.7Bf	55.56	9	4	0	153	127	52	60	3.3	16.93
deut_homeobox_tis.fa.Contig8	pitx.BF	37.29	59	37	0	787	963	1	59	2.1e-10	50.83
deut_homeobox_tis.fa.Contig8	gsc.Bf	41.67	60	35	0	787	966	1	60	2.1e-10	50.83
deut_homeobox_tis.fa.Contig8	gsc.Bf	54.55	11	5	0	159	127	50	60	1.1	18.48
deut_homeobox_tis.fa.Contig8	Pax6.Mm	37.93	58	36	0	790	963	2	59	6.0e-10	49.29
deut_homeobox_tis.fa.Contig8	pax4.Mm	43.64	55	31	0	799	963	5	59	1.0e-09	48.52
deut_homeobox_tis.fa.Contig8	pax4.Mm	44.44	9	5	0	153	127	52	60	5.6	16.16
deut_homeobox_tis.fa.Contig8	OTX1.Mm	36.67	60	38	0	787	966	1	60	1.7e-09	47.75
deut_homeobox_tis.fa.Contig8	OTX1.Mm	31.82	22	15	0	199	264	11	32	3.3	16.93
deut_homeobox_tis.fa.Contig8	LHX3.Hs	36.84	57	36	0	790	960	2	58	5.6e-08	42.74
deut_homeobox_tis.fa.Contig8	SIX1.Hs	39.58	48	29	0	808	951	8	55	3.6e-07	40.05
deut_homeobox_tis.fa.Contig8	cux1.Mm	32.76	58	39	0	790	963	2	59	3.6e-07	40.05
deut_homeobox_tis.fa.Contig8	cux1.Mm	50.00	10	5	0	43	72	41	50	7.3	15.78
deut_homeobox_tis.fa.Contig8	LHX2.Hs	33.33	57	38	0	790	960	2	58	6.2e-07	39.28
deut_homeobox_tis.fa.Contig8	POU1F1.Hs	36.21	58	37	0	787	960	1	58	1.8e-06	37.74
deut_homeobox_tis.fa.Contig8	SIX3.Hs	39.58	48	29	0	808	951	8	55	2.3e-06	37.35
deut_homeobox_tis.fa.Contig8	POU4F1.Hs	33.33	60	40	0	787	966	1	60	5.2e-06	36.19
deut_homeobox_tis.fa.Contig8	LIM1.Hs	30.00	60	42	0	787	966	1	60	1.5e-05	34.65
deut_homeobox_tis.fa.Contig8	POU2F1.Hs	32.76	58	39	0	787	960	1	58	1.5e-05	34.65
deut_homeobox_tis.fa.Contig8	PBX1.Hs	30.00	60	39	1	790	960	2	61	2.6e-05	33.88
deut_homeobox_tis.fa.Contig8	ISL1.Hs	27.27	55	40	0	799	963	5	59	7.6e-05	32.34
deut_homeobox_tis.fa.Contig8	zfh3.Mm	28.07	57	41	0	790	960	2	58	2.9e-04	30.42
deut_homeobox_tis.fa.Contig8	IRX2.Hs	46.67	30	16	0	874	963	33	62	4.9e-04	29.65
deut_homeobox_tis.fa.Contig8	MEIS1.Hs	37.50	32	20	0	859	954	28	59	0.001	28.49
deut_homeobox_tis.fa.Contig9	bapx1.Mm	51.06	47	23	0	125	265	5	51	2.0e-10	50.83
deut_homeobox_tis.fa.Contig9	tlx1.Gg	48.00	50	26	1	116	265	3	51	3.4e-10	50.06
deut_homeobox_tis.fa.Contig9	Nkx2.3Hs	50.00	50	25	0	116	265	2	51	3.4e-10	50.06
deut_homeobox_tis.fa.Contig9	Nkx2.3Hs	83.33	6	1	0	517	500	2	7	7.0	15.78
deut_homeobox_tis.fa.Contig9	NK2.2Hs	50.00	50	25	0	116	265	2	51	3.4e-10	50.06
deut_homeobox_tis.fa.Contig9	gbx1.Hs	41.18	51	30	0	113	265	1	51	4.4e-10	49.68
deut_homeobox_tis.fa.Contig9	HMX1.Hs	48.94	47	24	0	125	265	5	51	5.7e-10	49.29
deut_homeobox_tis.fa.Contig9	NKX6.1Hs	45.28	53	29	1	107	265	2	51	9.8e-10	48.52
deut_homeobox_tis.fa.Contig9	Msx1.Mm	48.00	50	26	1	116	265	3	51	1.7e-09	47.75
deut_homeobox_tis.fa.Contig9	Gsx1.Mm	44.68	47	26	0	125	265	5	51	2.9e-09	46.98
deut_homeobox_tis.fa.Contig9	Dlx1.Mm	44.00	50	28	0	116	265	2	51	3.7e-09	46.59
deut_homeobox_tis.fa.Contig9	Hox4.Bf	37.25	51	32	0	113	265	1	51	6.4e-09	45.82
deut_homeobox_tis.fa.Contig9	Hox4.Bf	27.78	18	13	0	390	443	19	36	7.0	15.78
deut_homeobox_tis.fa.Contig9	Hox10.Bf	42.00	50	29	0	116	265	2	51	1.4e-08	44.67
deut_homeobox_tis.fa.Contig9	en1.Mm	36.00	50	32	1	116	265	3	51	2.4e-08	43.90
deut_homeobox_tis.fa.Contig9	Evx1.Mm	38.00	50	31	0	116	265	2	51	2.4e-08	43.90
deut_homeobox_tis.fa.Contig9	Hox1.Bf	40.43	47	28	0	125	265	5	51	2.4e-08	43.90
deut_homeobox_tis.fa.Contig9	HLXB9.Hs	44.00	50	28	1	116	265	3	51	3.2e-08	43.51
deut_homeobox_tis.fa.Contig9	Lbx.Dr	40.00	50	30	0	116	265	2	51	3.2e-08	43.51
deut_homeobox_tis.fa.Contig9	sax1.Hs	42.00	50	29	0	116	265	2	51	3.2e-08	43.51
deut_homeobox_tis.fa.Contig9	Hlx.Mm	44.68	47	26	0	125	265	5	51	3.2e-08	43.51
deut_homeobox_tis.fa.Contig9	Barx1.Mm	38.00	50	31	0	116	265	2	51	4.1e-08	43.13
deut_homeobox_tis.fa.Contig9	mox1.Mm	38.00	50	31	0	116	265	2	51	4.1e-08	43.13
deut_homeobox_tis.fa.Contig9	EmxA.BF	38.30	47	29	0	125	265	5	51	7.0e-08	42.36
deut_homeobox_tis.fa.Contig9	EmxA.BF	50.00	18	9	0	184	131	13	30	0.831	18.86
deut_homeobox_tis.fa.Contig9	Hox8.Bf	38.00	50	31	0	116	265	2	51	7.0e-08	42.36
deut_homeobox_tis.fa.Contig9	Xlox.Bf	36.17	47	30	0	125	265	5	51	9.2e-08	41.97
deut_homeobox_tis.fa.Contig9	Hox2.Bf	39.22	51	31	0	113	265	1	51	1.2e-07	41.59
deut_homeobox_tis.fa.Contig9	Hox3.Bf	36.17	47	30	0	125	265	5	51	1.2e-07	41.59
deut_homeobox_tis.fa.Contig9	Hox3.Bf	37.50	16	10	0	622	669	44	59	7.0	15.78
deut_homeobox_tis.fa.Contig9	pitx.BF	36.00	50	32	0	116	265	2	51	2.0e-07	40.82
deut_homeobox_tis.fa.Contig9	PMX2B.Hs	38.30	47	29	0	125	265	5	51	2.7e-07	40.43
deut_homeobox_tis.fa.Contig9	Hox5.Bf	36.17	47	30	0	125	265	5	51	3.5e-07	40.05
deut_homeobox_tis.fa.Contig9	Hox5.Bf	27.78	18	13	0	390	443	19	36	7.0	15.78
deut_homeobox_tis.fa.Contig9	rax.Mm	36.00	50	32	0	116	265	2	51	4.6e-07	39.66
deut_homeobox_tis.fa.Contig9	Cdx1.Mm	34.04	47	31	0	125	265	5	51	5.9e-07	39.28
deut_homeobox_tis.fa.Contig9	arl.Mm	36.00	50	32	0	116	265	2	51	7.8e-07	38.89
deut_homeobox_tis.fa.Contig9	otp.Mm	38.30	47	29	0	125	265	5	51	1.0e-06	38.51
deut_homeobox_tis.fa.Contig9	OTX1.Mm	32.00	50	34	0	116	265	2	51	8.6e-06	35.42
deut_homeobox_tis.fa.Contig9	SIX1.Hs	38.89	36	22	0	158	265	16	51	2.5e-05	33.88
deut_homeobox_tis.fa.Contig9	SIX1.Hs	28.57	35	20	1	189	100	5	39	1.4	18.09
deut_homeobox_tis.fa.Contig9	SIX1.Hs	80.00	5	1	0	371	385	24	28	9.2	15.39
deut_homeobox_tis.fa.Contig9	POU1F1.Hs	38.00	50	31	0	116	265	2	51	2.5e-05	33.88
deut_homeobox_tis.fa.Contig9	cux1.Mm	29.79	47	33	0	125	265	5	51	2.8e-04	30.42
deut_homeobox_tis.fa.Contig9	cux1.Mm	44.44	9	5	0	368	394	23	31	3.2	16.93
deut_homeobox_tis.fa.Contig9	POU4F1.Hs	31.25	48	33	0	122	265	4	51	4.7e-04	29.65
deut_homeobox_tis.fa.Contig9	SIX3.Hs	37.04	27	17	0	185	265	25	51	0.002	27.72
deut_homeobox_tis.fa.Contig9	SIX3.Hs	46.67	15	8	0	189	145	5	19	1.9	17.71
deut_homeobox_tis.fa.Contig9	SIX3.Hs	83.33	6	1	0	371	388	24	29	3.2	16.93
deut_homeobox_tis.fa.Contig9	TGIF.Hs	71.43	7	2	0	396	416	21	27	4.1	16.55
deut_homeobox_tis.fa.Contig9	zfh3.Mm	31.58	19	13	0	232	288	1	19	9.2	15.39
deut_homeobox_tis.fa.Contig10	EmxA.BF	66.10	59	20	0	534	710	2	60	3.7e-21	86.66
deut_homeobox_tis.fa.Contig10	en1.Mm	56.14	57	25	0	534	704	2	58	1.1e-17	75.10
deut_homeobox_tis.fa.Contig10	gbx1.Hs	57.89	57	24	0	534	704	2	58	1.4e-15	68.17
deut_homeobox_tis.fa.Contig10	Hox3.Bf	50.85	59	29	0	534	710	2	60	2.3e-15	67.40
deut_homeobox_tis.fa.Contig10	sax1.Hs	56.14	57	25	0	534	704	2	58	3.0e-15	67.01
deut_homeobox_tis.fa.Contig10	mox1.Mm	56.14	57	25	0	534	704	2	58	3.0e-15	67.01
deut_homeobox_tis.fa.Contig10	NKX6.1Hs	50.00	58	29	0	531	704	1	58	5.2e-15	66.24
deut_homeobox_tis.fa.Contig10	NKX6.1Hs	33.33	24	16	0	349	278	4	27	8.0	15.78
deut_homeobox_tis.fa.Contig10	bapx1.Mm	53.33	60	28	0	531	710	1	60	5.2e-15	66.24
deut_homeobox_tis.fa.Contig10	Hox4.Bf	50.00	58	29	0	534	707	2	59	5.2e-15	66.24
deut_homeobox_tis.fa.Contig10	tlx1.Gg	50.00	58	29	0	531	704	1	58	1.1e-14	65.08
deut_homeobox_tis.fa.Contig10	HLXB9.Hs	49.15	59	30	0	534	710	2	60	3.3e-14	63.54
deut_homeobox_tis.fa.Contig10	Lbx.Dr	50.85	59	29	0	531	707	1	59	3.3e-14	63.54
deut_homeobox_tis.fa.Contig10	Gsx1.Mm	53.45	58	27	0	534	707	2	59	3.3e-14	63.54
deut_homeobox_tis.fa.Contig10	PMX2B.Hs	46.67	60	32	0	531	710	1	60	5.7e-14	62.77
deut_homeobox_tis.fa.Contig10	Hox2.Bf	52.63	57	27	0	534	704	2	58	5.7e-14	62.77
deut_homeobox_tis.fa.Contig10	Xlox.Bf	49.15	59	30	0	534	710	2	60	9.7e-14	62.00
deut_homeobox_tis.fa.Contig10	arl.Mm	48.28	58	30	0	531	704	1	58	1.3e-13	61.62
deut_homeobox_tis.fa.Contig10	Pax6.Mm	44.07	59	33	0	534	710	2	60	1.3e-13	61.62
deut_homeobox_tis.fa.Contig10	Dlx1.Mm	45.61	57	31	0	534	704	2	58	1.7e-13	61.23
deut_homeobox_tis.fa.Contig10	HMX1.Hs	48.28	58	30	0	531	704	1	58	2.2e-13	60.85
deut_homeobox_tis.fa.Contig10	Hox5.Bf	48.28	58	30	0	534	707	2	59	2.8e-13	60.46
deut_homeobox_tis.fa.Contig10	Nkx2.3Hs	45.00	60	33	0	531	710	1	60	3.7e-13	60.08
deut_homeobox_tis.fa.Contig10	Nkx2.3Hs	44.44	9	5	0	501	475	50	58	8.0	15.78
deut_homeobox_tis.fa.Contig10	pax3.7Bf	43.33	60	34	0	531	710	1	60	4.8e-13	59.69
deut_homeobox_tis.fa.Contig10	Evx1.Mm	47.46	59	31	0	534	710	2	60	6.3e-13	59.31
deut_homeobox_tis.fa.Contig10	Hox10.Bf	45.61	57	31	0	534	704	2	58	8.2e-13	58.92
deut_homeobox_tis.fa.Contig10	Hox1.Bf	51.85	54	26	0	543	704	5	58	8.2e-13	58.92
deut_homeobox_tis.fa.Contig10	Hlx.Mm	46.67	60	32	0	531	710	1	60	1.1e-12	58.54
deut_homeobox_tis.fa.Contig10	Hox8.Bf	45.76	59	32	0	531	707	1	59	1.1e-12	58.54
deut_homeobox_tis.fa.Contig10	Barx1.Mm	47.37	57	30	0	534	704	2	58	1.4e-12	58.15
deut_homeobox_tis.fa.Contig10	Msx1.Mm	45.76	59	32	0	534	710	2	60	1.4e-12	58.15
deut_homeobox_tis.fa.Contig10	gsc.Bf	43.33	60	34	0	531	710	1	60	2.4e-12	57.38
deut_homeobox_tis.fa.Contig10	gsc.Bf	50.00	14	7	0	153	112	9	22	6.1	16.16
deut_homeobox_tis.fa.Contig10	rax.Mm	42.37	59	34	0	534	710	2	60	4.1e-12	56.61
deut_homeobox_tis.fa.Contig10	NK2.2Hs	47.46	59	31	1	528	704	1	58	1.2e-11	55.07
deut_homeobox_tis.fa.Contig10	otp.Mm	44.83	58	32	0	531	704	1	58	1.6e-11	54.68
deut_homeobox_tis.fa.Contig10	pitx.BF	43.10	58	33	0	531	704	1	58	2.0e-11	54.30
deut_homeobox_tis.fa.Contig10	Cdx1.Mm	37.93	58	36	0	531	704	1	58	1.7e-10	51.22
deut_homeobox_tis.fa.Contig10	pax4.Mm	44.83	58	32	0	537	710	3	60	3.8e-10	50.06
deut_homeobox_tis.fa.Contig10	LHX2.Hs	36.21	58	37	0	534	707	2	59	1.9e-09	47.75
deut_homeobox_tis.fa.Contig10	OTX1.Mm	38.33	60	37	0	531	710	1	60	3.2e-09	46.98
deut_homeobox_tis.fa.Contig10	LHX3.Hs	36.84	57	36	0	534	704	2	58	4.7e-08	43.13
deut_homeobox_tis.fa.Contig10	POU4F1.Hs	39.66	58	35	0	531	704	1	58	1.0e-07	41.97
deut_homeobox_tis.fa.Contig10	POU2F1.Hs	37.93	58	36	0	531	704	1	58	1.8e-07	41.20
deut_homeobox_tis.fa.Contig10	LIM1.Hs	34.48	58	38	0	531	704	1	58	4.0e-07	40.05
deut_homeobox_tis.fa.Contig10	POU1F1.Hs	38.98	59	36	1	528	704	1	58	4.0e-07	40.05
deut_homeobox_tis.fa.Contig10	zfh3.Mm	32.20	59	40	0	534	710	2	60	3.4e-06	36.96
deut_homeobox_tis.fa.Contig10	ISL1.Hs	32.14	56	38	0	537	704	3	58	1.3e-05	35.04
deut_homeobox_tis.fa.Contig10	PBX1.Hs	27.87	61	41	1	534	707	2	62	2.8e-05	33.88
deut_homeobox_tis.fa.Contig10	SIX1.Hs	32.50	40	27	0	576	695	16	55	0.001	28.88
deut_homeobox_tis.fa.Contig10	SIX3.Hs	34.62	26	17	0	618	695	30	55	0.022	24.25
deut_homeobox_tis.fa.Contig10	PROX1.Hs	71.43	7	2	0	861	881	8	14	6.1	16.16
deut_homeobox_tis.fa.Contig11	OTX1.Mm	43.48	46	26	0	270	407	2	47	1.6e-08	44.67
deut_homeobox_tis.fa.Contig11	OTX1.Mm	33.33	15	10	0	536	492	41	55	3.5	16.93
deut_homeobox_tis.fa.Contig11	arl.Mm	47.83	46	24	0	270	407	2	47	4.6e-08	43.13
deut_homeobox_tis.fa.Contig11	Pax6.Mm	43.48	46	26	0	270	407	2	47	4.6e-08	43.13
deut_homeobox_tis.fa.Contig11	pax3.7Bf	45.65	46	25	0	270	407	2	47	1.0e-07	41.97
deut_homeobox_tis.fa.Contig11	rax.Mm	42.55	47	27	0	267	407	1	47	1.8e-07	41.20
deut_homeobox_tis.fa.Contig11	rax.Mm	33.33	15	10	0	536	492	41	55	6.0	16.16
deut_homeobox_tis.fa.Contig11	pitx.BF	39.13	46	28	0	270	407	2	47	5.1e-07	39.66
deut_homeobox_tis.fa.Contig11	otp.Mm	41.30	46	27	0	270	407	2	47	4.3e-06	36.58
deut_homeobox_tis.fa.Contig11	Hox2.Bf	32.61	46	31	0	270	407	2	47	8.2e-05	32.34
deut_homeobox_tis.fa.Contig11	mox1.Mm	34.78	46	30	0	270	407	2	47	1.8e-04	31.19
deut_homeobox_tis.fa.Contig11	LHX3.Hs	30.43	46	32	0	270	407	2	47	0.002	27.72
deut_homeobox_tis.fa.Contig11	LIM1.Hs	35.71	42	27	0	282	407	6	47	0.038	23.48
deut_homeobox_tis.fa.Contig11	Evx1.Mm	46.67	15	8	0	536	492	41	55	2.1	17.71
deut_homeobox_tis.fa.Contig11	Dlx1.Mm	50.00	14	7	0	533	492	42	55	2.7	17.32
deut_homeobox_tis.fa.Contig11	Dlx1.Mm	75.00	8	2	0	833	856	33	40	6.0	16.16
deut_homeobox_tis.fa.Contig11	tlx1.Gg	36.36	11	7	0	316	284	9	19	4.6	16.55
deut_homeobox_tis.fa.Contig11	Nkx2.3Hs	46.67	15	8	0	447	491	4	18	7.9	15.78
deut_homeobox_tis.fa.Contig12	Hox4.Bf	66.10	59	20	0	530	706	1	59	1.1e-21	88.58
deut_homeobox_tis.fa.Contig12	Hox5.Bf	67.80	59	19	0	530	706	1	59	4.1e-21	86.66
deut_homeobox_tis.fa.Contig12	Xlox.Bf	64.41	59	21	0	530	706	1	59	5.3e-21	86.27
deut_homeobox_tis.fa.Contig12	Hox3.Bf	65.52	58	20	0	533	706	2	59	3.4e-20	83.57
deut_homeobox_tis.fa.Contig12	HLXB9.Hs	63.16	57	21	0	533	703	2	58	7.6e-20	82.42
deut_homeobox_tis.fa.Contig12	Hox8.Bf	68.97	58	18	0	533	706	2	59	7.6e-20	82.42
deut_homeobox_tis.fa.Contig12	gbx1.Hs	63.79	58	21	0	530	703	1	58	1.3e-19	81.65
deut_homeobox_tis.fa.Contig12	Hox1.Bf	68.52	54	17	0	542	703	5	58	1.3e-19	81.65
deut_homeobox_tis.fa.Contig12	mox1.Mm	62.07	58	22	0	530	703	1	58	3.2e-18	77.03
deut_homeobox_tis.fa.Contig12	Hox2.Bf	60.34	58	23	0	530	703	1	58	1.2e-17	75.10
deut_homeobox_tis.fa.Contig12	Gsx1.Mm	61.02	59	23	0	530	706	1	59	1.6e-17	74.71
deut_homeobox_tis.fa.Contig12	tlx1.Gg	51.72	58	28	0	533	706	2	59	5.1e-16	69.71
deut_homeobox_tis.fa.Contig12	Cdx1.Mm	55.36	56	25	0	536	703	3	58	5.1e-16	69.71
deut_homeobox_tis.fa.Contig12	Hox10.Bf	56.14	57	25	0	533	703	2	58	5.1e-16	69.71
deut_homeobox_tis.fa.Contig12	sax1.Hs	50.00	58	29	0	533	706	2	59	4.3e-15	66.63
deut_homeobox_tis.fa.Contig12	Barx1.Mm	49.12	57	29	0	533	703	2	58	9.7e-15	65.47
deut_homeobox_tis.fa.Contig12	Evx1.Mm	51.72	58	28	0	533	706	2	59	9.7e-15	65.47
deut_homeobox_tis.fa.Contig12	HMX1.Hs	49.12	57	29	0	533	703	2	58	2.8e-14	63.93
deut_homeobox_tis.fa.Contig12	bapx1.Mm	49.12	57	29	0	533	703	2	58	4.8e-14	63.16
deut_homeobox_tis.fa.Contig12	Nkx2.3Hs	50.00	58	29	0	533	706	2	59	8.2e-14	62.39
deut_homeobox_tis.fa.Contig12	Msx1.Mm	50.00	58	29	0	530	703	1	58	2.4e-13	60.85
deut_homeobox_tis.fa.Contig12	NKX6.1Hs	47.27	55	29	0	542	706	5	59	5.3e-13	59.69
deut_homeobox_tis.fa.Contig12	NKX6.1Hs	50.00	12	6	0	199	234	29	40	8.8	15.78
deut_homeobox_tis.fa.Contig12	Hlx.Mm	49.06	53	27	0	542	700	5	57	6.9e-13	59.31
deut_homeobox_tis.fa.Contig12	Lbx.Dr	50.00	58	29	0	533	706	2	59	9.0e-13	58.92
deut_homeobox_tis.fa.Contig12	NK2.2Hs	43.86	57	32	0	533	703	2	58	5.9e-12	56.22
deut_homeobox_tis.fa.Contig12	Pax6.Mm	44.83	58	32	0	533	706	2	59	5.9e-12	56.22
deut_homeobox_tis.fa.Contig12	en1.Mm	47.37	57	30	0	533	703	2	58	5.9e-12	56.22
deut_homeobox_tis.fa.Contig12	pax3.7Bf	43.10	58	33	0	533	706	2	59	7.7e-12	55.84
deut_homeobox_tis.fa.Contig12	rax.Mm	44.83	58	32	0	533	706	2	59	7.7e-12	55.84
deut_homeobox_tis.fa.Contig12	arl.Mm	45.61	57	31	0	533	703	2	58	1.0e-11	55.45
deut_homeobox_tis.fa.Contig12	EmxA.BF	43.10	58	33	0	533	706	2	59	1.7e-11	54.68
deut_homeobox_tis.fa.Contig12	pitx.BF	42.11	57	33	0	533	703	2	58	2.2e-11	54.30
deut_homeobox_tis.fa.Contig12	Dlx1.Mm	42.11	57	33	0	533	703	2	58	5.0e-11	53.14
deut_homeobox_tis.fa.Contig12	otp.Mm	43.86	57	32	0	533	703	2	58	6.5e-11	52.76
deut_homeobox_tis.fa.Contig12	PMX2B.Hs	43.64	55	31	0	542	706	5	59	3.2e-10	50.45
deut_homeobox_tis.fa.Contig12	gsc.Bf	37.93	58	36	0	533	706	2	59	7.2e-10	49.29
deut_homeobox_tis.fa.Contig12	pax4.Mm	37.29	59	37	0	530	706	1	59	1.6e-09	48.14
deut_homeobox_tis.fa.Contig12	OTX1.Mm	36.21	58	37	0	533	706	2	59	2.3e-08	44.28
deut_homeobox_tis.fa.Contig12	LHX3.Hs	32.76	58	39	0	530	703	1	58	2.8e-06	37.35
deut_homeobox_tis.fa.Contig12	POU2F1.Hs	36.84	57	36	0	533	703	2	58	1.8e-05	34.65
deut_homeobox_tis.fa.Contig12	LIM1.Hs	36.54	52	33	0	548	703	7	58	5.3e-05	33.11
deut_homeobox_tis.fa.Contig12	PBX1.Hs	27.42	62	41	2	530	703	1	61	1.5e-04	31.57
deut_homeobox_tis.fa.Contig12	IRX2.Hs	34.15	41	27	0	584	706	22	62	2.0e-04	31.19
deut_homeobox_tis.fa.Contig12	LHX2.Hs	25.86	58	43	0	530	703	1	58	3.4e-04	30.42
deut_homeobox_tis.fa.Contig12	zfh3.Mm	28.07	57	41	0	533	703	2	58	5.9e-04	29.65
deut_homeobox_tis.fa.Contig12	SIX3.Hs	27.78	54	39	0	533	694	2	55	7.7e-04	29.26
deut_homeobox_tis.fa.Contig12	POU1F1.Hs	28.07	57	41	0	533	703	2	58	7.7e-04	29.26
deut_homeobox_tis.fa.Contig12	SIX1.Hs	24.07	54	41	0	533	694	2	55	0.001	28.88
deut_homeobox_tis.fa.Contig12	SIX1.Hs	71.43	7	2	0	990	1010	24	30	8.8	15.78
deut_homeobox_tis.fa.Contig12	POU4F1.Hs	28.07	57	41	0	533	703	2	58	0.002	28.11
deut_homeobox_tis.fa.Contig12	cux1.Mm	25.86	58	43	0	533	706	2	59	0.005	26.56
deut_homeobox_tis.fa.Contig12	ISL1.Hs	47.37	19	10	0	647	703	40	58	0.019	24.64
deut_homeobox_tis.fa.Contig12	ISL1.Hs	42.86	14	8	0	550	591	13	26	8.8	15.78
deut_homeobox_tis.fa.Contig13	EmxA.BF	82.76	58	10	0	746	573	1	58	1.9e-26	104.4
deut_homeobox_tis.fa.Contig13	sax1.Hs	58.62	58	24	0	746	573	1	58	4.7e-17	73.17
deut_homeobox_tis.fa.Contig13	Gsx1.Mm	59.65	57	23	0	743	573	2	58	4.7e-17	73.17
deut_homeobox_tis.fa.Contig13	HLXB9.Hs	57.38	61	26	1	755	573	1	58	1.1e-16	72.02
deut_homeobox_tis.fa.Contig13	Hox2.Bf	56.14	57	25	0	743	573	2	58	1.1e-16	72.02
deut_homeobox_tis.fa.Contig13	gbx1.Hs	59.65	57	23	0	743	573	2	58	1.8e-16	71.25
deut_homeobox_tis.fa.Contig13	Xlox.Bf	57.89	57	24	0	743	573	2	58	1.5e-15	68.17
deut_homeobox_tis.fa.Contig13	HMX1.Hs	50.88	57	28	0	743	573	2	58	3.4e-15	67.01
deut_homeobox_tis.fa.Contig13	rax.Mm	54.39	57	26	0	743	573	2	58	4.4e-15	66.63
deut_homeobox_tis.fa.Contig13	Hox3.Bf	52.63	57	27	0	743	573	2	58	5.8e-15	66.24
deut_homeobox_tis.fa.Contig13	NKX6.1Hs	49.12	57	29	0	743	573	2	58	9.9e-15	65.47
deut_homeobox_tis.fa.Contig13	Hox4.Bf	52.63	57	27	0	743	573	2	58	1.3e-14	65.08
deut_homeobox_tis.fa.Contig13	otp.Mm	52.63	57	27	0	743	573	2	58	1.7e-14	64.70
deut_homeobox_tis.fa.Contig13	tlx1.Gg	47.37	57	30	0	743	573	2	58	2.2e-14	64.31
deut_homeobox_tis.fa.Contig13	arl.Mm	50.88	57	28	0	743	573	2	58	2.9e-14	63.93
deut_homeobox_tis.fa.Contig13	Barx1.Mm	50.88	57	28	0	743	573	2	58	3.8e-14	63.54
deut_homeobox_tis.fa.Contig13	bapx1.Mm	52.63	57	27	0	743	573	2	58	3.8e-14	63.54
deut_homeobox_tis.fa.Contig13	mox1.Mm	52.63	57	27	0	743	573	2	58	3.8e-14	63.54
deut_homeobox_tis.fa.Contig13	Hox5.Bf	52.63	57	27	0	743	573	2	58	4.9e-14	63.16
deut_homeobox_tis.fa.Contig13	Hox1.Bf	50.00	58	29	0	746	573	1	58	8.4e-14	62.39
deut_homeobox_tis.fa.Contig13	Msx1.Mm	50.88	57	28	0	743	573	2	58	1.1e-13	62.00
deut_homeobox_tis.fa.Contig13	pax3.7Bf	47.37	57	30	0	743	573	2	58	1.4e-13	61.62
deut_homeobox_tis.fa.Contig13	en1.Mm	52.63	57	27	0	743	573	2	58	1.4e-13	61.62
deut_homeobox_tis.fa.Contig13	Evx1.Mm	54.39	57	26	0	743	573	2	58	1.4e-13	61.62
deut_homeobox_tis.fa.Contig13	Evx1.Mm	58.33	12	5	0	467	432	22	33	5.3	16.55
deut_homeobox_tis.fa.Contig13	pitx.BF	43.86	57	32	0	743	573	2	58	7.1e-13	59.31
deut_homeobox_tis.fa.Contig13	Pax6.Mm	47.37	57	30	0	743	573	2	58	1.2e-12	58.54
deut_homeobox_tis.fa.Contig13	Nkx2.3Hs	45.61	57	31	0	743	573	2	58	1.6e-12	58.15
deut_homeobox_tis.fa.Contig13	Hlx.Mm	49.06	53	27	0	734	576	5	57	2.1e-12	57.77
deut_homeobox_tis.fa.Contig13	Hlx.Mm	71.43	7	2	0	1243	1223	53	59	9.0	15.78
deut_homeobox_tis.fa.Contig13	PMX2B.Hs	45.61	57	31	0	743	573	2	58	2.7e-12	57.38
deut_homeobox_tis.fa.Contig13	gsc.Bf	47.37	57	30	0	743	573	2	58	2.7e-12	57.38
deut_homeobox_tis.fa.Contig13	Dlx1.Mm	40.35	57	34	0	743	573	2	58	1.0e-11	55.45
deut_homeobox_tis.fa.Contig13	Hox10.Bf	42.11	57	33	0	743	573	2	58	1.0e-11	55.45
deut_homeobox_tis.fa.Contig13	NK2.2Hs	42.11	57	33	0	743	573	2	58	2.3e-11	54.30
deut_homeobox_tis.fa.Contig13	Lbx.Dr	43.86	57	32	0	743	573	2	58	1.1e-10	51.99
deut_homeobox_tis.fa.Contig13	pax4.Mm	42.86	56	32	0	740	573	3	58	1.5e-10	51.60
deut_homeobox_tis.fa.Contig13	pax4.Mm	37.04	27	17	1	458	378	9	29	3.1	17.32
deut_homeobox_tis.fa.Contig13	Hox8.Bf	43.86	57	32	0	743	573	2	58	1.9e-10	51.22
deut_homeobox_tis.fa.Contig13	Cdx1.Mm	42.59	54	31	0	734	573	5	58	2.5e-10	50.83
deut_homeobox_tis.fa.Contig13	OTX1.Mm	42.11	57	33	0	743	573	2	58	3.6e-09	46.98
deut_homeobox_tis.fa.Contig13	LHX2.Hs	40.35	57	34	0	743	573	2	58	8.1e-09	45.82
deut_homeobox_tis.fa.Contig13	LHX3.Hs	42.11	57	33	0	743	573	2	58	9.0e-08	42.36
deut_homeobox_tis.fa.Contig13	POU2F1.Hs	35.09	57	37	0	743	573	2	58	2.9e-06	37.35
deut_homeobox_tis.fa.Contig13	ISL1.Hs	35.71	56	36	0	740	573	3	58	3.8e-06	36.96
deut_homeobox_tis.fa.Contig13	LIM1.Hs	39.62	53	32	0	731	573	6	58	3.2e-05	33.88
deut_homeobox_tis.fa.Contig13	zfh3.Mm	35.00	60	36	2	743	573	2	58	7.1e-05	32.73
deut_homeobox_tis.fa.Contig13	cux1.Mm	28.07	57	41	0	743	573	2	58	9.3e-05	32.34
deut_homeobox_tis.fa.Contig13	SIX1.Hs	35.00	40	26	0	701	582	16	55	1.6e-04	31.57
deut_homeobox_tis.fa.Contig13	POU1F1.Hs	37.21	43	27	0	701	573	16	58	1.6e-04	31.57
deut_homeobox_tis.fa.Contig13	IRX2.Hs	34.15	41	27	0	695	573	21	61	4.6e-04	30.03
deut_homeobox_tis.fa.Contig13	POU4F1.Hs	31.58	57	39	0	743	573	2	58	4.6e-04	30.03
deut_homeobox_tis.fa.Contig13	SIX3.Hs	37.04	27	17	0	662	582	29	55	0.002	27.72
deut_homeobox_tis.fa.Contig13	SIX3.Hs	71.43	7	2	0	966	986	45	51	2.4	17.71
deut_homeobox_tis.fa.Contig13	PBX1.Hs	27.78	36	26	0	680	573	26	61	0.005	26.56
deut_homeobox_tis.fa.Contig13	PBX1.Hs	38.89	18	11	0	113	166	40	57	9.0	15.78
deut_homeobox_tis.fa.Contig13	MEIS1.Hs	38.46	26	16	0	659	582	33	58	0.043	23.48
deut_homeobox_tis.fa.Contig13	MEIS1.Hs	57.14	7	3	0	966	986	48	54	4.0	16.93
deut_homeobox_tis.fa.Contig13	TGIF.Hs	80.00	5	1	0	972	986	50	54	5.3	16.55
deut_homeobox_tis.fa.Contig13	TGIF.Hs	55.56	9	4	0	234	208	20	28	6.9	16.16
deut_homeobox_tis.fa.Contig13	TGIF.Hs	44.44	9	5	0	137	163	48	56	6.9	16.16
deut_homeobox_tis.fa.Contig14	pax3.7Bf	76.60	47	11	0	287	427	1	47	8.5e-18	75.10
deut_homeobox_tis.fa.Contig14	arl.Mm	76.60	47	11	0	287	427	1	47	3.2e-17	73.17
deut_homeobox_tis.fa.Contig14	PMX2B.Hs	68.09	47	15	0	287	427	1	47	1.0e-15	68.17
deut_homeobox_tis.fa.Contig14	otp.Mm	61.70	47	18	0	287	427	1	47	8.8e-15	65.08
deut_homeobox_tis.fa.Contig14	rax.Mm	65.22	46	16	0	290	427	2	47	3.3e-14	63.16
deut_homeobox_tis.fa.Contig14	OTX1.Mm	59.57	47	19	0	287	427	1	47	1.3e-13	61.23
deut_homeobox_tis.fa.Contig14	pitx.BF	61.70	47	18	0	287	427	1	47	1.7e-13	60.85
deut_homeobox_tis.fa.Contig14	Pax6.Mm	54.35	46	21	0	290	427	2	47	1.1e-12	58.15
deut_homeobox_tis.fa.Contig14	gsc.Bf	57.45	47	20	0	287	427	1	47	9.1e-12	55.07
deut_homeobox_tis.fa.Contig14	gbx1.Hs	38.98	59	31	1	290	451	2	60	3.6e-08	43.13
deut_homeobox_tis.fa.Contig14	Lbx.Dr	46.67	45	24	0	287	421	1	45	4.7e-08	42.74
deut_homeobox_tis.fa.Contig14	Lbx.Dr	80.00	5	1	0	88	102	21	25	2.7	16.93
deut_homeobox_tis.fa.Contig14	Gsx1.Mm	41.82	55	32	0	290	454	2	56	2.3e-07	40.43
deut_homeobox_tis.fa.Contig14	Evx1.Mm	41.82	55	32	0	290	454	2	56	5.2e-07	39.28
deut_homeobox_tis.fa.Contig14	Hox1.Bf	43.14	51	29	0	299	451	5	55	5.2e-07	39.28
deut_homeobox_tis.fa.Contig14	sax1.Hs	45.65	46	25	0	290	427	2	47	6.7e-07	38.89
deut_homeobox_tis.fa.Contig14	Hox3.Bf	40.74	54	32	0	290	451	2	55	8.8e-07	38.51
deut_homeobox_tis.fa.Contig14	Msx1.Mm	39.13	46	28	0	290	427	2	47	1.1e-06	38.12
deut_homeobox_tis.fa.Contig14	Hox4.Bf	40.74	54	32	0	290	451	2	55	1.1e-06	38.12
deut_homeobox_tis.fa.Contig14	HLXB9.Hs	40.68	59	30	1	290	451	2	60	1.5e-06	37.74
deut_homeobox_tis.fa.Contig14	pax4.Mm	44.44	45	25	0	293	427	3	47	1.5e-06	37.74
deut_homeobox_tis.fa.Contig14	Barx1.Mm	40.74	54	32	0	290	451	2	55	2.6e-06	36.96
deut_homeobox_tis.fa.Contig14	Xlox.Bf	40.74	54	32	0	290	451	2	55	2.6e-06	36.96
deut_homeobox_tis.fa.Contig14	en1.Mm	33.33	54	36	0	290	451	2	55	3.3e-06	36.58
deut_homeobox_tis.fa.Contig14	Hox10.Bf	33.33	54	36	0	290	451	2	55	3.3e-06	36.58
deut_homeobox_tis.fa.Contig14	Dlx1.Mm	39.13	46	28	0	290	427	2	47	4.4e-06	36.19
deut_homeobox_tis.fa.Contig14	Hox2.Bf	43.48	46	26	0	290	427	2	47	4.4e-06	36.19
deut_homeobox_tis.fa.Contig14	bapx1.Mm	40.43	47	28	0	287	427	1	47	7.5e-06	35.42
deut_homeobox_tis.fa.Contig14	Cdx1.Mm	40.00	45	27	0	293	427	3	47	1.3e-05	34.65
deut_homeobox_tis.fa.Contig14	NKX6.1Hs	36.17	47	30	0	287	427	1	47	2.8e-05	33.50
deut_homeobox_tis.fa.Contig14	Hox5.Bf	37.04	54	34	0	290	451	2	55	3.7e-05	33.11
deut_homeobox_tis.fa.Contig14	Hox8.Bf	34.55	55	36	0	287	451	1	55	1.1e-04	31.57
deut_homeobox_tis.fa.Contig14	LHX3.Hs	34.78	46	30	0	290	427	2	47	1.4e-04	31.19
deut_homeobox_tis.fa.Contig14	LIM1.Hs	36.17	47	30	0	287	427	1	47	1.4e-04	31.19
deut_homeobox_tis.fa.Contig14	PBX1.Hs	29.79	47	33	0	281	421	2	48	5.3e-04	29.26
deut_homeobox_tis.fa.Contig14	LHX2.Hs	32.61	46	31	0	290	427	2	47	5.3e-04	29.26
deut_homeobox_tis.fa.Contig14	cux1.Mm	31.82	44	30	0	290	421	2	45	5.3e-04	29.26
deut_homeobox_tis.fa.Contig14	POU2F1.Hs	29.79	47	33	0	287	427	1	47	0.006	25.79
deut_homeobox_tis.fa.Contig14	SIX3.Hs	36.67	30	19	0	332	421	16	45	0.029	23.48
deut_homeobox_tis.fa.Contig14	SIX1.Hs	28.95	38	27	0	308	421	8	45	0.145	21.17
deut_homeobox_tis.fa.Contig14	TGIF.Hs	50.00	16	8	0	392	439	4	19	0.190	20.79
deut_homeobox_tis.fa.Contig14	MEIS1.Hs	38.10	21	13	0	359	421	28	48	1.6	17.71
deut_homeobox_tis.fa.Contig15	Hlx.Mm	73.68	57	15	0	1130	960	1	57	4.9e-23	93.20
deut_homeobox_tis.fa.Contig15	Barx1.Mm	61.82	55	21	0	1121	957	4	58	2.3e-17	74.33
deut_homeobox_tis.fa.Contig15	NKX6.1Hs	53.45	58	27	0	1130	957	1	58	1.9e-14	64.70
deut_homeobox_tis.fa.Contig15	Cdx1.Mm	58.18	55	23	0	1121	957	4	58	2.4e-14	64.31
deut_homeobox_tis.fa.Contig15	Dlx1.Mm	45.90	61	33	1	1133	951	2	60	5.4e-14	63.16
deut_homeobox_tis.fa.Contig15	Dlx1.Mm	35.00	20	13	0	973	1032	18	37	4.4	16.93
deut_homeobox_tis.fa.Contig15	sax1.Hs	49.09	55	28	0	1121	957	4	58	7.0e-14	62.77
deut_homeobox_tis.fa.Contig15	gbx1.Hs	51.67	60	29	1	1136	957	2	58	1.2e-13	62.00
deut_homeobox_tis.fa.Contig15	gbx1.Hs	37.50	16	10	0	437	484	20	35	7.6	16.16
deut_homeobox_tis.fa.Contig15	Hox4.Bf	48.21	56	29	0	1121	954	4	59	1.2e-13	62.00
deut_homeobox_tis.fa.Contig15	tlx1.Gg	55.56	54	24	0	1118	957	5	58	1.6e-13	61.62
deut_homeobox_tis.fa.Contig15	EmxA.BF	54.55	55	25	0	1118	954	5	59	4.6e-13	60.08
deut_homeobox_tis.fa.Contig15	HLXB9.Hs	49.15	59	30	1	1133	957	2	58	6.0e-13	59.69
deut_homeobox_tis.fa.Contig15	Xlox.Bf	48.21	56	29	0	1121	954	4	59	6.0e-13	59.69
deut_homeobox_tis.fa.Contig15	Lbx.Dr	52.63	57	27	0	1121	951	4	60	7.8e-13	59.31
deut_homeobox_tis.fa.Contig15	HMX1.Hs	49.09	55	28	0	1121	957	4	58	7.8e-13	59.31
deut_homeobox_tis.fa.Contig15	mox1.Mm	53.70	54	25	0	1118	957	5	58	7.8e-13	59.31
deut_homeobox_tis.fa.Contig15	Nkx2.3Hs	48.33	60	31	1	1136	957	1	58	3.0e-12	57.38
deut_homeobox_tis.fa.Contig15	Hox5.Bf	42.86	56	32	0	1121	954	4	59	3.9e-12	57.00
deut_homeobox_tis.fa.Contig15	Hox1.Bf	51.85	54	26	0	1118	957	5	58	6.6e-12	56.22
deut_homeobox_tis.fa.Contig15	bapx1.Mm	50.91	55	27	0	1121	957	4	58	8.6e-12	55.84
deut_homeobox_tis.fa.Contig15	bapx1.Mm	40.00	20	12	0	973	1032	18	37	2.6	17.71
deut_homeobox_tis.fa.Contig15	Msx1.Mm	46.43	56	30	1	1133	966	2	55	1.1e-11	55.45
deut_homeobox_tis.fa.Contig15	Hox8.Bf	44.26	61	34	1	1136	954	1	59	1.1e-11	55.45
deut_homeobox_tis.fa.Contig15	Hox3.Bf	42.86	56	32	0	1121	954	4	59	1.5e-11	55.07
deut_homeobox_tis.fa.Contig15	arl.Mm	48.15	54	28	0	1118	957	5	58	1.9e-11	54.68
deut_homeobox_tis.fa.Contig15	rax.Mm	43.64	55	31	0	1121	957	4	58	2.5e-11	54.30
deut_homeobox_tis.fa.Contig15	Pax6.Mm	44.64	56	31	0	1121	954	4	59	3.3e-11	53.91
deut_homeobox_tis.fa.Contig15	NK2.2Hs	42.59	54	31	0	1118	957	5	58	5.6e-11	53.14
deut_homeobox_tis.fa.Contig15	Hox2.Bf	46.30	54	29	0	1118	957	5	58	1.2e-10	51.99
deut_homeobox_tis.fa.Contig15	Hox2.Bf	25.81	31	23	0	184	92	29	59	4.4	16.93
deut_homeobox_tis.fa.Contig15	Hox2.Bf	41.18	17	10	0	55	105	22	38	5.8	16.55
deut_homeobox_tis.fa.Contig15	otp.Mm	46.30	54	29	0	1118	957	5	58	1.6e-10	51.60
deut_homeobox_tis.fa.Contig15	pax3.7Bf	45.90	61	33	1	1139	957	1	58	2.1e-10	51.22
deut_homeobox_tis.fa.Contig15	en1.Mm	46.43	56	30	1	1133	966	2	55	2.1e-10	51.22
deut_homeobox_tis.fa.Contig15	Evx1.Mm	50.98	51	25	0	1118	966	5	55	2.8e-10	50.83
deut_homeobox_tis.fa.Contig15	Gsx1.Mm	43.64	55	31	0	1118	954	5	59	4.7e-10	50.06
deut_homeobox_tis.fa.Contig15	PMX2B.Hs	44.44	54	30	0	1118	957	5	58	8.1e-10	49.29
deut_homeobox_tis.fa.Contig15	pitx.BF	42.62	61	35	1	1139	957	1	58	8.1e-10	49.29
deut_homeobox_tis.fa.Contig15	gsc.Bf	44.44	54	30	0	1118	957	5	58	8.1e-10	49.29
deut_homeobox_tis.fa.Contig15	pax4.Mm	45.45	55	30	0	1121	957	4	58	1.1e-09	48.91
deut_homeobox_tis.fa.Contig15	Hox10.Bf	39.22	51	31	0	1109	957	8	58	1.5e-08	45.05
deut_homeobox_tis.fa.Contig15	OTX1.Mm	42.62	61	35	1	1139	957	1	58	3.4e-08	43.90
deut_homeobox_tis.fa.Contig15	LHX2.Hs	33.93	56	37	0	1118	951	5	60	4.1e-06	36.96
deut_homeobox_tis.fa.Contig15	LIM1.Hs	40.00	60	36	1	1136	957	1	58	5.4e-06	36.58
deut_homeobox_tis.fa.Contig15	LHX3.Hs	37.50	56	35	1	1133	966	2	55	1.6e-05	35.04
deut_homeobox_tis.fa.Contig15	SIX1.Hs	34.00	50	33	0	1109	960	8	57	7.8e-05	32.73
deut_homeobox_tis.fa.Contig15	ISL1.Hs	56.52	23	10	0	1034	966	33	55	1.7e-04	31.57
deut_homeobox_tis.fa.Contig15	POU4F1.Hs	34.04	47	31	0	1097	957	12	58	5.1e-04	30.03
deut_homeobox_tis.fa.Contig15	SIX3.Hs	34.00	50	33	0	1109	960	8	57	6.6e-04	29.65
deut_homeobox_tis.fa.Contig15	POU2F1.Hs	34.88	43	28	0	1094	966	13	55	8.6e-04	29.26
deut_homeobox_tis.fa.Contig15	POU1F1.Hs	35.00	40	26	0	1085	966	16	55	0.002	28.11
deut_homeobox_tis.fa.Contig15	PBX1.Hs	32.14	28	19	0	1034	951	36	63	0.006	26.56
deut_homeobox_tis.fa.Contig15	zfh3.Mm	44.00	25	14	0	1031	957	34	58	0.006	26.56
deut_homeobox_tis.fa.Contig15	IRX2.Hs	31.43	35	24	0	1058	954	28	62	0.007	26.18
deut_homeobox_tis.fa.Contig15	MEIS1.Hs	38.89	36	22	0	1058	951	28	63	0.028	24.25
deut_homeobox_tis.fa.Contig15	TGIF.Hs	40.91	22	13	0	420	485	40	61	1.2	18.86
deut_homeobox_tis.fa.Contig16	mox1.Mm	87.76	49	6	0	876	730	12	60	1.2e-22	91.28
deut_homeobox_tis.fa.Contig16	Hox4.Bf	72.34	47	13	0	876	736	12	58	5.8e-17	72.40
deut_homeobox_tis.fa.Contig16	HLXB9.Hs	67.35	49	16	0	876	730	12	60	7.6e-17	72.02
deut_homeobox_tis.fa.Contig16	Hox5.Bf	70.21	47	14	0	876	736	12	58	3.8e-16	69.71
deut_homeobox_tis.fa.Contig16	Hox5.Bf	35.29	17	11	0	373	323	34	50	5.0	16.16
deut_homeobox_tis.fa.Contig16	Xlox.Bf	63.83	47	17	0	876	736	12	58	1.1e-15	68.17
deut_homeobox_tis.fa.Contig16	Hox1.Bf	68.09	47	15	0	876	736	12	58	3.2e-15	66.63
deut_homeobox_tis.fa.Contig16	Gsx1.Mm	65.96	47	16	0	876	736	12	58	5.4e-15	65.85
deut_homeobox_tis.fa.Contig16	Hox3.Bf	65.96	47	16	0	876	736	12	58	5.4e-15	65.85
deut_homeobox_tis.fa.Contig16	Hox8.Bf	68.09	47	15	0	876	736	12	58	7.1e-15	65.47
deut_homeobox_tis.fa.Contig16	Hox2.Bf	65.96	47	16	0	876	736	12	58	4.6e-14	62.77
deut_homeobox_tis.fa.Contig16	Hox10.Bf	54.24	59	23	1	897	733	1	59	1.8e-13	60.85
deut_homeobox_tis.fa.Contig16	gbx1.Hs	59.18	49	20	0	876	730	12	60	2.3e-13	60.46
deut_homeobox_tis.fa.Contig16	Evx1.Mm	59.57	47	19	0	876	736	12	58	3.9e-13	59.69
deut_homeobox_tis.fa.Contig16	sax1.Hs	57.45	47	20	0	876	736	12	58	5.1e-13	59.31
deut_homeobox_tis.fa.Contig16	Cdx1.Mm	56.25	48	21	0	876	733	12	59	3.3e-12	56.61
deut_homeobox_tis.fa.Contig16	HMX1.Hs	55.32	47	21	0	876	736	12	58	4.3e-12	56.22
deut_homeobox_tis.fa.Contig16	arl.Mm	53.19	47	22	0	876	736	12	58	5.6e-12	55.84
deut_homeobox_tis.fa.Contig16	otp.Mm	51.02	49	24	0	876	730	12	60	9.6e-12	55.07
deut_homeobox_tis.fa.Contig16	Barx1.Mm	50.00	48	24	0	876	733	12	59	1.3e-11	54.68
deut_homeobox_tis.fa.Contig16	pitx.BF	53.19	47	22	0	876	736	12	58	1.6e-11	54.30
deut_homeobox_tis.fa.Contig16	Hlx.Mm	51.02	49	24	0	876	730	12	60	1.6e-11	54.30
deut_homeobox_tis.fa.Contig16	tlx1.Gg	51.06	47	23	0	876	736	12	58	2.1e-11	53.91
deut_homeobox_tis.fa.Contig16	bapx1.Mm	55.32	47	21	0	876	736	12	58	2.1e-11	53.91
deut_homeobox_tis.fa.Contig16	EmxA.BF	53.19	47	22	0	876	736	12	58	2.8e-11	53.53
deut_homeobox_tis.fa.Contig16	Msx1.Mm	53.06	49	23	0	876	730	12	60	3.7e-11	53.14
deut_homeobox_tis.fa.Contig16	NKX6.1Hs	51.06	47	23	0	876	736	12	58	6.2e-11	52.37
deut_homeobox_tis.fa.Contig16	en1.Mm	48.94	47	24	0	876	736	12	58	8.1e-11	51.99
deut_homeobox_tis.fa.Contig16	PMX2B.Hs	48.94	47	24	0	876	736	12	58	1.4e-10	51.22
deut_homeobox_tis.fa.Contig16	Dlx1.Mm	47.92	48	25	0	876	733	12	59	1.4e-10	51.22
deut_homeobox_tis.fa.Contig16	Nkx2.3Hs	53.19	47	22	0	876	736	12	58	1.8e-10	50.83
deut_homeobox_tis.fa.Contig16	Pax6.Mm	44.68	47	26	0	876	736	12	58	3.1e-10	50.06
deut_homeobox_tis.fa.Contig16	rax.Mm	48.94	47	24	0	876	736	12	58	4.0e-10	49.68
deut_homeobox_tis.fa.Contig16	rax.Mm	50.00	8	4	0	346	323	43	50	8.4	15.39
deut_homeobox_tis.fa.Contig16	gsc.Bf	44.68	47	26	0	876	736	12	58	1.2e-09	48.14
deut_homeobox_tis.fa.Contig16	pax3.7Bf	46.81	47	25	0	876	736	12	58	1.5e-09	47.75
deut_homeobox_tis.fa.Contig16	pax4.Mm	44.68	47	26	0	876	736	12	58	4.5e-09	46.21
deut_homeobox_tis.fa.Contig16	NK2.2Hs	44.90	49	27	0	876	730	12	60	5.8e-09	45.82
deut_homeobox_tis.fa.Contig16	Lbx.Dr	51.06	47	23	0	876	736	12	58	1.0e-08	45.05
deut_homeobox_tis.fa.Contig16	OTX1.Mm	40.43	47	28	0	876	736	12	58	4.2e-07	39.66
deut_homeobox_tis.fa.Contig16	LIM1.Hs	40.82	49	29	0	876	730	12	60	2.7e-06	36.96
deut_homeobox_tis.fa.Contig16	LIM1.Hs	39.39	33	20	0	269	367	6	38	0.448	19.63
deut_homeobox_tis.fa.Contig16	LHX3.Hs	38.78	49	30	0	876	730	12	60	7.9e-06	35.42
deut_homeobox_tis.fa.Contig16	POU4F1.Hs	40.00	50	30	0	879	730	11	60	1.0e-05	35.04
deut_homeobox_tis.fa.Contig16	LHX2.Hs	36.17	47	30	0	876	736	12	58	1.8e-05	34.27
deut_homeobox_tis.fa.Contig16	POU1F1.Hs	40.00	45	27	0	864	730	16	60	2.3e-05	33.88
deut_homeobox_tis.fa.Contig16	POU2F1.Hs	38.64	44	27	0	864	733	16	59	5.1e-05	32.73
deut_homeobox_tis.fa.Contig16	ISL1.Hs	31.91	47	32	0	876	736	12	58	2.5e-04	30.42
deut_homeobox_tis.fa.Contig16	PBX1.Hs	31.37	51	31	1	876	736	11	61	3.3e-04	30.03
deut_homeobox_tis.fa.Contig16	SIX1.Hs	35.00	40	26	0	864	745	16	55	3.3e-04	30.03
deut_homeobox_tis.fa.Contig16	SIX1.Hs	50.00	18	9	1	355	408	14	30	0.998	18.48
deut_homeobox_tis.fa.Contig16	SIX1.Hs	46.15	13	7	0	306	344	22	34	1.3	18.09
deut_homeobox_tis.fa.Contig16	SIX1.Hs	40.00	10	6	0	470	499	15	24	3.8	16.55
deut_homeobox_tis.fa.Contig16	zfh3.Mm	34.04	47	31	0	876	736	12	58	7.4e-04	28.88
deut_homeobox_tis.fa.Contig16	SIX3.Hs	32.50	40	27	0	864	745	16	55	0.002	27.72
deut_homeobox_tis.fa.Contig16	SIX3.Hs	38.89	18	11	0	315	368	25	42	3.8	16.55
deut_homeobox_tis.fa.Contig16	MEIS1.Hs	28.57	35	25	0	263	367	7	41	1.3	18.09
deut_homeobox_tis.fa.Contig16	IRX2.Hs	31.58	19	13	0	777	721	16	34	3.8	16.55
deut_homeobox_tis.fa.Contig16	cux1.Mm	55.56	9	4	0	843	817	50	58	5.0	16.16
deut_homeobox_tis.fa.Contig17	NKX6.1Hs	41.38	58	34	0	683	510	2	59	2.7e-11	53.91
deut_homeobox_tis.fa.Contig17	HMX1.Hs	48.08	52	27	0	683	528	2	53	1.3e-10	51.60
deut_homeobox_tis.fa.Contig17	tlx1.Gg	47.62	42	22	0	650	525	13	54	8.7e-10	48.91
deut_homeobox_tis.fa.Contig17	EmxA.BF	40.00	50	30	0	674	525	5	54	2.5e-09	47.37
deut_homeobox_tis.fa.Contig17	Nkx2.3Hs	44.23	52	29	0	683	528	2	53	3.3e-09	46.98
deut_homeobox_tis.fa.Contig17	Nkx2.3Hs	66.67	9	3	0	296	322	3	11	3.7	16.93
deut_homeobox_tis.fa.Contig17	sax1.Hs	41.38	58	34	0	683	510	2	59	3.3e-09	46.98
deut_homeobox_tis.fa.Contig17	en1.Mm	39.66	58	33	1	680	513	1	58	4.3e-09	46.59
deut_homeobox_tis.fa.Contig17	bapx1.Mm	42.31	52	30	0	683	528	2	53	5.7e-09	46.21
deut_homeobox_tis.fa.Contig17	HLXB9.Hs	40.38	52	31	0	683	528	2	53	2.2e-08	44.28
deut_homeobox_tis.fa.Contig17	NK2.2Hs	38.60	57	35	0	683	513	2	58	2.8e-08	43.90
deut_homeobox_tis.fa.Contig17	gbx1.Hs	35.85	53	34	0	686	528	1	53	3.7e-08	43.51
deut_homeobox_tis.fa.Contig17	mox1.Mm	35.85	53	34	0	686	528	1	53	3.7e-08	43.51
deut_homeobox_tis.fa.Contig17	Barx1.Mm	35.09	57	37	0	683	513	2	58	4.8e-08	43.13
deut_homeobox_tis.fa.Contig17	Evx1.Mm	38.46	52	32	0	683	528	2	53	6.3e-08	42.74
deut_homeobox_tis.fa.Contig17	Evx1.Mm	53.85	13	6	0	650	688	29	41	1.7	18.09
deut_homeobox_tis.fa.Contig17	Xlox.Bf	34.48	58	38	0	683	510	2	59	8.2e-08	42.36
deut_homeobox_tis.fa.Contig17	Gsx1.Mm	33.90	59	39	0	686	510	1	59	8.2e-08	42.36
deut_homeobox_tis.fa.Contig17	Hox4.Bf	33.33	57	38	0	683	513	2	58	8.2e-08	42.36
deut_homeobox_tis.fa.Contig17	Hox1.Bf	35.09	57	37	0	680	510	3	59	8.2e-08	42.36
deut_homeobox_tis.fa.Contig17	Hox3.Bf	32.76	58	39	0	683	510	2	59	1.1e-07	41.97
deut_homeobox_tis.fa.Contig17	Msx1.Mm	37.29	59	37	1	683	507	2	59	1.4e-07	41.59
deut_homeobox_tis.fa.Contig17	Dlx1.Mm	33.33	57	38	0	683	513	2	58	1.8e-07	41.20
deut_homeobox_tis.fa.Contig17	Hox10.Bf	31.58	57	39	0	683	513	2	58	1.8e-07	41.20
deut_homeobox_tis.fa.Contig17	pax3.7Bf	32.76	58	39	0	683	510	2	59	2.4e-07	40.82
deut_homeobox_tis.fa.Contig17	Hox2.Bf	32.20	59	40	0	686	510	1	59	2.4e-07	40.82
deut_homeobox_tis.fa.Contig17	Lbx.Dr	32.20	59	40	0	683	507	2	60	3.1e-07	40.43
deut_homeobox_tis.fa.Contig17	Hox8.Bf	31.03	58	40	0	683	510	2	59	3.1e-07	40.43
deut_homeobox_tis.fa.Contig17	Cdx1.Mm	43.18	44	25	0	644	513	15	58	4.1e-07	40.05
deut_homeobox_tis.fa.Contig17	Hox5.Bf	37.78	45	28	0	644	510	15	59	9.0e-07	38.89
deut_homeobox_tis.fa.Contig17	Hox5.Bf	30.00	40	28	0	861	742	4	43	0.435	20.02
deut_homeobox_tis.fa.Contig17	PMX2B.Hs	34.48	58	38	0	683	510	2	59	1.2e-06	38.51
deut_homeobox_tis.fa.Contig17	gsc.Bf	31.03	58	40	0	683	510	2	59	2.6e-06	37.35
deut_homeobox_tis.fa.Contig17	arl.Mm	32.76	58	39	0	683	510	2	59	2.6e-06	37.35
deut_homeobox_tis.fa.Contig17	Hlx.Mm	42.11	38	22	0	641	528	16	53	3.4e-06	36.96
deut_homeobox_tis.fa.Contig17	pitx.BF	32.76	58	39	0	683	510	2	59	5.9e-06	36.19
deut_homeobox_tis.fa.Contig17	otp.Mm	31.03	58	40	0	683	510	2	59	7.7e-06	35.81
deut_homeobox_tis.fa.Contig17	rax.Mm	32.69	52	35	0	683	528	2	53	1.0e-05	35.42
deut_homeobox_tis.fa.Contig17	rax.Mm	45.45	11	6	0	656	688	31	41	8.2	15.78
deut_homeobox_tis.fa.Contig17	cux1.Mm	28.81	59	42	0	683	507	2	60	1.3e-05	35.04
deut_homeobox_tis.fa.Contig17	POU2F1.Hs	30.77	52	36	0	683	528	2	53	2.2e-05	34.27
deut_homeobox_tis.fa.Contig17	POU2F1.Hs	44.44	27	12	1	941	870	24	50	0.968	18.86
deut_homeobox_tis.fa.Contig17	OTX1.Mm	32.69	52	35	0	683	528	2	53	2.2e-05	34.27
deut_homeobox_tis.fa.Contig17	pax4.Mm	30.19	53	37	0	686	528	1	53	2.9e-05	33.88
deut_homeobox_tis.fa.Contig17	PBX1.Hs	33.33	63	39	1	686	507	1	63	3.8e-05	33.50
deut_homeobox_tis.fa.Contig17	PBX1.Hs	38.89	18	11	0	215	162	21	38	6.3	16.16
deut_homeobox_tis.fa.Contig17	POU1F1.Hs	39.47	38	23	0	641	528	16	53	5.0e-05	33.11
deut_homeobox_tis.fa.Contig17	Pax6.Mm	26.92	52	38	0	683	528	2	53	1.1e-04	31.96
deut_homeobox_tis.fa.Contig17	SIX1.Hs	31.58	38	26	0	641	528	16	53	0.004	26.95
deut_homeobox_tis.fa.Contig17	POU4F1.Hs	27.78	54	39	1	689	528	1	53	0.008	25.79
deut_homeobox_tis.fa.Contig17	SIX3.Hs	34.48	29	19	0	614	528	25	53	0.018	24.64
deut_homeobox_tis.fa.Contig17	LIM1.Hs	33.33	24	16	0	596	525	31	54	0.114	21.94
deut_homeobox_tis.fa.Contig17	LHX3.Hs	36.67	30	19	1	596	507	31	59	0.333	20.40
deut_homeobox_tis.fa.Contig17	ISL1.Hs	26.92	26	19	0	587	510	34	59	0.568	19.63
deut_homeobox_tis.fa.Contig17	ISL1.Hs	50.00	8	4	0	423	400	19	26	8.2	15.78
deut_homeobox_tis.fa.Contig17	TGIF.Hs	62.50	8	3	0	293	270	23	30	2.8	17.32
deut_homeobox_tis.fa.Contig17	TGIF.Hs	28.57	28	20	0	734	817	26	53	3.7	16.93
deut_homeobox_tis.fa.Contig18	gbx1.Hs	76.27	59	14	0	550	374	2	60	1.3e-23	94.74
deut_homeobox_tis.fa.Contig18	HLXB9.Hs	66.67	57	19	0	550	380	2	58	7.7e-19	78.95
deut_homeobox_tis.fa.Contig18	Msx1.Mm	59.32	59	24	0	550	374	2	60	1.1e-17	75.10
deut_homeobox_tis.fa.Contig18	Xlox.Bf	59.65	57	23	0	550	380	2	58	1.9e-17	74.33
deut_homeobox_tis.fa.Contig18	mox1.Mm	57.63	59	25	0	550	374	2	60	5.5e-17	72.79
deut_homeobox_tis.fa.Contig18	mox1.Mm	35.00	20	13	0	19	78	32	51	1.2	18.48
deut_homeobox_tis.fa.Contig18	Hox4.Bf	56.14	57	25	0	550	380	2	58	5.5e-17	72.79
deut_homeobox_tis.fa.Contig18	sax1.Hs	59.65	57	23	0	550	380	2	58	9.4e-17	72.02
deut_homeobox_tis.fa.Contig18	Gsx1.Mm	64.91	57	20	0	550	380	2	58	9.4e-17	72.02
deut_homeobox_tis.fa.Contig18	HMX1.Hs	55.17	58	26	0	553	380	1	58	2.7e-16	70.48
deut_homeobox_tis.fa.Contig18	tlx1.Gg	48.28	58	30	0	553	380	1	58	3.6e-16	70.09
deut_homeobox_tis.fa.Contig18	Hox2.Bf	61.40	57	22	0	550	380	2	58	3.6e-16	70.09
deut_homeobox_tis.fa.Contig18	Hox3.Bf	56.14	57	25	0	550	380	2	58	4.7e-16	69.71
deut_homeobox_tis.fa.Contig18	Cdx1.Mm	52.63	57	27	0	547	377	3	59	7.9e-16	68.94
deut_homeobox_tis.fa.Contig18	Hox5.Bf	56.14	57	25	0	550	380	2	58	1.4e-15	68.17
deut_homeobox_tis.fa.Contig18	Hox1.Bf	61.11	54	21	0	541	380	5	58	1.4e-15	68.17
deut_homeobox_tis.fa.Contig18	Barx1.Mm	50.00	58	29	0	550	377	2	59	1.8e-15	67.78
deut_homeobox_tis.fa.Contig18	bapx1.Mm	53.45	58	27	0	553	380	1	58	2.3e-15	67.40
deut_homeobox_tis.fa.Contig18	bapx1.Mm	33.33	15	10	0	183	139	8	22	3.6	16.93
deut_homeobox_tis.fa.Contig18	Evx1.Mm	54.24	59	27	0	550	374	2	60	3.0e-15	67.01
deut_homeobox_tis.fa.Contig18	EmxA.BF	56.14	57	25	0	550	380	2	58	3.9e-15	66.63
deut_homeobox_tis.fa.Contig18	rax.Mm	52.63	57	27	0	550	380	2	58	5.1e-15	66.24
deut_homeobox_tis.fa.Contig18	Nkx2.3Hs	51.67	60	29	0	553	374	1	60	6.7e-15	65.85
deut_homeobox_tis.fa.Contig18	Nkx2.3Hs	38.89	18	11	0	956	903	24	41	2.1	17.71
deut_homeobox_tis.fa.Contig18	Nkx2.3Hs	36.36	11	7	0	189	157	6	16	6.1	16.16
deut_homeobox_tis.fa.Contig18	pitx.BF	50.00	58	29	0	553	380	1	58	8.8e-15	65.47
deut_homeobox_tis.fa.Contig18	arl.Mm	51.72	58	28	0	553	380	1	58	1.1e-14	65.08
deut_homeobox_tis.fa.Contig18	Lbx.Dr	55.17	58	26	0	553	380	1	58	1.1e-14	65.08
deut_homeobox_tis.fa.Contig18	Lbx.Dr	40.00	10	6	0	384	413	14	23	8.0	15.78
deut_homeobox_tis.fa.Contig18	Hox10.Bf	53.45	58	27	0	550	377	2	59	1.5e-14	64.70
deut_homeobox_tis.fa.Contig18	Dlx1.Mm	48.28	58	30	0	550	377	2	59	3.3e-14	63.54
deut_homeobox_tis.fa.Contig18	en1.Mm	49.12	57	29	0	550	380	2	58	3.3e-14	63.54
deut_homeobox_tis.fa.Contig18	Hox8.Bf	53.45	58	27	0	553	380	1	58	5.7e-14	62.77
deut_homeobox_tis.fa.Contig18	NKX6.1Hs	44.83	58	32	0	553	380	1	58	7.4e-14	62.39
deut_homeobox_tis.fa.Contig18	NK2.2Hs	46.67	60	32	0	553	374	1	60	1.3e-13	61.62
deut_homeobox_tis.fa.Contig18	otp.Mm	48.28	58	30	0	553	380	1	58	1.7e-13	61.23
deut_homeobox_tis.fa.Contig18	PMX2B.Hs	48.28	58	30	0	553	380	1	58	2.8e-13	60.46
deut_homeobox_tis.fa.Contig18	pax3.7Bf	43.10	58	33	0	553	380	1	58	6.3e-13	59.31
deut_homeobox_tis.fa.Contig18	Pax6.Mm	42.11	57	33	0	550	380	2	58	8.2e-13	58.92
deut_homeobox_tis.fa.Contig18	Pax6.Mm	35.71	14	9	0	1050	1091	46	59	8.0	15.78
deut_homeobox_tis.fa.Contig18	Hlx.Mm	45.61	57	31	0	553	383	1	57	3.1e-12	57.00
deut_homeobox_tis.fa.Contig18	gsc.Bf	43.10	58	33	0	553	380	1	58	9.1e-12	55.45
deut_homeobox_tis.fa.Contig18	OTX1.Mm	43.10	58	33	0	553	380	1	58	1.0e-10	51.99
deut_homeobox_tis.fa.Contig18	pax4.Mm	42.86	56	32	0	547	380	3	58	2.9e-10	50.45
deut_homeobox_tis.fa.Contig18	POU2F1.Hs	37.29	59	37	0	553	377	1	59	4.2e-09	46.59
deut_homeobox_tis.fa.Contig18	LHX3.Hs	35.59	59	38	0	550	374	2	60	8.0e-08	42.36
deut_homeobox_tis.fa.Contig18	POU1F1.Hs	36.67	60	38	0	553	374	1	60	1.8e-07	41.20
deut_homeobox_tis.fa.Contig18	POU4F1.Hs	35.00	60	39	0	553	374	1	60	3.0e-07	40.43
deut_homeobox_tis.fa.Contig18	LHX2.Hs	31.58	57	39	0	550	380	2	58	4.4e-06	36.58
deut_homeobox_tis.fa.Contig18	LIM1.Hs	31.67	60	41	0	553	374	1	60	2.2e-05	34.27
deut_homeobox_tis.fa.Contig18	PBX1.Hs	32.79	61	37	2	550	380	2	61	4.8e-05	33.11
deut_homeobox_tis.fa.Contig18	cux1.Mm	29.82	57	40	0	550	380	2	58	8.2e-05	32.34
deut_homeobox_tis.fa.Contig18	cux1.Mm	33.33	27	18	1	616	696	35	54	4.7	16.55
deut_homeobox_tis.fa.Contig18	zfh3.Mm	29.82	57	40	0	550	380	2	58	5.3e-04	29.65
deut_homeobox_tis.fa.Contig18	SIX1.Hs	33.33	48	32	0	532	389	8	55	5.3e-04	29.65
deut_homeobox_tis.fa.Contig18	ISL1.Hs	26.79	56	41	0	547	380	3	58	0.003	26.95
deut_homeobox_tis.fa.Contig18	SIX3.Hs	26.42	53	39	0	547	389	3	55	0.010	25.41
deut_homeobox_tis.fa.Contig18	MEIS1.Hs	66.67	6	2	0	237	220	49	54	6.1	16.16
deut_homeobox_tis.fa.Contig19	mox1.Mm	84.75	59	9	0	454	630	2	60	1.3e-26	105.1
deut_homeobox_tis.fa.Contig19	HLXB9.Hs	64.41	59	21	0	454	630	2	60	1.5e-19	81.65
deut_homeobox_tis.fa.Contig19	HLXB9.Hs	66.67	9	3	0	1452	1478	22	30	2.7	17.71
deut_homeobox_tis.fa.Contig19	Hox4.Bf	64.91	57	20	0	454	624	2	58	2.0e-19	81.26
deut_homeobox_tis.fa.Contig19	Hox5.Bf	63.16	57	21	0	454	624	2	58	9.7e-19	78.95
deut_homeobox_tis.fa.Contig19	Hox5.Bf	53.33	15	7	0	32	76	13	27	1.2	18.86
deut_homeobox_tis.fa.Contig19	Xlox.Bf	57.89	57	24	0	454	624	2	58	8.2e-18	75.87
deut_homeobox_tis.fa.Contig19	Xlox.Bf	46.67	15	8	0	257	213	27	41	2.7	17.71
deut_homeobox_tis.fa.Contig19	Gsx1.Mm	61.40	57	22	0	454	624	2	58	4.1e-17	73.56
deut_homeobox_tis.fa.Contig19	Hox8.Bf	60.34	58	23	0	451	624	1	58	4.1e-17	73.56
deut_homeobox_tis.fa.Contig19	Hox8.Bf	46.67	15	8	0	32	76	13	27	2.7	17.71
deut_homeobox_tis.fa.Contig19	Hox3.Bf	59.65	57	23	0	454	624	2	58	5.3e-17	73.17
deut_homeobox_tis.fa.Contig19	Hox3.Bf	30.00	20	14	0	57	116	9	28	4.5	16.93
deut_homeobox_tis.fa.Contig19	Hox10.Bf	55.17	58	26	0	454	627	2	59	2.0e-16	71.25
deut_homeobox_tis.fa.Contig19	Hox10.Bf	60.00	10	4	0	591	562	37	46	4.5	16.93
deut_homeobox_tis.fa.Contig19	Hox1.Bf	64.81	54	19	0	463	624	5	58	2.0e-16	71.25
deut_homeobox_tis.fa.Contig19	gbx1.Hs	57.63	59	25	0	454	630	2	60	2.6e-16	70.86
deut_homeobox_tis.fa.Contig19	Evx1.Mm	57.89	57	24	0	454	624	2	58	2.6e-16	70.86
deut_homeobox_tis.fa.Contig19	Hox2.Bf	61.40	57	22	0	454	624	2	58	5.9e-16	69.71
deut_homeobox_tis.fa.Contig19	sax1.Hs	56.14	57	25	0	454	624	2	58	1.3e-15	68.55
deut_homeobox_tis.fa.Contig19	sax1.Hs	33.33	39	25	2	327	440	23	58	0.108	22.33
deut_homeobox_tis.fa.Contig19	HMX1.Hs	55.17	58	26	0	451	624	1	58	2.2e-15	67.78
deut_homeobox_tis.fa.Contig19	arl.Mm	50.00	58	29	0	451	624	1	58	1.1e-14	65.47
deut_homeobox_tis.fa.Contig19	Cdx1.Mm	52.54	59	28	0	451	627	1	59	1.1e-14	65.47
deut_homeobox_tis.fa.Contig19	pitx.BF	51.72	58	28	0	451	624	1	58	1.5e-14	65.08
deut_homeobox_tis.fa.Contig19	tlx1.Gg	50.00	58	29	0	451	624	1	58	2.5e-14	64.31
deut_homeobox_tis.fa.Contig19	Barx1.Mm	48.28	58	30	0	454	627	2	59	7.2e-14	62.77
deut_homeobox_tis.fa.Contig19	bapx1.Mm	53.45	58	27	0	451	624	1	58	9.4e-14	62.39
deut_homeobox_tis.fa.Contig19	otp.Mm	46.67	60	32	0	451	630	1	60	1.6e-13	61.62
deut_homeobox_tis.fa.Contig19	en1.Mm	49.12	57	29	0	454	624	2	58	1.6e-13	61.62
deut_homeobox_tis.fa.Contig19	Lbx.Dr	53.45	58	27	0	451	624	1	58	2.7e-13	60.85
deut_homeobox_tis.fa.Contig19	Msx1.Mm	52.54	59	28	0	454	630	2	60	2.7e-13	60.85
deut_homeobox_tis.fa.Contig19	Msx1.Mm	40.00	25	15	0	932	1006	36	60	0.108	22.33
deut_homeobox_tis.fa.Contig19	Dlx1.Mm	50.00	58	29	0	454	627	2	59	3.6e-13	60.46
deut_homeobox_tis.fa.Contig19	EmxA.BF	50.88	57	28	0	454	624	2	58	3.6e-13	60.46
deut_homeobox_tis.fa.Contig19	gsc.Bf	44.83	58	32	0	451	624	1	58	8.0e-13	59.31
deut_homeobox_tis.fa.Contig19	Nkx2.3Hs	51.72	58	28	0	451	624	1	58	8.0e-13	59.31
deut_homeobox_tis.fa.Contig19	rax.Mm	47.37	57	30	0	454	624	2	58	1.4e-12	58.54
deut_homeobox_tis.fa.Contig19	rax.Mm	34.62	26	17	0	914	991	30	55	0.184	21.56
deut_homeobox_tis.fa.Contig19	Pax6.Mm	42.11	57	33	0	454	624	2	58	1.4e-12	58.54
deut_homeobox_tis.fa.Contig19	Pax6.Mm	42.11	19	11	0	935	991	37	55	0.240	21.17
deut_homeobox_tis.fa.Contig19	PMX2B.Hs	46.55	58	31	0	451	624	1	58	1.8e-12	58.15
deut_homeobox_tis.fa.Contig19	NK2.2Hs	48.33	60	31	0	451	630	1	60	2.3e-12	57.77
deut_homeobox_tis.fa.Contig19	Hlx.Mm	50.00	56	28	0	463	630	5	60	2.3e-12	57.77
deut_homeobox_tis.fa.Contig19	pax3.7Bf	44.83	58	32	0	451	624	1	58	4.0e-12	57.00
deut_homeobox_tis.fa.Contig19	NKX6.1Hs	46.55	58	31	0	451	624	1	58	4.0e-12	57.00
deut_homeobox_tis.fa.Contig19	pax4.Mm	44.64	56	31	0	457	624	3	58	5.7e-11	53.14
deut_homeobox_tis.fa.Contig19	pax4.Mm	47.06	17	9	0	941	991	39	55	0.914	19.25
deut_homeobox_tis.fa.Contig19	OTX1.Mm	41.38	58	34	0	451	624	1	58	1.3e-10	51.99
deut_homeobox_tis.fa.Contig19	OTX1.Mm	42.11	19	11	0	935	991	37	55	0.184	21.56
deut_homeobox_tis.fa.Contig19	LHX2.Hs	35.09	57	37	0	454	624	2	58	1.0e-07	42.36
deut_homeobox_tis.fa.Contig19	POU1F1.Hs	40.00	60	36	0	451	630	1	60	2.9e-07	40.82
deut_homeobox_tis.fa.Contig19	POU2F1.Hs	35.59	59	38	0	451	627	1	59	5.0e-07	40.05
deut_homeobox_tis.fa.Contig19	LHX3.Hs	35.59	59	38	0	454	630	2	60	6.5e-07	39.66
deut_homeobox_tis.fa.Contig19	LIM1.Hs	36.67	60	38	0	451	630	1	60	8.5e-07	39.28
deut_homeobox_tis.fa.Contig19	LIM1.Hs	58.33	12	5	0	407	372	25	36	5.9	16.55
deut_homeobox_tis.fa.Contig19	POU4F1.Hs	35.00	60	39	0	451	630	1	60	2.5e-06	37.74
deut_homeobox_tis.fa.Contig19	POU4F1.Hs	23.26	43	33	1	985	1113	9	49	1.6	18.48
deut_homeobox_tis.fa.Contig19	zfh3.Mm	31.58	57	39	0	454	624	2	58	1.6e-05	35.04
deut_homeobox_tis.fa.Contig19	zfh3.Mm	35.29	17	11	0	1030	1080	4	20	4.5	16.93
deut_homeobox_tis.fa.Contig19	PBX1.Hs	32.79	61	37	2	454	624	2	61	1.6e-05	35.04
deut_homeobox_tis.fa.Contig19	ISL1.Hs	31.48	54	37	0	463	624	5	58	2.7e-05	34.27
deut_homeobox_tis.fa.Contig19	SIX3.Hs	29.63	54	37	1	457	615	2	55	5.2e-04	30.03
deut_homeobox_tis.fa.Contig19	SIX1.Hs	35.00	40	26	0	496	615	16	55	6.8e-04	29.65
deut_homeobox_tis.fa.Contig19	SIX1.Hs	26.32	38	26	1	1096	1203	15	52	2.7	17.71
deut_homeobox_tis.fa.Contig19	cux1.Mm	50.00	14	7	0	910	869	29	42	4.5	16.93
deut_homeobox_tis.fa.Contig19	cux1.Mm	55.56	9	4	0	517	543	50	58	7.7	16.16
deut_homeobox_tis.fa.Contig20	POU1F1.Hs	75.00	60	15	0	895	716	1	60	1.0e-23	95.13
deut_homeobox_tis.fa.Contig20	POU2F1.Hs	57.63	59	25	0	895	719	1	59	1.1e-17	75.10
deut_homeobox_tis.fa.Contig20	POU4F1.Hs	50.00	60	30	0	895	716	1	60	5.2e-15	66.24
deut_homeobox_tis.fa.Contig20	LHX3.Hs	37.29	59	37	0	892	716	2	60	8.0e-08	42.36
deut_homeobox_tis.fa.Contig20	NK2.2Hs	36.67	60	38	0	895	716	1	60	1.0e-07	41.97
deut_homeobox_tis.fa.Contig20	Nkx2.3Hs	39.66	58	35	0	895	722	1	58	1.4e-07	41.59
deut_homeobox_tis.fa.Contig20	LIM1.Hs	36.67	60	38	0	895	716	1	60	8.9e-07	38.89
deut_homeobox_tis.fa.Contig20	pax4.Mm	35.71	56	36	0	889	722	3	58	8.9e-07	38.89
deut_homeobox_tis.fa.Contig20	Evx1.Mm	33.33	57	38	0	892	722	2	58	1.2e-06	38.51
deut_homeobox_tis.fa.Contig20	zfh3.Mm	35.09	57	37	0	892	722	2	58	2.0e-06	37.74
deut_homeobox_tis.fa.Contig20	Barx1.Mm	32.76	58	39	0	892	719	2	59	2.0e-06	37.74
deut_homeobox_tis.fa.Contig20	gbx1.Hs	37.29	59	37	0	892	716	2	60	2.0e-06	37.74
deut_homeobox_tis.fa.Contig20	bapx1.Mm	34.48	58	38	0	895	722	1	58	2.0e-06	37.74
deut_homeobox_tis.fa.Contig20	Msx1.Mm	35.59	59	38	0	892	716	2	60	3.4e-06	36.96
deut_homeobox_tis.fa.Contig20	Dlx1.Mm	31.03	58	40	0	892	719	2	59	1.7e-05	34.65
deut_homeobox_tis.fa.Contig20	mox1.Mm	37.29	59	37	0	892	716	2	60	1.7e-05	34.65
deut_homeobox_tis.fa.Contig20	HLXB9.Hs	33.90	59	39	0	892	716	2	60	2.2e-05	34.27
deut_homeobox_tis.fa.Contig20	Hox2.Bf	35.09	57	37	0	892	722	2	58	2.2e-05	34.27
deut_homeobox_tis.fa.Contig20	Hox2.Bf	66.67	6	2	0	862	879	43	48	8.0	15.78
deut_homeobox_tis.fa.Contig20	HMX1.Hs	32.76	58	39	0	895	722	1	58	2.9e-05	33.88
deut_homeobox_tis.fa.Contig20	cux1.Mm	33.33	57	38	0	892	722	2	58	3.7e-05	33.50
deut_homeobox_tis.fa.Contig20	cux1.Mm	46.15	13	7	0	1144	1106	29	41	2.8	17.32
deut_homeobox_tis.fa.Contig20	sax1.Hs	35.09	57	37	0	892	722	2	58	4.9e-05	33.11
deut_homeobox_tis.fa.Contig20	NKX6.1Hs	32.76	58	39	0	895	722	1	58	6.4e-05	32.73
deut_homeobox_tis.fa.Contig20	pax3.7Bf	32.76	58	39	0	895	722	1	58	8.3e-05	32.34
deut_homeobox_tis.fa.Contig20	tlx1.Gg	31.03	58	40	0	895	722	1	58	8.3e-05	32.34
deut_homeobox_tis.fa.Contig20	Pax6.Mm	31.58	57	39	0	892	722	2	58	1.1e-04	31.96
deut_homeobox_tis.fa.Contig20	rax.Mm	33.33	57	38	0	892	722	2	58	1.9e-04	31.19
deut_homeobox_tis.fa.Contig20	Hox1.Bf	31.48	54	37	0	883	722	5	58	1.9e-04	31.19
deut_homeobox_tis.fa.Contig20	Hox1.Bf	36.84	19	12	0	366	422	7	25	8.0	15.78
deut_homeobox_tis.fa.Contig20	arl.Mm	34.48	58	38	0	895	722	1	58	2.4e-04	30.80
deut_homeobox_tis.fa.Contig20	Gsx1.Mm	29.82	57	40	0	892	722	2	58	2.4e-04	30.80
deut_homeobox_tis.fa.Contig20	pitx.BF	31.03	58	40	0	895	722	1	58	3.2e-04	30.42
deut_homeobox_tis.fa.Contig20	Lbx.Dr	37.93	58	36	0	895	722	1	58	3.2e-04	30.42
deut_homeobox_tis.fa.Contig20	OTX1.Mm	32.73	55	37	0	895	731	1	55	3.2e-04	30.42
deut_homeobox_tis.fa.Contig20	EmxA.BF	39.53	43	26	0	850	722	16	58	3.2e-04	30.42
deut_homeobox_tis.fa.Contig20	Xlox.Bf	30.51	59	41	1	898	722	2	58	3.2e-04	30.42
deut_homeobox_tis.fa.Contig20	Hox3.Bf	29.82	57	40	0	892	722	2	58	3.2e-04	30.42
deut_homeobox_tis.fa.Contig20	gsc.Bf	32.76	58	39	0	895	722	1	58	4.1e-04	30.03
deut_homeobox_tis.fa.Contig20	Hlx.Mm	33.33	48	32	0	859	716	13	60	5.4e-04	29.65
deut_homeobox_tis.fa.Contig20	Hox8.Bf	29.31	58	41	0	895	722	1	58	5.4e-04	29.65
deut_homeobox_tis.fa.Contig20	otp.Mm	31.67	60	41	0	895	716	1	60	0.001	28.88
deut_homeobox_tis.fa.Contig20	PMX2B.Hs	31.03	58	40	0	895	722	1	58	0.002	28.11
deut_homeobox_tis.fa.Contig20	Cdx1.Mm	42.31	26	15	0	796	719	34	59	0.002	28.11
deut_homeobox_tis.fa.Contig20	Cdx1.Mm	66.67	6	2	0	862	879	43	48	8.0	15.78
deut_homeobox_tis.fa.Contig20	ISL1.Hs	24.07	54	41	0	883	722	5	58	0.003	27.34
deut_homeobox_tis.fa.Contig20	Hox10.Bf	31.82	44	30	0	850	719	16	59	0.003	27.34
deut_homeobox_tis.fa.Contig20	Hox10.Bf	66.67	6	2	0	862	879	43	48	8.0	15.78
deut_homeobox_tis.fa.Contig20	Hox4.Bf	37.04	27	17	0	802	722	32	58	0.003	26.95
deut_homeobox_tis.fa.Contig20	Hox5.Bf	37.04	27	17	0	802	722	32	58	0.005	26.56
deut_homeobox_tis.fa.Contig20	SIX1.Hs	30.43	46	32	0	862	725	12	57	0.006	26.18
deut_homeobox_tis.fa.Contig20	en1.Mm	21.05	57	45	0	892	722	2	58	0.013	25.02
deut_homeobox_tis.fa.Contig20	SIX3.Hs	26.67	45	33	0	859	725	13	57	0.017	24.64
deut_homeobox_tis.fa.Contig20	SIX3.Hs	36.67	30	19	1	1159	1070	27	46	2.8	17.32
deut_homeobox_tis.fa.Contig20	PBX1.Hs	26.67	60	41	1	892	722	2	61	0.039	23.48
deut_homeobox_tis.fa.Contig20	PROX1.Hs	83.33	6	1	0	154	137	23	28	8.0	15.78
deut_homeobox_tis.fa.Contig21	gbx1.Hs	58.49	53	22	0	255	97	6	58	4.2e-16	69.71
deut_homeobox_tis.fa.Contig21	mox1.Mm	62.26	53	20	0	255	97	6	58	4.2e-16	69.71
deut_homeobox_tis.fa.Contig21	Hox1.Bf	59.26	54	22	0	255	94	6	59	7.2e-16	68.94
deut_homeobox_tis.fa.Contig21	Hox2.Bf	57.41	54	23	0	255	94	6	59	1.2e-15	68.17
deut_homeobox_tis.fa.Contig21	Gsx1.Mm	59.26	54	22	0	255	94	6	59	2.1e-15	67.40
deut_homeobox_tis.fa.Contig21	HLXB9.Hs	60.38	53	21	0	255	97	6	58	2.8e-15	67.01
deut_homeobox_tis.fa.Contig21	en1.Mm	56.60	53	23	0	255	97	6	58	2.8e-15	67.01
deut_homeobox_tis.fa.Contig21	Hox4.Bf	60.38	53	21	0	255	97	6	58	3.6e-15	66.63
deut_homeobox_tis.fa.Contig21	EmxA.BF	58.49	53	22	0	255	97	6	58	4.7e-15	66.24
deut_homeobox_tis.fa.Contig21	Msx1.Mm	54.72	53	24	0	255	97	6	58	8.0e-15	65.47
deut_homeobox_tis.fa.Contig21	Msx1.Mm	40.00	15	9	0	502	546	4	18	5.6	16.16
deut_homeobox_tis.fa.Contig21	tlx1.Gg	53.70	54	25	0	255	94	6	59	2.3e-14	63.93
deut_homeobox_tis.fa.Contig21	Hox5.Bf	57.41	54	23	0	255	94	6	59	4.0e-14	63.16
deut_homeobox_tis.fa.Contig21	Hox3.Bf	55.56	54	24	0	255	94	6	59	4.0e-14	63.16
deut_homeobox_tis.fa.Contig21	bapx1.Mm	54.72	53	24	0	252	94	7	59	5.2e-14	62.77
deut_homeobox_tis.fa.Contig21	sax1.Hs	53.70	54	25	0	255	94	6	59	6.8e-14	62.39
deut_homeobox_tis.fa.Contig21	Hox8.Bf	57.69	52	22	0	249	94	8	59	6.8e-14	62.39
deut_homeobox_tis.fa.Contig21	HMX1.Hs	52.83	53	25	0	255	97	6	58	8.9e-14	62.00
deut_homeobox_tis.fa.Contig21	Xlox.Bf	55.56	54	24	0	255	94	6	59	1.2e-13	61.62
deut_homeobox_tis.fa.Contig21	Evx1.Mm	55.56	54	24	0	255	94	6	59	1.2e-13	61.62
deut_homeobox_tis.fa.Contig21	Nkx2.3Hs	51.92	52	25	0	249	94	8	59	2.6e-13	60.46
deut_homeobox_tis.fa.Contig21	Dlx1.Mm	49.06	53	27	0	255	97	6	58	3.4e-13	60.08
deut_homeobox_tis.fa.Contig21	Hox10.Bf	54.90	51	23	0	249	97	8	58	4.4e-13	59.69
deut_homeobox_tis.fa.Contig21	Lbx.Dr	54.55	55	25	0	255	91	6	60	7.5e-13	58.92
deut_homeobox_tis.fa.Contig21	Cdx1.Mm	50.98	51	25	0	249	97	8	58	1.7e-12	57.77
deut_homeobox_tis.fa.Contig21	Barx1.Mm	50.94	53	26	0	255	97	6	58	2.8e-12	57.00
deut_homeobox_tis.fa.Contig21	NKX6.1Hs	50.00	52	26	0	249	94	8	59	2.8e-12	57.00
deut_homeobox_tis.fa.Contig21	arl.Mm	44.44	54	30	0	255	94	6	59	4.9e-12	56.22
deut_homeobox_tis.fa.Contig21	rax.Mm	42.59	54	31	0	255	94	6	59	1.8e-11	54.30
deut_homeobox_tis.fa.Contig21	NK2.2Hs	47.06	51	27	0	249	97	8	58	1.8e-11	54.30
deut_homeobox_tis.fa.Contig21	PMX2B.Hs	40.74	54	32	0	255	94	6	59	3.1e-11	53.53
deut_homeobox_tis.fa.Contig21	pitx.BF	38.89	54	33	0	255	94	6	59	4.1e-11	53.14
deut_homeobox_tis.fa.Contig21	otp.Mm	44.44	54	30	0	255	94	6	59	5.4e-11	52.76
deut_homeobox_tis.fa.Contig21	Hlx.Mm	50.00	48	24	0	249	106	8	55	1.6e-10	51.22
deut_homeobox_tis.fa.Contig21	Pax6.Mm	40.74	54	32	0	255	94	6	59	1.6e-10	51.22
deut_homeobox_tis.fa.Contig21	gsc.Bf	38.89	54	33	0	255	94	6	59	5.9e-10	49.29
deut_homeobox_tis.fa.Contig21	OTX1.Mm	38.89	54	33	0	255	94	6	59	7.8e-10	48.91
deut_homeobox_tis.fa.Contig21	pax3.7Bf	37.04	54	34	0	255	94	6	59	1.0e-09	48.52
deut_homeobox_tis.fa.Contig21	pax4.Mm	37.04	54	34	0	255	94	6	59	1.5e-08	44.67
deut_homeobox_tis.fa.Contig21	LHX2.Hs	30.91	55	38	0	255	91	6	60	1.2e-05	35.04
deut_homeobox_tis.fa.Contig21	LIM1.Hs	35.85	53	34	0	255	97	6	58	2.6e-05	33.88
deut_homeobox_tis.fa.Contig21	POU4F1.Hs	32.08	53	36	0	255	97	6	58	4.4e-05	33.11
deut_homeobox_tis.fa.Contig21	POU4F1.Hs	71.43	7	2	0	5	25	44	50	1.5	18.09
deut_homeobox_tis.fa.Contig21	POU2F1.Hs	38.78	49	29	1	240	97	10	58	7.5e-05	32.34
deut_homeobox_tis.fa.Contig21	POU2F1.Hs	57.14	7	3	0	5	25	44	50	1.9	17.71
deut_homeobox_tis.fa.Contig21	IRX2.Hs	36.59	41	26	0	216	94	22	62	9.8e-05	31.96
deut_homeobox_tis.fa.Contig21	LHX3.Hs	30.19	53	37	0	255	97	6	58	9.8e-05	31.96
deut_homeobox_tis.fa.Contig21	SIX1.Hs	36.11	36	23	0	213	106	20	55	2.2e-04	30.80
deut_homeobox_tis.fa.Contig21	SIX1.Hs	83.33	6	1	0	70	53	24	29	1.9	17.71
deut_homeobox_tis.fa.Contig21	ISL1.Hs	27.78	54	39	0	255	94	6	59	2.9e-04	30.42
deut_homeobox_tis.fa.Contig21	ISL1.Hs	60.00	10	4	0	86	57	17	26	1.9	17.71
deut_homeobox_tis.fa.Contig21	ISL1.Hs	53.33	15	7	0	705	749	15	29	9.5	15.39
deut_homeobox_tis.fa.Contig21	ISL1.Hs	53.33	15	7	0	627	671	15	29	9.5	15.39
deut_homeobox_tis.fa.Contig21	cux1.Mm	31.11	45	31	0	225	91	16	60	2.9e-04	30.42
deut_homeobox_tis.fa.Contig21	SIX3.Hs	33.33	36	24	0	213	106	20	55	4.9e-04	29.65
deut_homeobox_tis.fa.Contig21	SIX3.Hs	40.00	15	9	0	851	895	14	28	7.3	15.78
deut_homeobox_tis.fa.Contig21	PBX1.Hs	27.27	55	36	1	243	91	9	63	0.002	27.72
deut_homeobox_tis.fa.Contig21	POU1F1.Hs	30.23	43	30	0	225	97	16	58	0.003	26.95
deut_homeobox_tis.fa.Contig21	POU1F1.Hs	71.43	7	2	0	5	25	44	50	1.5	18.09
deut_homeobox_tis.fa.Contig21	TGIF.Hs	31.82	44	30	0	234	103	16	59	0.007	25.79
deut_homeobox_tis.fa.Contig21	zfh3.Mm	22.64	53	41	0	255	97	6	58	0.016	24.64
deut_homeobox_tis.fa.Contig22	Pax6.Mm	60.00	55	22	0	248	412	1	55	1.8e-16	70.86
deut_homeobox_tis.fa.Contig22	Pax6.Mm	86.67	15	2	0	582	626	46	60	1.5e-05	34.65
deut_homeobox_tis.fa.Contig22	pax3.7Bf	69.57	46	14	0	251	388	2	47	1.8e-16	70.86
deut_homeobox_tis.fa.Contig22	pax3.7Bf	80.00	15	3	0	582	626	46	60	3.3e-05	33.50
deut_homeobox_tis.fa.Contig22	rax.Mm	69.57	46	14	0	251	388	2	47	2.7e-15	67.01
deut_homeobox_tis.fa.Contig22	rax.Mm	80.00	15	3	0	582	626	46	60	4.3e-05	33.11
deut_homeobox_tis.fa.Contig22	arl.Mm	69.57	46	14	0	251	388	2	47	2.7e-15	67.01
deut_homeobox_tis.fa.Contig22	arl.Mm	73.33	15	4	0	582	626	46	60	9.5e-05	31.96
deut_homeobox_tis.fa.Contig22	gsc.Bf	65.22	46	16	0	251	388	2	47	4.5e-15	66.24
deut_homeobox_tis.fa.Contig22	gsc.Bf	73.33	15	4	0	582	626	46	60	9.5e-05	31.96
deut_homeobox_tis.fa.Contig22	PMX2B.Hs	67.39	46	15	0	251	388	2	47	2.9e-14	63.54
deut_homeobox_tis.fa.Contig22	PMX2B.Hs	66.67	15	5	0	582	626	46	60	0.001	28.11
deut_homeobox_tis.fa.Contig22	otp.Mm	58.70	46	19	0	251	388	2	47	5.5e-13	59.31
deut_homeobox_tis.fa.Contig22	otp.Mm	66.67	15	5	0	582	626	46	60	2.8e-04	30.42
deut_homeobox_tis.fa.Contig22	otp.Mm	58.33	12	3	1	598	569	49	60	3.2	16.93
deut_homeobox_tis.fa.Contig22	OTX1.Mm	58.70	46	19	0	251	388	2	47	4.7e-12	56.22
deut_homeobox_tis.fa.Contig22	OTX1.Mm	73.33	15	4	0	582	626	46	60	0.002	27.72
deut_homeobox_tis.fa.Contig22	pitx.BF	54.35	46	21	0	251	388	2	47	5.2e-11	52.76
deut_homeobox_tis.fa.Contig22	pitx.BF	66.67	15	5	0	582	626	46	60	2.8e-04	30.42
deut_homeobox_tis.fa.Contig22	pax4.Mm	43.40	53	30	0	254	412	3	55	3.7e-09	46.59
deut_homeobox_tis.fa.Contig22	pax4.Mm	80.00	15	3	0	582	626	46	60	4.3e-05	33.11
deut_homeobox_tis.fa.Contig22	EmxA.BF	47.83	46	24	0	251	388	2	47	1.4e-08	44.67
deut_homeobox_tis.fa.Contig22	EmxA.BF	60.00	15	6	0	582	626	46	60	0.005	26.18
deut_homeobox_tis.fa.Contig22	Barx1.Mm	38.89	54	33	0	251	412	2	55	4.6e-07	39.66
deut_homeobox_tis.fa.Contig22	Barx1.Mm	46.15	13	7	0	582	620	46	58	0.026	23.87
deut_homeobox_tis.fa.Contig22	Evx1.Mm	36.36	55	35	0	248	412	1	55	4.6e-07	39.66
deut_homeobox_tis.fa.Contig22	Evx1.Mm	53.33	15	7	0	582	626	46	60	0.075	22.33
deut_homeobox_tis.fa.Contig22	Xlox.Bf	33.33	54	36	0	251	412	2	55	1.5e-05	34.65
deut_homeobox_tis.fa.Contig22	Xlox.Bf	53.33	15	7	0	582	626	46	60	0.001	28.11
deut_homeobox_tis.fa.Contig22	Xlox.Bf	38.89	18	9	1	616	569	43	60	7.0	15.78
deut_homeobox_tis.fa.Contig22	cux1.Mm	28.89	45	32	0	248	382	1	45	4.3e-05	33.11
deut_homeobox_tis.fa.Contig22	Hox10.Bf	27.12	59	43	0	251	427	2	60	4.3e-05	33.11
deut_homeobox_tis.fa.Contig22	Hox10.Bf	53.85	13	6	0	582	620	46	58	0.058	22.71
deut_homeobox_tis.fa.Contig22	NKX6.1Hs	36.96	46	29	0	251	388	2	47	4.3e-05	33.11
deut_homeobox_tis.fa.Contig22	NKX6.1Hs	69.23	13	4	0	582	620	46	58	0.001	28.11
deut_homeobox_tis.fa.Contig22	Cdx1.Mm	33.33	45	30	0	254	388	3	47	5.6e-05	32.73
deut_homeobox_tis.fa.Contig22	Cdx1.Mm	61.54	13	5	0	582	620	46	58	0.026	23.87
deut_homeobox_tis.fa.Contig22	tlx1.Gg	37.78	45	28	0	251	385	2	46	7.3e-05	32.34
deut_homeobox_tis.fa.Contig22	tlx1.Gg	69.23	13	4	0	582	620	46	58	0.002	27.72
deut_homeobox_tis.fa.Contig22	zfh3.Mm	32.61	46	31	0	251	388	2	47	1.2e-04	31.57
deut_homeobox_tis.fa.Contig22	zfh3.Mm	60.00	15	6	0	582	626	46	60	0.034	23.48
deut_homeobox_tis.fa.Contig22	LHX2.Hs	32.61	46	31	0	251	388	2	47	1.6e-04	31.19
deut_homeobox_tis.fa.Contig22	LHX2.Hs	71.43	14	4	0	582	623	46	59	0.004	26.56
deut_homeobox_tis.fa.Contig22	LHX3.Hs	36.96	46	29	0	251	388	2	47	2.1e-04	30.80
deut_homeobox_tis.fa.Contig22	LHX3.Hs	76.92	13	3	0	582	620	46	58	0.007	25.79
deut_homeobox_tis.fa.Contig22	HMX1.Hs	64.29	14	5	0	582	623	46	59	3.6e-04	30.03
deut_homeobox_tis.fa.Contig22	gbx1.Hs	69.23	13	4	0	582	620	46	58	6.1e-04	29.26
deut_homeobox_tis.fa.Contig22	mox1.Mm	69.23	13	4	0	582	620	46	58	0.002	27.72
deut_homeobox_tis.fa.Contig22	HLXB9.Hs	61.54	13	5	0	582	620	46	58	0.002	27.34
deut_homeobox_tis.fa.Contig22	Hlx.Mm	68.75	16	5	1	582	629	46	60	0.002	27.34
deut_homeobox_tis.fa.Contig22	sax1.Hs	53.85	13	6	0	582	620	46	58	0.004	26.56
deut_homeobox_tis.fa.Contig22	PBX1.Hs	29.82	57	37	1	251	412	2	58	0.005	26.18
deut_homeobox_tis.fa.Contig22	PBX1.Hs	33.33	12	8	0	588	623	51	62	0.636	19.25
deut_homeobox_tis.fa.Contig22	PBX1.Hs	35.29	17	11	0	263	213	41	57	9.2	15.39
deut_homeobox_tis.fa.Contig22	Hox5.Bf	53.85	13	6	0	582	620	46	58	0.005	26.18
deut_homeobox_tis.fa.Contig22	Hox4.Bf	53.85	13	6	0	582	620	46	58	0.005	26.18
deut_homeobox_tis.fa.Contig22	LIM1.Hs	76.92	13	3	0	582	620	46	58	0.007	25.79
deut_homeobox_tis.fa.Contig22	LIM1.Hs	33.33	42	28	0	263	388	6	47	0.015	24.64
deut_homeobox_tis.fa.Contig22	Msx1.Mm	60.00	15	6	0	582	626	46	60	0.015	24.64
deut_homeobox_tis.fa.Contig22	Hox3.Bf	46.67	15	8	0	582	626	46	60	0.015	24.64
deut_homeobox_tis.fa.Contig22	Hox3.Bf	50.00	10	5	0	931	960	19	28	2.4	17.32
deut_homeobox_tis.fa.Contig22	bapx1.Mm	53.33	15	7	0	582	626	46	60	0.026	23.87
deut_homeobox_tis.fa.Contig22	Lbx.Dr	72.73	11	3	0	588	620	48	58	0.058	22.71
deut_homeobox_tis.fa.Contig22	Lbx.Dr	33.33	27	18	0	620	700	27	53	0.831	18.86
deut_homeobox_tis.fa.Contig22	Nkx2.3Hs	46.67	15	8	0	582	626	46	60	0.075	22.33
deut_homeobox_tis.fa.Contig22	Nkx2.3Hs	50.00	14	7	0	966	925	23	36	9.2	15.39
deut_homeobox_tis.fa.Contig22	POU2F1.Hs	61.54	13	5	0	582	620	46	58	0.098	21.94
deut_homeobox_tis.fa.Contig22	Dlx1.Mm	38.46	13	8	0	582	620	46	58	0.098	21.94
deut_homeobox_tis.fa.Contig22	Hox1.Bf	40.00	15	9	0	582	626	46	60	0.098	21.94
deut_homeobox_tis.fa.Contig22	en1.Mm	46.15	13	7	0	582	620	46	58	0.128	21.56
deut_homeobox_tis.fa.Contig22	Gsx1.Mm	46.15	13	7	0	582	620	46	58	0.128	21.56
deut_homeobox_tis.fa.Contig22	Hox8.Bf	46.15	13	7	0	582	620	46	58	0.167	21.17
deut_homeobox_tis.fa.Contig22	Hox2.Bf	46.15	13	7	0	582	620	46	58	0.167	21.17
deut_homeobox_tis.fa.Contig22	Hox2.Bf	40.00	10	6	0	931	960	19	28	7.0	15.78
deut_homeobox_tis.fa.Contig22	POU4F1.Hs	53.85	13	6	0	582	620	46	58	0.219	20.79
deut_homeobox_tis.fa.Contig22	POU1F1.Hs	53.85	13	6	0	582	620	46	58	0.219	20.79
deut_homeobox_tis.fa.Contig22	NK2.2Hs	46.15	13	7	0	582	620	46	58	0.286	20.40
deut_homeobox_tis.fa.Contig22	NK2.2Hs	46.67	15	8	0	966	922	23	37	5.4	16.16
deut_homeobox_tis.fa.Contig22	ISL1.Hs	60.00	10	4	0	582	611	46	55	0.373	20.02
deut_homeobox_tis.fa.Contig22	SIX3.Hs	60.00	10	4	0	588	617	48	57	1.4	18.09
deut_homeobox_tis.fa.Contig22	SIX3.Hs	22.58	31	24	0	290	382	15	45	1.4	18.09
deut_homeobox_tis.fa.Contig22	SIX1.Hs	60.00	10	4	0	588	617	48	57	1.4	18.09
deut_homeobox_tis.fa.Contig22	SIX1.Hs	22.58	31	24	0	290	382	15	45	3.2	16.93
deut_homeobox_tis.fa.Contig22	IRX2.Hs	23.73	59	45	0	251	427	5	63	2.4	17.32
deut_homeobox_tis.fa.Contig22	TGIF.Hs	37.50	8	5	0	936	913	42	49	5.4	16.16
deut_homeobox_tis.fa.Contig23	tlx1.Gg	50.00	50	25	1	404	255	3	51	2.7e-10	50.45
deut_homeobox_tis.fa.Contig23	bapx1.Mm	50.00	50	25	0	404	255	2	51	2.7e-10	50.45
deut_homeobox_tis.fa.Contig23	HMX1.Hs	48.00	50	26	0	404	255	2	51	4.5e-10	49.68
deut_homeobox_tis.fa.Contig23	Nkx2.3Hs	51.06	47	23	0	395	255	5	51	7.7e-10	48.91
deut_homeobox_tis.fa.Contig23	NK2.2Hs	48.00	50	26	0	404	255	2	51	7.7e-10	48.91
deut_homeobox_tis.fa.Contig23	Msx1.Mm	50.00	50	25	1	404	255	3	51	7.7e-10	48.91
deut_homeobox_tis.fa.Contig23	Gsx1.Mm	45.10	51	28	0	407	255	1	51	1.0e-09	48.52
deut_homeobox_tis.fa.Contig23	gbx1.Hs	39.22	51	31	0	407	255	1	51	1.7e-09	47.75
deut_homeobox_tis.fa.Contig23	NKX6.1Hs	44.00	50	28	0	404	255	2	51	2.3e-09	47.37
deut_homeobox_tis.fa.Contig23	NKX6.1Hs	71.43	7	2	0	460	480	21	27	9.5	15.39
deut_homeobox_tis.fa.Contig23	Hox4.Bf	39.22	51	31	0	407	255	1	51	6.6e-09	45.82
deut_homeobox_tis.fa.Contig23	Dlx1.Mm	44.68	47	26	0	395	255	5	51	8.6e-09	45.44
deut_homeobox_tis.fa.Contig23	en1.Mm	34.00	50	33	0	404	255	2	51	3.3e-08	43.51
deut_homeobox_tis.fa.Contig23	Evx1.Mm	38.30	47	29	0	395	255	5	51	3.3e-08	43.51
deut_homeobox_tis.fa.Contig23	Hox1.Bf	40.43	47	28	0	395	255	5	51	3.3e-08	43.51
deut_homeobox_tis.fa.Contig23	Hox10.Bf	40.00	50	30	0	404	255	2	51	4.2e-08	43.13
deut_homeobox_tis.fa.Contig23	Hox10.Bf	47.06	17	9	1	1029	1079	23	38	4.3	16.55
deut_homeobox_tis.fa.Contig23	HLXB9.Hs	40.43	47	28	0	395	255	5	51	5.6e-08	42.74
deut_homeobox_tis.fa.Contig23	sax1.Hs	42.55	47	27	0	395	255	5	51	5.6e-08	42.74
deut_homeobox_tis.fa.Contig23	Hlx.Mm	44.68	47	26	0	395	255	5	51	5.6e-08	42.74
deut_homeobox_tis.fa.Contig23	mox1.Mm	38.00	50	31	0	404	255	2	51	7.2e-08	42.36
deut_homeobox_tis.fa.Contig23	Lbx.Dr	40.43	47	28	0	395	255	5	51	9.5e-08	41.97
deut_homeobox_tis.fa.Contig23	EmxA.BF	38.30	47	29	0	395	255	5	51	9.5e-08	41.97
deut_homeobox_tis.fa.Contig23	EmxA.BF	50.00	18	9	0	336	389	13	30	0.858	18.86
deut_homeobox_tis.fa.Contig23	Barx1.Mm	38.30	47	29	0	395	255	5	51	1.2e-07	41.59
deut_homeobox_tis.fa.Contig23	Xlox.Bf	36.00	50	32	0	404	255	2	51	1.2e-07	41.59
deut_homeobox_tis.fa.Contig23	PMX2B.Hs	40.43	47	28	0	395	255	5	51	1.6e-07	41.20
deut_homeobox_tis.fa.Contig23	Hox3.Bf	36.00	50	32	0	404	255	2	51	1.6e-07	41.20
deut_homeobox_tis.fa.Contig23	otp.Mm	40.00	50	30	0	404	255	2	51	2.1e-07	40.82
deut_homeobox_tis.fa.Contig23	Hox8.Bf	38.30	47	29	0	395	255	5	51	2.1e-07	40.82
deut_homeobox_tis.fa.Contig23	pitx.BF	37.50	48	30	0	398	255	4	51	2.8e-07	40.43
deut_homeobox_tis.fa.Contig23	pitx.BF	55.56	9	4	0	444	470	44	52	4.3	16.55
deut_homeobox_tis.fa.Contig23	Hox5.Bf	36.00	50	32	0	404	255	2	51	4.7e-07	39.66
deut_homeobox_tis.fa.Contig23	Hox2.Bf	40.43	47	28	0	395	255	5	51	4.7e-07	39.66
deut_homeobox_tis.fa.Contig23	Cdx1.Mm	34.04	47	31	0	395	255	5	51	1.4e-06	38.12
deut_homeobox_tis.fa.Contig23	rax.Mm	36.17	47	30	0	395	255	5	51	1.8e-06	37.74
deut_homeobox_tis.fa.Contig23	arl.Mm	36.17	47	30	0	395	255	5	51	1.8e-06	37.74
deut_homeobox_tis.fa.Contig23	OTX1.Mm	34.04	47	31	0	395	255	5	51	8.9e-06	35.42
deut_homeobox_tis.fa.Contig23	SIX1.Hs	41.67	36	21	0	362	255	16	51	1.2e-05	35.04
deut_homeobox_tis.fa.Contig23	SIX1.Hs	31.25	16	11	0	677	630	4	19	7.3	15.78
deut_homeobox_tis.fa.Contig23	POU4F1.Hs	34.00	50	33	0	404	255	2	51	7.5e-05	32.34
deut_homeobox_tis.fa.Contig23	POU1F1.Hs	34.00	50	33	0	404	255	2	51	1.3e-04	31.57
deut_homeobox_tis.fa.Contig23	cux1.Mm	30.00	50	35	0	404	255	2	51	2.2e-04	30.80
deut_homeobox_tis.fa.Contig23	SIX3.Hs	30.56	36	25	0	362	255	16	51	0.001	28.11
deut_homeobox_tis.fa.Contig23	SIX3.Hs	46.15	13	7	0	806	844	9	21	0.858	18.86
deut_homeobox_tis.fa.Contig23	SIX3.Hs	40.00	15	9	0	331	375	5	19	9.5	15.39
deut_homeobox_tis.fa.Contig23	LIM1.Hs	28.57	42	30	0	380	255	10	51	0.020	24.25
deut_homeobox_tis.fa.Contig23	ISL1.Hs	57.14	7	3	0	870	850	19	25	7.3	15.78
deut_homeobox_tis.fa.Contig24	tlx1.Gg	68.97	58	18	0	629	456	2	59	9.3e-20	82.03
deut_homeobox_tis.fa.Contig24	Nkx2.3Hs	59.32	59	24	0	629	453	2	60	2.3e-18	77.41
deut_homeobox_tis.fa.Contig24	Lbx.Dr	64.91	57	20	0	629	459	2	58	1.1e-17	75.10
deut_homeobox_tis.fa.Contig24	Barx1.Mm	57.89	57	24	0	629	459	2	58	2.5e-17	73.94
deut_homeobox_tis.fa.Contig24	HLXB9.Hs	57.63	59	25	0	629	453	2	60	7.4e-17	72.40
deut_homeobox_tis.fa.Contig24	bapx1.Mm	55.93	59	26	0	629	453	2	60	7.4e-17	72.40
deut_homeobox_tis.fa.Contig24	Msx1.Mm	54.39	57	26	0	629	459	2	58	3.7e-16	70.09
deut_homeobox_tis.fa.Contig24	Hox4.Bf	54.39	57	26	0	629	459	2	58	6.3e-16	69.32
deut_homeobox_tis.fa.Contig24	Dlx1.Mm	54.39	57	26	0	629	459	2	58	8.2e-16	68.94
deut_homeobox_tis.fa.Contig24	gbx1.Hs	55.17	58	26	0	632	459	1	58	1.8e-15	67.78
deut_homeobox_tis.fa.Contig24	NK2.2Hs	52.54	59	28	0	629	453	2	60	3.1e-15	67.01
deut_homeobox_tis.fa.Contig24	Evx1.Mm	54.24	59	27	0	629	453	2	60	3.1e-15	67.01
deut_homeobox_tis.fa.Contig24	Evx1.Mm	23.08	26	20	0	1003	1080	4	29	4.8	16.55
deut_homeobox_tis.fa.Contig24	HMX1.Hs	56.14	57	25	0	629	459	2	58	5.3e-15	66.24
deut_homeobox_tis.fa.Contig24	Hox3.Bf	50.85	59	29	0	629	453	2	60	6.9e-15	65.85
deut_homeobox_tis.fa.Contig24	Xlox.Bf	50.85	59	29	0	629	453	2	60	9.0e-15	65.47
deut_homeobox_tis.fa.Contig24	mox1.Mm	55.17	58	26	0	632	459	1	58	2.0e-14	64.31
deut_homeobox_tis.fa.Contig24	Hox1.Bf	56.36	55	24	0	620	456	5	59	2.0e-14	64.31
deut_homeobox_tis.fa.Contig24	sax1.Hs	53.45	58	27	0	629	456	2	59	2.6e-14	63.93
deut_homeobox_tis.fa.Contig24	EmxA.BF	50.85	59	29	0	629	453	2	60	2.6e-14	63.93
deut_homeobox_tis.fa.Contig24	Hox8.Bf	50.00	58	29	0	629	456	2	59	2.6e-14	63.93
deut_homeobox_tis.fa.Contig24	Hox5.Bf	51.72	58	28	0	629	456	2	59	2.6e-14	63.93
deut_homeobox_tis.fa.Contig24	Hlx.Mm	53.57	56	26	0	620	453	5	60	3.4e-14	63.54
deut_homeobox_tis.fa.Contig24	en1.Mm	45.61	57	31	0	629	459	2	58	3.4e-14	63.54
deut_homeobox_tis.fa.Contig24	Gsx1.Mm	50.85	59	29	0	632	456	1	59	3.4e-14	63.54
deut_homeobox_tis.fa.Contig24	Hox2.Bf	49.15	59	30	0	632	456	1	59	7.7e-14	62.39
deut_homeobox_tis.fa.Contig24	NKX6.1Hs	50.00	58	29	0	629	456	2	59	1.0e-13	62.00
deut_homeobox_tis.fa.Contig24	Hox10.Bf	49.12	57	29	0	629	459	2	58	3.8e-13	60.08
deut_homeobox_tis.fa.Contig24	Cdx1.Mm	50.00	56	28	0	626	459	3	58	5.0e-13	59.69
deut_homeobox_tis.fa.Contig24	otp.Mm	45.76	59	32	0	629	453	2	60	3.2e-12	57.00
deut_homeobox_tis.fa.Contig24	rax.Mm	43.10	58	33	0	629	456	2	59	3.6e-11	53.53
deut_homeobox_tis.fa.Contig24	arl.Mm	44.83	58	32	0	629	456	2	59	3.6e-11	53.53
deut_homeobox_tis.fa.Contig24	arl.Mm	36.84	19	12	0	643	587	9	27	6.3	16.16
deut_homeobox_tis.fa.Contig24	PMX2B.Hs	43.10	58	33	0	629	456	2	59	4.6e-11	53.14
deut_homeobox_tis.fa.Contig24	pax3.7Bf	40.68	59	35	0	629	453	2	60	7.9e-11	52.37
deut_homeobox_tis.fa.Contig24	pitx.BF	37.93	58	36	0	629	456	2	59	5.1e-10	49.68
deut_homeobox_tis.fa.Contig24	gsc.Bf	40.68	59	35	0	629	453	2	60	8.8e-10	48.91
deut_homeobox_tis.fa.Contig24	Pax6.Mm	37.93	58	36	0	629	456	2	59	1.1e-09	48.52
deut_homeobox_tis.fa.Contig24	pax4.Mm	43.64	55	31	0	620	456	5	59	2.0e-09	47.75
deut_homeobox_tis.fa.Contig24	OTX1.Mm	37.29	59	37	0	629	453	2	60	2.5e-09	47.37
deut_homeobox_tis.fa.Contig24	LHX3.Hs	37.93	58	36	0	632	459	1	58	2.2e-08	44.28
deut_homeobox_tis.fa.Contig24	SIX1.Hs	39.58	48	29	0	611	468	8	55	1.4e-07	41.59
deut_homeobox_tis.fa.Contig24	cux1.Mm	32.76	58	39	0	629	456	2	59	3.1e-07	40.43
deut_homeobox_tis.fa.Contig24	LHX2.Hs	33.33	57	38	0	629	459	2	58	4.1e-07	40.05
deut_homeobox_tis.fa.Contig24	LHX2.Hs	54.55	11	5	0	837	805	15	25	1.3	18.48
deut_homeobox_tis.fa.Contig24	SIX3.Hs	39.58	48	29	0	611	468	8	55	1.5e-06	38.12
deut_homeobox_tis.fa.Contig24	POU1F1.Hs	35.09	57	37	0	629	459	2	58	2.6e-06	37.35
deut_homeobox_tis.fa.Contig24	POU2F1.Hs	35.09	57	37	0	629	459	2	58	4.5e-06	36.58
deut_homeobox_tis.fa.Contig24	PBX1.Hs	31.15	61	39	1	632	459	1	61	7.7e-06	35.81
deut_homeobox_tis.fa.Contig24	POU4F1.Hs	32.20	59	40	0	629	453	2	60	7.7e-06	35.81
deut_homeobox_tis.fa.Contig24	LIM1.Hs	31.58	57	39	0	623	453	4	60	1.7e-05	34.65
deut_homeobox_tis.fa.Contig24	ISL1.Hs	27.27	55	40	0	620	456	5	59	2.9e-05	33.88
deut_homeobox_tis.fa.Contig24	IRX2.Hs	33.33	63	42	1	644	456	4	62	1.1e-04	31.96
deut_homeobox_tis.fa.Contig24	zfh3.Mm	28.07	57	41	0	629	459	2	58	2.5e-04	30.80
deut_homeobox_tis.fa.Contig24	MEIS1.Hs	37.50	32	20	0	560	465	28	59	7.2e-04	29.26
deut_homeobox_tis.fa.Contig25	NK2.2Hs	75.86	58	14	0	451	278	1	58	4.7e-24	96.29
deut_homeobox_tis.fa.Contig25	NK2.2Hs	80.00	5	1	0	297	311	48	52	8.1	15.78
deut_homeobox_tis.fa.Contig25	Nkx2.3Hs	66.10	59	20	0	451	275	1	59	8.4e-21	85.50
deut_homeobox_tis.fa.Contig25	bapx1.Mm	59.32	59	24	0	451	275	1	59	1.5e-17	74.71
deut_homeobox_tis.fa.Contig25	tlx1.Gg	54.24	59	27	0	451	275	1	59	1.4e-15	68.17
deut_homeobox_tis.fa.Contig25	HMX1.Hs	53.33	60	28	0	451	272	1	60	1.4e-15	68.17
deut_homeobox_tis.fa.Contig25	gbx1.Hs	50.88	57	28	0	448	278	2	58	1.5e-14	64.70
deut_homeobox_tis.fa.Contig25	Lbx.Dr	50.00	60	30	0	451	272	1	60	2.6e-14	63.93
deut_homeobox_tis.fa.Contig25	Msx1.Mm	52.63	57	27	0	448	278	2	58	4.4e-14	63.16
deut_homeobox_tis.fa.Contig25	sax1.Hs	53.45	58	27	0	448	275	2	59	7.6e-14	62.39
deut_homeobox_tis.fa.Contig25	Dlx1.Mm	52.63	57	27	0	448	278	2	58	7.6e-14	62.39
deut_homeobox_tis.fa.Contig25	NKX6.1Hs	47.46	59	31	0	451	275	1	59	3.8e-13	60.08
deut_homeobox_tis.fa.Contig25	Xlox.Bf	44.83	58	32	0	448	275	2	59	3.8e-13	60.08
deut_homeobox_tis.fa.Contig25	HLXB9.Hs	49.12	57	29	0	448	278	2	58	6.4e-13	59.31
deut_homeobox_tis.fa.Contig25	Gsx1.Mm	48.28	58	30	0	448	275	2	59	6.4e-13	59.31
deut_homeobox_tis.fa.Contig25	Hox3.Bf	43.10	58	33	0	448	275	2	59	6.4e-13	59.31
deut_homeobox_tis.fa.Contig25	Barx1.Mm	47.37	57	30	0	448	278	2	58	8.4e-13	58.92
deut_homeobox_tis.fa.Contig25	EmxA.BF	45.61	57	31	0	448	278	2	58	1.1e-12	58.54
deut_homeobox_tis.fa.Contig25	Hox10.Bf	45.61	57	31	0	448	278	2	58	1.1e-12	58.54
deut_homeobox_tis.fa.Contig25	Hox4.Bf	43.86	57	32	0	448	278	2	58	1.1e-12	58.54
deut_homeobox_tis.fa.Contig25	PMX2B.Hs	47.46	59	31	0	451	275	1	59	1.9e-12	57.77
deut_homeobox_tis.fa.Contig25	Hox5.Bf	43.10	58	33	0	448	275	2	59	4.2e-12	56.61
deut_homeobox_tis.fa.Contig25	Hox2.Bf	41.38	58	34	0	448	275	2	59	4.2e-12	56.61
deut_homeobox_tis.fa.Contig25	mox1.Mm	45.61	57	31	0	448	278	2	58	5.4e-12	56.22
deut_homeobox_tis.fa.Contig25	mox1.Mm	22.64	53	41	0	1089	931	8	60	2.8	17.32
deut_homeobox_tis.fa.Contig25	Hox1.Bf	49.09	55	28	0	439	275	5	59	5.4e-12	56.22
deut_homeobox_tis.fa.Contig25	Cdx1.Mm	43.10	58	33	0	451	278	1	58	1.2e-11	55.07
deut_homeobox_tis.fa.Contig25	Hox8.Bf	40.68	59	35	0	451	275	1	59	1.2e-11	55.07
deut_homeobox_tis.fa.Contig25	otp.Mm	45.76	59	32	0	451	275	1	59	2.1e-11	54.30
deut_homeobox_tis.fa.Contig25	arl.Mm	42.37	59	34	0	451	275	1	59	2.1e-11	54.30
deut_homeobox_tis.fa.Contig25	Hlx.Mm	47.17	53	28	0	439	281	5	57	2.1e-11	54.30
deut_homeobox_tis.fa.Contig25	Evx1.Mm	41.38	58	34	0	448	275	2	59	3.5e-11	53.53
deut_homeobox_tis.fa.Contig25	Evx1.Mm	33.33	42	28	1	1152	1027	4	44	0.330	20.40
deut_homeobox_tis.fa.Contig25	rax.Mm	39.66	58	35	0	448	275	2	59	1.0e-10	51.99
deut_homeobox_tis.fa.Contig25	rax.Mm	42.11	19	11	0	323	267	35	53	3.6	16.93
deut_homeobox_tis.fa.Contig25	en1.Mm	40.35	57	34	0	448	278	2	58	1.0e-10	51.99
deut_homeobox_tis.fa.Contig25	en1.Mm	21.43	42	33	0	644	769	1	42	2.1	17.71
deut_homeobox_tis.fa.Contig25	gsc.Bf	37.29	59	37	0	451	275	1	59	5.1e-10	49.68
deut_homeobox_tis.fa.Contig25	pax3.7Bf	37.29	59	37	0	451	275	1	59	8.7e-10	48.91
deut_homeobox_tis.fa.Contig25	pitx.BF	35.59	59	38	0	451	275	1	59	8.7e-10	48.91
deut_homeobox_tis.fa.Contig25	Pax6.Mm	36.21	58	37	0	448	275	2	59	2.5e-09	47.37
deut_homeobox_tis.fa.Contig25	Pax6.Mm	42.86	14	8	0	385	426	35	48	0.735	19.25
deut_homeobox_tis.fa.Contig25	OTX1.Mm	35.59	59	38	0	451	275	1	59	1.3e-08	45.05
deut_homeobox_tis.fa.Contig25	pax4.Mm	31.58	57	39	0	445	275	3	59	4.0e-07	40.05
deut_homeobox_tis.fa.Contig25	cux1.Mm	28.81	59	42	0	448	272	2	60	3.4e-06	36.96
deut_homeobox_tis.fa.Contig25	POU1F1.Hs	32.76	58	39	0	451	278	1	58	7.6e-06	35.81
deut_homeobox_tis.fa.Contig25	ISL1.Hs	30.91	55	38	0	439	275	5	59	9.9e-06	35.42
deut_homeobox_tis.fa.Contig25	LHX2.Hs	30.51	59	41	0	448	272	2	60	9.9e-06	35.42
deut_homeobox_tis.fa.Contig25	SIX3.Hs	37.50	40	25	0	406	287	16	55	2.2e-05	34.27
deut_homeobox_tis.fa.Contig25	PBX1.Hs	41.67	36	21	0	379	272	28	63	3.8e-05	33.50
deut_homeobox_tis.fa.Contig25	IRX2.Hs	41.03	39	23	0	391	275	24	62	4.9e-05	33.11
deut_homeobox_tis.fa.Contig25	IRX2.Hs	40.00	25	15	1	337	263	11	34	2.1	17.71
deut_homeobox_tis.fa.Contig25	LHX3.Hs	31.58	57	39	0	448	278	2	58	6.4e-05	32.73
deut_homeobox_tis.fa.Contig25	SIX1.Hs	37.50	40	25	0	406	287	16	55	8.4e-05	32.34
deut_homeobox_tis.fa.Contig25	POU4F1.Hs	31.03	58	40	0	451	278	1	58	8.4e-05	32.34
deut_homeobox_tis.fa.Contig25	LIM1.Hs	31.91	47	32	0	418	278	12	58	0.001	28.88
deut_homeobox_tis.fa.Contig25	zfh3.Mm	24.56	57	43	0	448	278	2	58	0.005	26.56
deut_homeobox_tis.fa.Contig25	MEIS1.Hs	44.83	29	16	0	379	293	28	56	0.008	25.79
deut_homeobox_tis.fa.Contig26	NK2.2Hs	57.89	57	24	0	167	337	1	57	2.4e-16	70.48
deut_homeobox_tis.fa.Contig26	Nkx2.3Hs	52.54	59	28	0	167	343	1	59	1.2e-15	68.17
deut_homeobox_tis.fa.Contig26	bapx1.Mm	50.00	60	30	0	167	346	1	60	2.3e-14	63.93
deut_homeobox_tis.fa.Contig26	gbx1.Hs	51.79	56	27	0	170	337	2	57	4.3e-13	59.69
deut_homeobox_tis.fa.Contig26	Hox10.Bf	48.21	56	29	0	170	337	2	57	1.2e-12	58.15
deut_homeobox_tis.fa.Contig26	Dlx1.Mm	45.61	57	31	0	170	340	2	58	2.1e-12	57.38
deut_homeobox_tis.fa.Contig26	Msx1.Mm	48.21	56	29	0	170	337	2	57	2.1e-12	57.38
deut_homeobox_tis.fa.Contig26	HMX1.Hs	52.63	57	27	0	167	337	1	57	4.7e-12	56.22
deut_homeobox_tis.fa.Contig26	tlx1.Gg	44.07	59	33	0	167	343	1	59	6.2e-12	55.84
deut_homeobox_tis.fa.Contig26	Hlx.Mm	52.94	51	24	0	179	331	5	55	6.2e-12	55.84
deut_homeobox_tis.fa.Contig26	Lbx.Dr	47.37	57	30	0	167	337	1	57	1.1e-11	55.07
deut_homeobox_tis.fa.Contig26	Hox8.Bf	41.38	58	34	0	167	340	1	58	1.8e-11	54.30
deut_homeobox_tis.fa.Contig26	Gsx1.Mm	42.11	57	33	0	170	340	2	58	2.3e-11	53.91
deut_homeobox_tis.fa.Contig26	Cdx1.Mm	42.62	61	35	1	167	349	1	59	2.3e-11	53.91
deut_homeobox_tis.fa.Contig26	Hox1.Bf	46.43	56	30	0	179	346	5	60	2.3e-11	53.91
deut_homeobox_tis.fa.Contig26	mox1.Mm	44.64	56	31	0	170	337	2	57	4.0e-11	53.14
deut_homeobox_tis.fa.Contig26	mox1.Mm	50.00	12	6	0	50	15	5	16	9.2	15.39
deut_homeobox_tis.fa.Contig26	Evx1.Mm	43.10	58	33	0	170	343	2	59	5.2e-11	52.76
deut_homeobox_tis.fa.Contig26	Barx1.Mm	42.11	57	33	0	170	340	2	58	6.8e-11	52.37
deut_homeobox_tis.fa.Contig26	PMX2B.Hs	40.00	60	36	0	167	346	1	60	1.2e-10	51.60
deut_homeobox_tis.fa.Contig26	sax1.Hs	46.55	58	31	0	170	343	2	59	1.2e-10	51.60
deut_homeobox_tis.fa.Contig26	Xlox.Bf	37.29	59	37	0	170	346	2	60	2.0e-10	50.83
deut_homeobox_tis.fa.Contig26	Xlox.Bf	46.67	15	8	0	50	6	5	19	0.374	20.02
deut_homeobox_tis.fa.Contig26	Xlox.Bf	50.00	14	7	0	259	218	7	20	5.4	16.16
deut_homeobox_tis.fa.Contig26	Hox3.Bf	37.29	59	37	0	170	346	2	60	2.0e-10	50.83
deut_homeobox_tis.fa.Contig26	Hox3.Bf	40.00	15	9	0	50	6	5	19	3.2	16.93
deut_homeobox_tis.fa.Contig26	Hox3.Bf	42.86	14	8	0	841	800	15	28	3.2	16.93
deut_homeobox_tis.fa.Contig26	Hox2.Bf	37.29	59	37	0	170	346	2	60	2.0e-10	50.83
deut_homeobox_tis.fa.Contig26	pitx.BF	38.33	60	37	0	167	346	1	60	2.6e-10	50.45
deut_homeobox_tis.fa.Contig26	Hox5.Bf	38.60	57	35	0	170	340	2	58	2.6e-10	50.45
deut_homeobox_tis.fa.Contig26	Hox5.Bf	40.00	15	9	0	50	6	5	19	7.1	15.78
deut_homeobox_tis.fa.Contig26	arl.Mm	38.33	60	37	0	167	346	1	60	3.4e-10	50.06
deut_homeobox_tis.fa.Contig26	Hox4.Bf	36.84	57	36	0	170	340	2	58	4.4e-10	49.68
deut_homeobox_tis.fa.Contig26	Hox4.Bf	40.00	15	9	0	50	6	5	19	4.1	16.55
deut_homeobox_tis.fa.Contig26	otp.Mm	36.67	60	38	0	167	346	1	60	7.5e-10	48.91
deut_homeobox_tis.fa.Contig26	HLXB9.Hs	42.86	56	32	0	170	337	2	57	9.8e-10	48.52
deut_homeobox_tis.fa.Contig26	NKX6.1Hs	42.37	59	34	0	167	343	1	59	9.8e-10	48.52
deut_homeobox_tis.fa.Contig26	rax.Mm	38.98	59	36	0	170	346	2	60	2.2e-09	47.37
deut_homeobox_tis.fa.Contig26	gsc.Bf	36.67	60	38	0	167	346	1	60	2.9e-09	46.98
deut_homeobox_tis.fa.Contig26	EmxA.BF	42.86	56	32	0	170	337	2	57	2.9e-09	46.98
deut_homeobox_tis.fa.Contig26	en1.Mm	35.09	57	37	0	170	340	2	58	4.9e-09	46.21
deut_homeobox_tis.fa.Contig26	pax3.7Bf	33.33	60	40	0	167	346	1	60	1.9e-08	44.28
deut_homeobox_tis.fa.Contig26	pax4.Mm	39.68	63	38	1	158	346	1	60	1.9e-08	44.28
deut_homeobox_tis.fa.Contig26	OTX1.Mm	31.67	60	41	0	167	346	1	60	3.2e-08	43.51
deut_homeobox_tis.fa.Contig26	Pax6.Mm	32.20	59	40	0	170	346	2	60	1.6e-07	41.20
deut_homeobox_tis.fa.Contig26	SIX1.Hs	35.85	53	34	0	188	346	8	60	6.0e-07	39.28
deut_homeobox_tis.fa.Contig26	POU1F1.Hs	36.84	57	36	0	167	337	1	57	1.3e-06	38.12
deut_homeobox_tis.fa.Contig26	SIX3.Hs	34.00	50	33	0	188	337	8	57	1.7e-06	37.74
deut_homeobox_tis.fa.Contig26	POU2F1.Hs	35.09	57	37	0	167	337	1	57	1.7e-06	37.74
deut_homeobox_tis.fa.Contig26	PBX1.Hs	35.00	60	36	1	170	340	2	61	1.7e-06	37.74
deut_homeobox_tis.fa.Contig26	PBX1.Hs	46.67	15	8	0	601	645	27	41	5.4	16.16
deut_homeobox_tis.fa.Contig26	cux1.Mm	30.36	56	39	0	170	337	2	57	3.9e-06	36.58
deut_homeobox_tis.fa.Contig26	ISL1.Hs	30.91	55	38	0	179	343	5	59	6.6e-06	35.81
deut_homeobox_tis.fa.Contig26	LHX3.Hs	30.36	56	39	0	170	337	2	57	2.5e-05	33.88
deut_homeobox_tis.fa.Contig26	POU4F1.Hs	29.82	57	40	0	167	337	1	57	2.5e-05	33.88
deut_homeobox_tis.fa.Contig26	LIM1.Hs	34.78	46	30	0	200	337	12	57	3.3e-05	33.50
deut_homeobox_tis.fa.Contig26	MEIS1.Hs	35.71	56	33	1	167	325	1	56	5.6e-05	32.73
deut_homeobox_tis.fa.Contig26	LHX2.Hs	29.63	54	38	0	170	331	2	55	2.8e-04	30.42
deut_homeobox_tis.fa.Contig26	IRX2.Hs	29.03	62	44	1	155	340	2	61	4.7e-04	29.65
deut_homeobox_tis.fa.Contig26	zfh3.Mm	28.07	57	41	0	170	340	2	58	6.2e-04	29.26
deut_homeobox_tis.fa.Contig26	TGIF.Hs	75.00	12	3	0	919	884	7	18	0.489	19.63
deut_homeobox_tis.fa.Contig27	HLXB9.Hs	64.91	57	20	0	779	609	2	58	8.6e-20	82.42
deut_homeobox_tis.fa.Contig27	sax1.Hs	65.52	58	20	0	779	606	2	59	1.9e-19	81.26
deut_homeobox_tis.fa.Contig27	gbx1.Hs	59.65	57	23	0	779	609	2	58	2.1e-18	77.80
deut_homeobox_tis.fa.Contig27	gbx1.Hs	23.53	34	26	0	635	534	2	35	4.4	16.93
deut_homeobox_tis.fa.Contig27	Hox4.Bf	61.40	57	22	0	779	609	2	58	2.1e-18	77.80
deut_homeobox_tis.fa.Contig27	en1.Mm	61.40	57	22	0	779	609	2	58	1.4e-17	75.10
deut_homeobox_tis.fa.Contig27	tlx1.Gg	54.24	59	27	0	782	606	1	59	1.8e-17	74.71
deut_homeobox_tis.fa.Contig27	mox1.Mm	57.89	57	24	0	779	609	2	58	1.8e-17	74.71
deut_homeobox_tis.fa.Contig27	HMX1.Hs	58.62	58	24	0	782	609	1	58	3.1e-17	73.94
deut_homeobox_tis.fa.Contig27	Xlox.Bf	60.34	58	23	0	779	606	2	59	3.1e-17	73.94
deut_homeobox_tis.fa.Contig27	Msx1.Mm	57.89	57	24	0	779	609	2	58	4.0e-17	73.56
deut_homeobox_tis.fa.Contig27	Hox5.Bf	58.62	58	24	0	779	606	2	59	4.0e-17	73.56
deut_homeobox_tis.fa.Contig27	bapx1.Mm	57.63	59	25	0	782	606	1	59	4.4e-16	70.09
deut_homeobox_tis.fa.Contig27	Hox3.Bf	56.90	58	25	0	779	606	2	59	4.4e-16	70.09
deut_homeobox_tis.fa.Contig27	NKX6.1Hs	50.85	59	29	0	782	606	1	59	7.5e-16	69.32
deut_homeobox_tis.fa.Contig27	Gsx1.Mm	56.90	58	25	0	779	606	2	59	7.5e-16	69.32
deut_homeobox_tis.fa.Contig27	Gsx1.Mm	64.29	14	5	0	667	708	17	30	0.402	20.40
deut_homeobox_tis.fa.Contig27	Evx1.Mm	60.34	58	23	0	779	606	2	59	9.8e-16	68.94
deut_homeobox_tis.fa.Contig27	Hox1.Bf	56.36	55	24	0	770	606	5	59	9.8e-16	68.94
deut_homeobox_tis.fa.Contig27	Barx1.Mm	52.63	57	27	0	779	609	2	58	1.3e-15	68.55
deut_homeobox_tis.fa.Contig27	Barx1.Mm	24.32	37	28	0	532	422	11	47	9.9	15.78
deut_homeobox_tis.fa.Contig27	Dlx1.Mm	49.15	59	30	0	779	603	2	60	1.7e-15	68.17
deut_homeobox_tis.fa.Contig27	EmxA.BF	56.14	57	25	0	779	609	2	58	1.7e-15	68.17
deut_homeobox_tis.fa.Contig27	Nkx2.3Hs	50.85	59	29	0	782	606	1	59	2.9e-15	67.40
deut_homeobox_tis.fa.Contig27	arl.Mm	49.15	59	30	0	782	606	1	59	3.7e-15	67.01
deut_homeobox_tis.fa.Contig27	Hox2.Bf	53.45	58	27	0	779	606	2	59	4.9e-15	66.63
deut_homeobox_tis.fa.Contig27	otp.Mm	47.46	59	31	0	782	606	1	59	1.4e-14	65.08
deut_homeobox_tis.fa.Contig27	rax.Mm	48.28	58	30	0	779	606	2	59	1.9e-14	64.70
deut_homeobox_tis.fa.Contig27	pitx.BF	40.68	59	35	0	782	606	1	59	2.4e-14	64.31
deut_homeobox_tis.fa.Contig27	Hox8.Bf	50.85	59	29	0	782	606	1	59	3.2e-14	63.93
deut_homeobox_tis.fa.Contig27	Pax6.Mm	48.28	58	30	0	779	606	2	59	5.4e-14	63.16
deut_homeobox_tis.fa.Contig27	Cdx1.Mm	48.28	58	30	0	782	609	1	58	5.4e-14	63.16
deut_homeobox_tis.fa.Contig27	Lbx.Dr	50.00	60	30	0	782	603	1	60	7.1e-14	62.77
deut_homeobox_tis.fa.Contig27	pax3.7Bf	40.68	59	35	0	782	606	1	59	1.2e-13	62.00
deut_homeobox_tis.fa.Contig27	gsc.Bf	45.76	59	32	0	782	606	1	59	1.6e-13	61.62
deut_homeobox_tis.fa.Contig27	PMX2B.Hs	42.37	59	34	0	782	606	1	59	7.8e-13	59.31
deut_homeobox_tis.fa.Contig27	Hlx.Mm	49.06	53	27	0	770	612	5	57	1.3e-12	58.54
deut_homeobox_tis.fa.Contig27	Hlx.Mm	45.45	11	6	0	1008	976	48	58	7.6	16.16
deut_homeobox_tis.fa.Contig27	NK2.2Hs	46.55	58	31	0	782	609	1	58	1.7e-12	58.15
deut_homeobox_tis.fa.Contig27	Hox10.Bf	45.61	57	31	0	779	609	2	58	3.0e-12	57.38
deut_homeobox_tis.fa.Contig27	OTX1.Mm	38.98	59	36	0	782	606	1	59	2.5e-11	54.30
deut_homeobox_tis.fa.Contig27	OTX1.Mm	30.00	40	26	1	1410	1523	21	60	3.4	17.32
deut_homeobox_tis.fa.Contig27	pax4.Mm	43.86	57	32	0	776	606	3	59	3.3e-11	53.91
deut_homeobox_tis.fa.Contig27	LHX3.Hs	36.84	57	36	0	779	609	2	58	3.4e-08	43.90
deut_homeobox_tis.fa.Contig27	LHX2.Hs	30.51	59	41	0	779	603	2	60	1.7e-07	41.59
deut_homeobox_tis.fa.Contig27	POU4F1.Hs	34.48	58	38	0	782	609	1	58	1.4e-06	38.51
deut_homeobox_tis.fa.Contig27	LIM1.Hs	32.76	58	39	0	782	609	1	58	3.2e-06	37.35
deut_homeobox_tis.fa.Contig27	cux1.Mm	30.51	59	41	0	779	603	2	60	4.1e-06	36.96
deut_homeobox_tis.fa.Contig27	POU1F1.Hs	31.03	58	40	0	782	609	1	58	2.7e-05	34.27
deut_homeobox_tis.fa.Contig27	SIX3.Hs	34.62	52	33	1	770	618	4	55	3.5e-05	33.88
deut_homeobox_tis.fa.Contig27	SIX1.Hs	40.91	44	26	1	725	594	20	60	4.6e-05	33.50
deut_homeobox_tis.fa.Contig27	PBX1.Hs	27.42	62	42	1	779	603	2	63	1.3e-04	31.96
deut_homeobox_tis.fa.Contig27	PBX1.Hs	58.33	12	5	0	281	316	15	26	2.6	17.71
deut_homeobox_tis.fa.Contig27	ISL1.Hs	26.32	57	42	0	776	606	3	59	1.7e-04	31.57
deut_homeobox_tis.fa.Contig27	zfh3.Mm	26.32	57	42	0	779	609	2	58	2.3e-04	31.19
deut_homeobox_tis.fa.Contig27	POU2F1.Hs	27.59	58	42	0	782	609	1	58	2.3e-04	31.19
deut_homeobox_tis.fa.Contig27	IRX2.Hs	25.81	62	46	0	791	606	1	62	5.1e-04	30.03
deut_homeobox_tis.fa.Contig28	ISL1.Hs	95.56	45	2	0	135	1	2	46	3.8e-22	89.74
deut_homeobox_tis.fa.Contig28	LHX3.Hs	45.45	44	24	0	132	1	3	46	1.4e-08	44.67
deut_homeobox_tis.fa.Contig28	LIM1.Hs	43.90	41	23	0	123	1	6	46	2.7e-07	40.43
deut_homeobox_tis.fa.Contig28	LHX2.Hs	38.64	44	27	0	132	1	3	46	3.9e-06	36.58
deut_homeobox_tis.fa.Contig28	SIX1.Hs	43.75	32	18	0	111	16	10	41	0.002	27.72
deut_homeobox_tis.fa.Contig28	SIX1.Hs	39.13	23	14	0	625	693	30	52	4.1	16.55
deut_homeobox_tis.fa.Contig28	gsc.Bf	34.38	32	21	0	132	37	3	34	0.002	27.34
deut_homeobox_tis.fa.Contig28	SIX3.Hs	36.36	33	21	0	111	13	10	42	0.004	26.56
deut_homeobox_tis.fa.Contig28	rax.Mm	31.58	38	26	0	132	19	3	40	0.015	24.64
deut_homeobox_tis.fa.Contig28	otp.Mm	33.33	39	26	0	132	16	3	41	0.026	23.87
deut_homeobox_tis.fa.Contig28	OTX1.Mm	31.25	32	22	0	132	37	3	34	0.058	22.71
deut_homeobox_tis.fa.Contig28	PMX2B.Hs	31.25	32	22	0	132	37	3	34	0.099	21.94
deut_homeobox_tis.fa.Contig28	pax4.Mm	25.00	44	33	0	132	1	3	46	0.099	21.94
deut_homeobox_tis.fa.Contig28	POU4F1.Hs	25.00	44	33	0	132	1	3	46	0.129	21.56
deut_homeobox_tis.fa.Contig28	MEIS1.Hs	42.11	19	11	0	72	16	26	44	0.374	20.02
deut_homeobox_tis.fa.Contig28	MEIS1.Hs	44.44	9	5	0	1015	1041	4	12	5.4	16.16
deut_homeobox_tis.fa.Contig28	PBX1.Hs	35.00	20	13	0	75	16	25	44	0.489	19.63
deut_homeobox_tis.fa.Contig28	Barx1.Mm	33.33	39	26	0	132	16	3	41	1.1	18.48
deut_homeobox_tis.fa.Contig28	Hox4.Bf	25.93	27	20	0	383	463	19	45	1.4	18.09
deut_homeobox_tis.fa.Contig28	pitx.BF	44.44	18	10	0	583	636	43	60	1.9	17.71
deut_homeobox_tis.fa.Contig28	Hox8.Bf	22.22	27	21	0	383	463	19	45	2.4	17.32
deut_homeobox_tis.fa.Contig28	Cdx1.Mm	33.33	27	18	0	383	463	19	45	3.2	16.93
deut_homeobox_tis.fa.Contig28	Hox2.Bf	29.63	27	19	0	383	463	19	45	3.2	16.93
deut_homeobox_tis.fa.Contig28	Hox2.Bf	66.67	6	2	0	436	419	20	25	7.1	15.78
deut_homeobox_tis.fa.Contig28	PROX1.Hs	57.14	7	3	0	436	416	20	26	4.1	16.55
deut_homeobox_tis.fa.Contig28	Hox5.Bf	22.22	27	21	0	383	463	19	45	5.4	16.16
deut_homeobox_tis.fa.Contig28	Hox1.Bf	66.67	6	2	0	436	419	20	25	7.1	15.78
deut_homeobox_tis.fa.Contig28	en1.Mm	30.43	23	16	0	662	594	21	43	9.2	15.39
deut_homeobox_tis.fa.Contig29	Hox4.Bf	67.80	59	19	0	373	197	1	59	5.7e-22	89.35
deut_homeobox_tis.fa.Contig29	Hox3.Bf	66.10	59	20	0	370	194	2	60	5.7e-22	89.35
deut_homeobox_tis.fa.Contig29	Hox2.Bf	65.52	58	20	0	373	200	1	58	2.2e-21	87.43
deut_homeobox_tis.fa.Contig29	Xlox.Bf	66.10	59	20	0	370	194	2	60	1.4e-20	84.73
deut_homeobox_tis.fa.Contig29	Hox5.Bf	67.24	58	19	0	370	197	2	59	1.4e-20	84.73
deut_homeobox_tis.fa.Contig29	Hox8.Bf	65.52	58	20	0	370	197	2	59	4.1e-20	83.19
deut_homeobox_tis.fa.Contig29	Hox1.Bf	67.86	56	18	0	361	194	5	60	1.6e-19	81.26
deut_homeobox_tis.fa.Contig29	gbx1.Hs	60.34	58	23	0	373	200	1	58	5.0e-18	76.26
deut_homeobox_tis.fa.Contig29	HLXB9.Hs	55.93	59	26	0	370	194	2	60	3.2e-17	73.56
deut_homeobox_tis.fa.Contig29	Gsx1.Mm	57.63	59	25	0	373	197	1	59	5.5e-17	72.79
deut_homeobox_tis.fa.Contig29	Cdx1.Mm	61.11	54	21	0	361	200	5	58	2.7e-16	70.48
deut_homeobox_tis.fa.Contig29	Hox10.Bf	52.63	57	27	0	370	200	2	58	4.7e-16	69.71
deut_homeobox_tis.fa.Contig29	EmxA.BF	54.24	59	27	0	370	194	2	60	1.0e-15	68.55
deut_homeobox_tis.fa.Contig29	EmxA.BF	30.23	43	30	0	299	171	13	55	3.6	16.93
deut_homeobox_tis.fa.Contig29	tlx1.Gg	54.39	57	26	0	370	200	2	58	1.4e-15	68.17
deut_homeobox_tis.fa.Contig29	bapx1.Mm	50.88	57	28	0	370	200	2	58	1.8e-15	67.78
deut_homeobox_tis.fa.Contig29	mox1.Mm	56.14	57	25	0	370	200	2	58	4.0e-15	66.63
deut_homeobox_tis.fa.Contig29	Evx1.Mm	54.39	57	26	0	370	200	2	58	4.0e-15	66.63
deut_homeobox_tis.fa.Contig29	Lbx.Dr	51.72	58	28	0	370	197	2	59	1.2e-14	65.08
deut_homeobox_tis.fa.Contig29	en1.Mm	49.12	57	29	0	370	200	2	58	5.7e-14	62.77
deut_homeobox_tis.fa.Contig29	NKX6.1Hs	50.00	60	30	1	379	200	2	58	2.2e-13	60.85
deut_homeobox_tis.fa.Contig29	Msx1.Mm	47.37	57	30	0	370	200	2	58	2.8e-13	60.46
deut_homeobox_tis.fa.Contig29	sax1.Hs	50.88	57	28	0	370	200	2	58	3.7e-13	60.08
deut_homeobox_tis.fa.Contig29	Barx1.Mm	50.88	57	28	0	370	200	2	58	8.3e-13	58.92
deut_homeobox_tis.fa.Contig29	arl.Mm	50.85	59	29	0	370	194	2	60	1.1e-12	58.54
deut_homeobox_tis.fa.Contig29	Nkx2.3Hs	43.86	57	32	0	370	200	2	58	1.4e-12	58.15
deut_homeobox_tis.fa.Contig29	HMX1.Hs	45.61	57	31	0	370	200	2	58	5.4e-12	56.22
deut_homeobox_tis.fa.Contig29	PMX2B.Hs	49.15	59	30	0	370	194	2	60	9.1e-12	55.45
deut_homeobox_tis.fa.Contig29	pitx.BF	47.46	59	31	0	370	194	2	60	9.1e-12	55.45
deut_homeobox_tis.fa.Contig29	Dlx1.Mm	45.61	57	31	0	370	200	2	58	9.1e-12	55.45
deut_homeobox_tis.fa.Contig29	otp.Mm	52.63	57	27	0	370	200	2	58	2.0e-11	54.30
deut_homeobox_tis.fa.Contig29	NK2.2Hs	40.35	57	34	0	370	200	2	58	2.0e-11	54.30
deut_homeobox_tis.fa.Contig29	pax3.7Bf	47.46	59	31	0	370	194	2	60	2.7e-11	53.91
deut_homeobox_tis.fa.Contig29	Hlx.Mm	50.98	51	25	0	361	209	5	55	4.5e-11	53.14
deut_homeobox_tis.fa.Contig29	rax.Mm	45.76	59	32	0	370	194	2	60	7.7e-11	52.37
deut_homeobox_tis.fa.Contig29	rax.Mm	28.57	21	15	0	254	192	1	21	8.0	15.78
deut_homeobox_tis.fa.Contig29	gsc.Bf	44.07	59	33	0	370	194	2	60	2.9e-10	50.45
deut_homeobox_tis.fa.Contig29	Pax6.Mm	42.37	59	34	0	370	194	2	60	3.8e-10	50.06
deut_homeobox_tis.fa.Contig29	pax4.Mm	43.10	58	33	0	367	194	3	60	7.2e-09	45.82
deut_homeobox_tis.fa.Contig29	LHX2.Hs	37.29	59	37	0	373	197	1	59	3.6e-08	43.51
deut_homeobox_tis.fa.Contig29	OTX1.Mm	38.98	59	36	0	370	194	2	60	4.7e-08	43.13
deut_homeobox_tis.fa.Contig29	LHX3.Hs	38.60	57	35	0	370	200	2	58	8.8e-07	38.89
deut_homeobox_tis.fa.Contig29	zfh3.Mm	39.06	64	34	3	370	194	2	60	7.5e-06	35.81
deut_homeobox_tis.fa.Contig29	PBX1.Hs	33.87	62	37	2	370	197	2	62	7.5e-06	35.81
deut_homeobox_tis.fa.Contig29	SIX1.Hs	42.50	40	23	0	328	209	16	55	9.8e-06	35.42
deut_homeobox_tis.fa.Contig29	SIX1.Hs	50.00	10	5	0	1043	1072	10	19	4.7	16.55
deut_homeobox_tis.fa.Contig29	ISL1.Hs	34.48	58	38	0	373	200	1	58	9.8e-06	35.42
deut_homeobox_tis.fa.Contig29	POU2F1.Hs	29.82	57	40	0	370	200	2	58	4.9e-05	33.11
deut_homeobox_tis.fa.Contig29	SIX3.Hs	51.85	27	13	0	289	209	29	55	1.1e-04	31.96
deut_homeobox_tis.fa.Contig29	LIM1.Hs	46.43	28	15	0	283	200	31	58	3.1e-04	30.42
deut_homeobox_tis.fa.Contig29	POU4F1.Hs	31.58	57	39	0	370	200	2	58	3.1e-04	30.42
deut_homeobox_tis.fa.Contig29	IRX2.Hs	39.02	41	25	0	319	197	22	62	4.1e-04	30.03
deut_homeobox_tis.fa.Contig29	POU1F1.Hs	26.32	57	42	0	370	200	2	58	0.003	26.95
deut_homeobox_tis.fa.Contig29	TGIF.Hs	34.15	41	27	0	319	197	22	62	0.013	25.02
deut_homeobox_tis.fa.Contig29	cux1.Mm	25.00	44	33	0	328	197	16	59	0.029	23.87
deut_homeobox_tis.fa.Contig30	SIX1.Hs	64.91	57	20	0	686	516	1	57	5.3e-20	82.80
deut_homeobox_tis.fa.Contig30	SIX3.Hs	54.39	57	26	0	686	516	1	57	1.6e-16	71.25
deut_homeobox_tis.fa.Contig30	TGIF.Hs	50.00	36	18	0	629	522	23	58	6.1e-08	42.74
deut_homeobox_tis.fa.Contig30	cux1.Mm	44.44	45	25	0	650	516	13	57	1.4e-07	41.59
deut_homeobox_tis.fa.Contig30	IRX2.Hs	50.00	36	18	0	629	522	23	58	3.0e-07	40.43
deut_homeobox_tis.fa.Contig30	PBX1.Hs	48.48	33	17	0	620	522	26	58	6.8e-07	39.28
deut_homeobox_tis.fa.Contig30	MEIS1.Hs	48.39	31	16	0	614	522	28	58	6.8e-07	39.28
deut_homeobox_tis.fa.Contig30	POU2F1.Hs	39.53	43	26	0	650	522	13	55	2.0e-06	37.74
deut_homeobox_tis.fa.Contig30	pitx.BF	38.00	50	31	0	665	516	8	57	2.0e-06	37.74
deut_homeobox_tis.fa.Contig30	EmxA.BF	40.00	40	24	0	641	522	16	55	2.0e-06	37.74
deut_homeobox_tis.fa.Contig30	Hlx.Mm	36.00	50	32	0	665	516	8	57	4.4e-06	36.58
deut_homeobox_tis.fa.Contig30	NKX6.1Hs	39.53	43	26	0	644	516	15	57	7.5e-06	35.81
deut_homeobox_tis.fa.Contig30	pax3.7Bf	38.10	42	26	0	641	516	16	57	1.3e-05	35.04
deut_homeobox_tis.fa.Contig30	pax3.7Bf	30.00	20	14	0	833	774	8	27	6.1	16.16
deut_homeobox_tis.fa.Contig30	en1.Mm	32.50	40	27	0	641	522	16	55	2.2e-05	34.27
deut_homeobox_tis.fa.Contig30	LIM1.Hs	30.61	49	34	0	662	516	9	57	2.8e-05	33.88
deut_homeobox_tis.fa.Contig30	Lbx.Dr	46.88	32	17	0	617	522	24	55	2.8e-05	33.88
deut_homeobox_tis.fa.Contig30	Lbx.Dr	37.50	24	12	1	956	1018	15	38	0.948	18.86
deut_homeobox_tis.fa.Contig30	tlx1.Gg	35.71	42	27	0	641	516	16	57	3.7e-05	33.50
deut_homeobox_tis.fa.Contig30	Cdx1.Mm	32.00	50	34	0	665	516	8	57	4.9e-05	33.11
deut_homeobox_tis.fa.Contig30	Cdx1.Mm	43.75	16	9	0	956	1003	15	30	2.8	17.32
deut_homeobox_tis.fa.Contig30	POU1F1.Hs	51.43	35	17	1	626	522	22	55	6.3e-05	32.73
deut_homeobox_tis.fa.Contig30	gsc.Bf	32.00	50	34	0	665	516	8	57	6.3e-05	32.73
deut_homeobox_tis.fa.Contig30	gsc.Bf	35.00	20	13	0	833	774	8	27	3.6	16.93
deut_homeobox_tis.fa.Contig30	Hox1.Bf	37.50	48	30	0	665	522	8	55	6.3e-05	32.73
deut_homeobox_tis.fa.Contig30	Hox1.Bf	42.11	19	10	1	953	1006	14	32	3.6	16.93
deut_homeobox_tis.fa.Contig30	ISL1.Hs	31.82	44	30	0	659	528	10	53	1.1e-04	31.96
deut_homeobox_tis.fa.Contig30	Hox2.Bf	38.89	36	22	0	629	522	20	55	1.1e-04	31.96
deut_homeobox_tis.fa.Contig30	rax.Mm	33.33	42	28	0	641	516	16	57	1.4e-04	31.57
deut_homeobox_tis.fa.Contig30	Nkx2.3Hs	36.11	36	23	0	629	522	20	55	1.4e-04	31.57
deut_homeobox_tis.fa.Contig30	Barx1.Mm	27.27	55	40	0	686	522	1	55	1.8e-04	31.19
deut_homeobox_tis.fa.Contig30	Hox10.Bf	36.36	33	21	0	620	522	23	55	1.8e-04	31.19
deut_homeobox_tis.fa.Contig30	Hox8.Bf	42.42	33	19	0	620	522	23	55	1.8e-04	31.19
deut_homeobox_tis.fa.Contig30	LHX3.Hs	28.89	45	32	0	656	522	11	55	2.4e-04	30.80
deut_homeobox_tis.fa.Contig30	Hox4.Bf	39.39	33	20	0	620	522	23	55	3.1e-04	30.42
deut_homeobox_tis.fa.Contig30	Dlx1.Mm	34.15	41	27	0	644	522	15	55	4.1e-04	30.03
deut_homeobox_tis.fa.Contig30	Msx1.Mm	32.56	43	29	0	644	516	15	57	4.1e-04	30.03
deut_homeobox_tis.fa.Contig30	arl.Mm	30.95	42	29	0	641	516	16	57	5.4e-04	29.65
deut_homeobox_tis.fa.Contig30	HMX1.Hs	32.50	40	27	0	641	522	16	55	5.4e-04	29.65
deut_homeobox_tis.fa.Contig30	HMX1.Hs	50.00	24	12	0	673	744	6	29	0.146	21.56
deut_homeobox_tis.fa.Contig30	OTX1.Mm	33.33	42	28	0	641	516	16	57	5.4e-04	29.65
deut_homeobox_tis.fa.Contig30	Pax6.Mm	28.00	50	36	0	665	516	8	57	5.4e-04	29.65
deut_homeobox_tis.fa.Contig30	sax1.Hs	31.25	48	33	0	665	522	8	55	7.0e-04	29.26
deut_homeobox_tis.fa.Contig30	HLXB9.Hs	31.25	48	33	0	665	522	8	55	0.001	28.88
deut_homeobox_tis.fa.Contig30	pax4.Mm	32.56	43	29	0	644	516	15	57	0.001	28.88
deut_homeobox_tis.fa.Contig30	Xlox.Bf	36.36	33	21	0	620	522	23	55	0.001	28.88
deut_homeobox_tis.fa.Contig30	Xlox.Bf	62.50	8	3	0	841	818	37	44	3.6	16.93
deut_homeobox_tis.fa.Contig30	Xlox.Bf	26.09	46	34	1	673	810	6	46	6.1	16.16
deut_homeobox_tis.fa.Contig30	Hox5.Bf	39.39	33	20	0	620	522	23	55	0.001	28.88
deut_homeobox_tis.fa.Contig30	bapx1.Mm	30.91	55	30	1	662	522	1	55	0.001	28.49
deut_homeobox_tis.fa.Contig30	Gsx1.Mm	41.18	34	20	0	629	528	20	53	0.001	28.49
deut_homeobox_tis.fa.Contig30	Hox3.Bf	36.36	33	21	0	620	522	23	55	0.001	28.49
deut_homeobox_tis.fa.Contig30	PMX2B.Hs	30.95	42	29	0	641	516	16	57	0.002	28.11
deut_homeobox_tis.fa.Contig30	mox1.Mm	34.04	47	31	1	662	522	10	55	0.003	26.95
deut_homeobox_tis.fa.Contig30	gbx1.Hs	31.25	48	33	0	665	522	8	55	0.005	26.56
deut_homeobox_tis.fa.Contig30	otp.Mm	30.00	40	28	0	641	522	16	55	0.008	25.79
deut_homeobox_tis.fa.Contig30	Evx1.Mm	28.57	49	35	1	662	516	10	57	0.008	25.79
deut_homeobox_tis.fa.Contig30	POU4F1.Hs	37.50	32	18	1	611	522	24	55	0.038	23.48
deut_homeobox_tis.fa.Contig30	NK2.2Hs	33.33	15	10	0	1128	1084	37	51	8.0	15.78
deut_homeobox_tis.fa.Contig30	NK2.2Hs	42.86	14	8	0	127	168	16	29	8.0	15.78
deut_homeobox_tis.fa.Contig31	gsc.Bf	50.94	53	26	0	728	570	6	58	5.0e-14	63.16
deut_homeobox_tis.fa.Contig31	rax.Mm	56.60	53	23	0	728	570	6	58	5.0e-14	63.16
deut_homeobox_tis.fa.Contig31	otp.Mm	56.60	53	23	0	728	570	6	58	1.9e-13	61.23
deut_homeobox_tis.fa.Contig31	arl.Mm	54.72	53	24	0	728	570	6	58	5.5e-13	59.69
deut_homeobox_tis.fa.Contig31	Pax6.Mm	49.06	53	27	0	728	570	6	58	7.2e-13	59.31
deut_homeobox_tis.fa.Contig31	pax3.7Bf	49.06	53	27	0	728	570	6	58	3.6e-12	57.00
deut_homeobox_tis.fa.Contig31	OTX1.Mm	52.00	50	24	0	728	579	6	55	3.6e-12	57.00
deut_homeobox_tis.fa.Contig31	pax4.Mm	49.06	53	27	0	728	570	6	58	8.0e-12	55.84
deut_homeobox_tis.fa.Contig31	PMX2B.Hs	49.06	53	27	0	728	570	6	58	2.3e-11	54.30
deut_homeobox_tis.fa.Contig31	Evx1.Mm	43.40	53	30	0	728	570	6	58	2.0e-10	51.22
deut_homeobox_tis.fa.Contig31	Evx1.Mm	54.55	11	5	0	744	712	42	52	9.1	15.78
deut_homeobox_tis.fa.Contig31	pitx.BF	45.28	53	29	0	728	570	6	58	3.3e-10	50.45
deut_homeobox_tis.fa.Contig31	EmxA.BF	45.28	53	29	0	728	570	6	58	5.7e-10	49.68
deut_homeobox_tis.fa.Contig31	LHX3.Hs	42.59	54	31	0	728	567	6	59	2.2e-09	47.75
deut_homeobox_tis.fa.Contig31	Msx1.Mm	42.59	54	31	0	728	567	6	59	4.8e-09	46.59
deut_homeobox_tis.fa.Contig31	en1.Mm	39.62	53	32	0	728	570	6	58	4.8e-09	46.59
deut_homeobox_tis.fa.Contig31	LIM1.Hs	38.89	54	33	0	728	567	6	59	1.8e-08	44.67
deut_homeobox_tis.fa.Contig31	LIM1.Hs	38.89	18	11	0	621	568	2	19	2.4	17.71
deut_homeobox_tis.fa.Contig31	LIM1.Hs	75.00	8	2	0	993	970	50	57	5.4	16.55
deut_homeobox_tis.fa.Contig31	LIM1.Hs	35.00	20	13	0	642	701	32	51	5.4	16.55
deut_homeobox_tis.fa.Contig31	gbx1.Hs	44.44	54	30	0	728	567	6	59	2.4e-08	44.28
deut_homeobox_tis.fa.Contig31	mox1.Mm	44.44	54	30	0	728	567	6	59	3.1e-08	43.90
deut_homeobox_tis.fa.Contig31	Hox1.Bf	41.51	53	31	0	728	570	6	58	3.1e-08	43.90
deut_homeobox_tis.fa.Contig31	Dlx1.Mm	36.36	55	35	0	728	564	6	60	4.1e-08	43.51
deut_homeobox_tis.fa.Contig31	Hox2.Bf	41.51	53	31	0	728	570	6	58	4.1e-08	43.51
deut_homeobox_tis.fa.Contig31	HLXB9.Hs	41.51	53	31	0	728	570	6	58	5.3e-08	43.13
deut_homeobox_tis.fa.Contig31	Gsx1.Mm	41.51	53	31	0	728	570	6	58	5.3e-08	43.13
deut_homeobox_tis.fa.Contig31	zfh3.Mm	41.51	53	31	0	728	570	6	58	7.0e-08	42.74
deut_homeobox_tis.fa.Contig31	LHX2.Hs	41.82	55	32	0	728	564	6	60	7.0e-08	42.74
deut_homeobox_tis.fa.Contig31	Barx1.Mm	40.00	55	33	0	728	564	6	60	9.1e-08	42.36
deut_homeobox_tis.fa.Contig31	Cdx1.Mm	35.85	53	34	0	725	567	7	59	9.1e-08	42.36
deut_homeobox_tis.fa.Contig31	HMX1.Hs	41.51	53	31	0	728	570	6	58	1.2e-07	41.97
deut_homeobox_tis.fa.Contig31	Lbx.Dr	43.40	53	30	0	728	570	6	58	2.0e-07	41.20
deut_homeobox_tis.fa.Contig31	Lbx.Dr	33.33	15	10	0	559	603	9	23	1.1	18.86
deut_homeobox_tis.fa.Contig31	NKX6.1Hs	37.25	51	32	0	722	570	8	58	2.7e-07	40.82
deut_homeobox_tis.fa.Contig31	NKX6.1Hs	54.55	11	5	0	1167	1199	49	59	7.0	16.16
deut_homeobox_tis.fa.Contig31	sax1.Hs	39.62	53	32	0	728	570	6	58	3.5e-07	40.43
deut_homeobox_tis.fa.Contig31	Hox4.Bf	35.85	53	34	0	728	570	6	58	3.5e-07	40.43
deut_homeobox_tis.fa.Contig31	Hox4.Bf	54.55	11	5	0	715	683	50	60	2.4	17.71
deut_homeobox_tis.fa.Contig31	bapx1.Mm	41.18	51	30	0	722	570	8	58	5.9e-07	39.66
deut_homeobox_tis.fa.Contig31	Hlx.Mm	42.86	49	28	0	725	579	7	55	5.9e-07	39.66
deut_homeobox_tis.fa.Contig31	Hlx.Mm	55.56	9	4	0	1167	1193	49	57	7.0	16.16
deut_homeobox_tis.fa.Contig31	Nkx2.3Hs	38.46	52	32	0	725	570	7	58	7.7e-07	39.28
deut_homeobox_tis.fa.Contig31	tlx1.Gg	35.85	53	34	0	728	570	6	58	1.3e-06	38.51
deut_homeobox_tis.fa.Contig31	Hox10.Bf	34.62	52	34	0	722	567	8	59	1.3e-06	38.51
deut_homeobox_tis.fa.Contig31	ISL1.Hs	32.08	53	36	0	728	570	6	58	2.2e-06	37.74
deut_homeobox_tis.fa.Contig31	ISL1.Hs	45.00	20	11	0	718	777	4	23	1.4	18.48
deut_homeobox_tis.fa.Contig31	Hox3.Bf	33.96	53	35	0	728	570	6	58	2.2e-06	37.74
deut_homeobox_tis.fa.Contig31	Hox8.Bf	37.25	51	32	0	722	570	8	58	3.8e-06	36.96
deut_homeobox_tis.fa.Contig31	NK2.2Hs	36.54	52	33	0	725	570	7	58	5.0e-06	36.58
deut_homeobox_tis.fa.Contig31	Xlox.Bf	33.96	53	35	0	728	570	6	58	6.5e-06	36.19
deut_homeobox_tis.fa.Contig31	POU2F1.Hs	33.33	54	36	0	728	567	6	59	8.5e-06	35.81
deut_homeobox_tis.fa.Contig31	POU2F1.Hs	54.55	11	5	0	112	144	4	14	9.1	15.78
deut_homeobox_tis.fa.Contig31	POU1F1.Hs	35.19	54	35	0	728	567	6	59	1.1e-05	35.42
deut_homeobox_tis.fa.Contig31	Hox5.Bf	33.96	53	35	0	728	570	6	58	1.9e-05	34.65
deut_homeobox_tis.fa.Contig31	POU4F1.Hs	40.91	44	26	0	698	567	16	59	2.5e-05	34.27
deut_homeobox_tis.fa.Contig31	SIX1.Hs	26.00	50	37	0	722	573	8	57	5.5e-05	33.11
deut_homeobox_tis.fa.Contig31	SIX3.Hs	26.00	50	37	0	722	573	8	57	1.2e-04	31.96
deut_homeobox_tis.fa.Contig31	PBX1.Hs	25.93	54	37	1	722	570	8	61	6.1e-04	29.65
deut_homeobox_tis.fa.Contig31	TGIF.Hs	30.56	36	16	2	635	555	5	40	4.1	16.93
deut_homeobox_tis.fa.Contig31	TGIF.Hs	66.67	6	2	0	1286	1303	18	23	9.1	15.78
deut_homeobox_tis.fa.Contig32	bapx1.Mm	54.00	50	23	0	109	258	2	51	1.4e-11	54.68
deut_homeobox_tis.fa.Contig32	HMX1.Hs	52.00	50	24	0	109	258	2	51	2.4e-11	53.91
deut_homeobox_tis.fa.Contig32	Nkx2.3Hs	55.32	47	21	0	118	258	5	51	4.1e-11	53.14
deut_homeobox_tis.fa.Contig32	Nkx2.3Hs	83.33	6	1	0	510	493	2	7	7.2	15.78
deut_homeobox_tis.fa.Contig32	Msx1.Mm	54.00	50	23	1	109	258	3	51	4.1e-11	53.14
deut_homeobox_tis.fa.Contig32	Gsx1.Mm	49.02	51	26	0	106	258	1	51	5.3e-11	52.76
deut_homeobox_tis.fa.Contig32	Gsx1.Mm	41.67	12	7	0	687	652	35	46	9.4	15.39
deut_homeobox_tis.fa.Contig32	NK2.2Hs	50.00	50	25	0	109	258	2	51	6.9e-11	52.37
deut_homeobox_tis.fa.Contig32	gbx1.Hs	43.14	51	29	0	106	258	1	51	9.1e-11	51.99
deut_homeobox_tis.fa.Contig32	tlx1.Gg	52.00	50	24	1	109	258	3	51	1.2e-10	51.60
deut_homeobox_tis.fa.Contig32	NKX6.1Hs	46.00	50	27	0	109	258	2	51	1.5e-10	51.22
deut_homeobox_tis.fa.Contig32	Dlx1.Mm	48.08	52	27	1	103	258	1	51	2.6e-10	50.45
deut_homeobox_tis.fa.Contig32	Hox4.Bf	43.14	51	29	0	106	258	1	51	3.4e-10	50.06
deut_homeobox_tis.fa.Contig32	en1.Mm	38.00	50	31	0	109	258	2	51	1.7e-09	47.75
deut_homeobox_tis.fa.Contig32	Hox1.Bf	44.68	47	26	0	118	258	5	51	1.7e-09	47.75
deut_homeobox_tis.fa.Contig32	Evx1.Mm	40.43	47	28	0	118	258	5	51	2.2e-09	47.37
deut_homeobox_tis.fa.Contig32	HLXB9.Hs	44.68	47	26	0	118	258	5	51	2.9e-09	46.98
deut_homeobox_tis.fa.Contig32	sax1.Hs	46.81	47	25	0	118	258	5	51	2.9e-09	46.98
deut_homeobox_tis.fa.Contig32	Hlx.Mm	46.81	47	25	0	118	258	5	51	3.8e-09	46.59
deut_homeobox_tis.fa.Contig32	Hlx.Mm	70.00	10	3	0	764	735	26	35	3.2	16.93
deut_homeobox_tis.fa.Contig32	Hox10.Bf	42.00	50	29	0	109	258	2	51	3.8e-09	46.59
deut_homeobox_tis.fa.Contig32	mox1.Mm	40.00	50	30	0	109	258	2	51	5.0e-09	46.21
deut_homeobox_tis.fa.Contig32	EmxA.BF	40.43	47	28	0	118	258	5	51	6.5e-09	45.82
deut_homeobox_tis.fa.Contig32	Xlox.Bf	40.00	50	30	0	109	258	2	51	6.5e-09	45.82
deut_homeobox_tis.fa.Contig32	Hox3.Bf	40.00	50	30	0	109	258	2	51	8.5e-09	45.44
deut_homeobox_tis.fa.Contig32	Hox8.Bf	42.55	47	27	0	118	258	5	51	1.1e-08	45.05
deut_homeobox_tis.fa.Contig32	PMX2B.Hs	40.43	47	28	0	118	258	5	51	1.9e-08	44.28
deut_homeobox_tis.fa.Contig32	otp.Mm	40.00	50	30	0	109	258	2	51	2.5e-08	43.90
deut_homeobox_tis.fa.Contig32	Hox5.Bf	40.00	50	30	0	109	258	2	51	2.5e-08	43.90
deut_homeobox_tis.fa.Contig32	Hox5.Bf	38.71	31	19	1	826	918	11	40	0.382	20.02
deut_homeobox_tis.fa.Contig32	Hox2.Bf	44.68	47	26	0	118	258	5	51	2.5e-08	43.90
deut_homeobox_tis.fa.Contig32	pitx.BF	37.50	48	30	0	115	258	4	51	4.2e-08	43.13
deut_homeobox_tis.fa.Contig32	pitx.BF	20.93	43	34	0	432	560	7	49	0.077	22.33
deut_homeobox_tis.fa.Contig32	Lbx.Dr	42.55	47	27	0	118	258	5	51	4.2e-08	43.13
deut_homeobox_tis.fa.Contig32	Barx1.Mm	40.43	47	28	0	118	258	5	51	5.5e-08	42.74
deut_homeobox_tis.fa.Contig32	Cdx1.Mm	38.30	47	29	0	118	258	5	51	7.2e-08	42.36
deut_homeobox_tis.fa.Contig32	arl.Mm	38.30	47	29	0	118	258	5	51	1.2e-07	41.59
deut_homeobox_tis.fa.Contig32	rax.Mm	36.17	47	30	0	118	258	5	51	2.1e-07	40.82
deut_homeobox_tis.fa.Contig32	rax.Mm	50.00	12	6	0	859	894	4	15	7.2	15.78
deut_homeobox_tis.fa.Contig32	pax3.7Bf	31.91	47	32	0	118	258	5	51	7.9e-07	38.89
deut_homeobox_tis.fa.Contig32	pax3.7Bf	31.58	19	13	0	778	722	4	22	2.5	17.32
deut_homeobox_tis.fa.Contig32	pax4.Mm	34.04	47	31	0	118	258	5	51	1.0e-06	38.51
deut_homeobox_tis.fa.Contig32	OTX1.Mm	34.04	47	31	0	118	258	5	51	1.0e-06	38.51
deut_homeobox_tis.fa.Contig32	gsc.Bf	29.79	47	33	0	118	258	5	51	3.9e-06	36.58
deut_homeobox_tis.fa.Contig32	POU4F1.Hs	36.00	50	32	0	109	258	2	51	5.1e-06	36.19
deut_homeobox_tis.fa.Contig32	POU4F1.Hs	60.00	10	4	0	456	485	15	24	9.4	15.39
deut_homeobox_tis.fa.Contig32	POU1F1.Hs	36.00	50	32	0	109	258	2	51	8.8e-06	35.42
deut_homeobox_tis.fa.Contig32	LHX2.Hs	29.41	51	36	0	106	258	1	51	2.6e-05	33.88
deut_homeobox_tis.fa.Contig32	Pax6.Mm	25.53	47	35	0	118	258	5	51	3.3e-05	33.50
deut_homeobox_tis.fa.Contig32	POU2F1.Hs	36.11	36	23	0	151	258	16	51	2.8e-04	30.42
deut_homeobox_tis.fa.Contig32	cux1.Mm	30.00	50	35	0	109	258	2	51	8.2e-04	28.88
deut_homeobox_tis.fa.Contig32	cux1.Mm	66.67	6	2	0	361	378	23	28	5.5	16.16
deut_homeobox_tis.fa.Contig32	ISL1.Hs	23.40	47	36	0	118	258	5	51	0.002	27.72
deut_homeobox_tis.fa.Contig32	ISL1.Hs	57.14	7	3	0	504	484	42	48	5.5	16.16
deut_homeobox_tis.fa.Contig32	LIM1.Hs	28.57	42	30	0	133	258	10	51	0.003	26.95
deut_homeobox_tis.fa.Contig32	LHX3.Hs	22.00	50	39	0	109	258	2	51	0.045	23.10
deut_homeobox_tis.fa.Contig32	zfh3.Mm	24.00	50	38	0	109	258	2	51	0.059	22.71
deut_homeobox_tis.fa.Contig32	IRX2.Hs	71.43	7	2	0	1034	1054	2	8	5.5	16.16
deut_homeobox_tis.fa.Contig32	SIX1.Hs	80.00	5	1	0	364	378	24	28	9.4	15.39
deut_homeobox_tis.fa.Contig32	SIX3.Hs	40.00	15	9	0	182	138	5	19	9.4	15.39
deut_homeobox_tis.fa.Contig32	SIX3.Hs	80.00	5	1	0	364	378	24	28	9.4	15.39
deut_homeobox_tis.fa.Contig33	sax1.Hs	65.52	58	20	0	364	537	2	59	4.3e-19	79.72
deut_homeobox_tis.fa.Contig33	gbx1.Hs	60.34	58	23	0	361	534	1	58	1.6e-18	77.80
deut_homeobox_tis.fa.Contig33	tlx1.Gg	53.45	58	27	0	364	537	2	59	4.1e-17	73.17
deut_homeobox_tis.fa.Contig33	Barx1.Mm	56.14	57	25	0	364	534	2	58	1.5e-16	71.25
deut_homeobox_tis.fa.Contig33	Msx1.Mm	55.17	58	26	0	361	534	1	58	3.4e-16	70.09
deut_homeobox_tis.fa.Contig33	HLXB9.Hs	59.65	57	23	0	364	534	2	58	4.5e-16	69.71
deut_homeobox_tis.fa.Contig33	HMX1.Hs	52.54	59	28	0	364	540	2	60	1.0e-15	68.55
deut_homeobox_tis.fa.Contig33	Dlx1.Mm	52.54	59	28	0	364	540	2	60	2.2e-15	67.40
deut_homeobox_tis.fa.Contig33	Lbx.Dr	49.15	59	30	0	364	540	2	60	1.1e-14	65.08
deut_homeobox_tis.fa.Contig33	Lbx.Dr	71.43	7	2	0	1077	1097	8	14	2.0	17.71
deut_homeobox_tis.fa.Contig33	EmxA.BF	52.63	57	27	0	364	534	2	58	1.9e-14	64.31
deut_homeobox_tis.fa.Contig33	mox1.Mm	50.00	58	29	0	361	534	1	58	1.9e-14	64.31
deut_homeobox_tis.fa.Contig33	Nkx2.3Hs	50.00	58	29	0	364	537	2	59	2.5e-14	63.93
deut_homeobox_tis.fa.Contig33	Hox4.Bf	50.00	58	29	0	361	534	1	58	2.5e-14	63.93
deut_homeobox_tis.fa.Contig33	NKX6.1Hs	48.28	58	30	0	364	537	2	59	4.2e-14	63.16
deut_homeobox_tis.fa.Contig33	arl.Mm	50.00	58	29	0	364	537	2	59	5.5e-14	62.77
deut_homeobox_tis.fa.Contig33	Xlox.Bf	47.46	59	31	0	361	537	1	59	5.5e-14	62.77
deut_homeobox_tis.fa.Contig33	PMX2B.Hs	53.45	58	27	0	364	537	2	59	1.2e-13	61.62
deut_homeobox_tis.fa.Contig33	en1.Mm	47.37	57	30	0	364	534	2	58	1.2e-13	61.62
deut_homeobox_tis.fa.Contig33	Hox5.Bf	47.46	59	31	0	361	537	1	59	1.2e-13	61.62
deut_homeobox_tis.fa.Contig33	Hox3.Bf	48.28	58	30	0	364	537	2	59	1.6e-13	61.23
deut_homeobox_tis.fa.Contig33	bapx1.Mm	50.00	58	29	0	364	537	2	59	2.1e-13	60.85
deut_homeobox_tis.fa.Contig33	Gsx1.Mm	50.85	59	29	0	361	537	1	59	2.1e-13	60.85
deut_homeobox_tis.fa.Contig33	Hox1.Bf	52.73	55	26	0	373	537	5	59	2.1e-13	60.85
deut_homeobox_tis.fa.Contig33	pitx.BF	44.83	58	32	0	364	537	2	59	3.5e-13	60.08
deut_homeobox_tis.fa.Contig33	rax.Mm	44.83	58	32	0	364	537	2	59	4.6e-13	59.69
deut_homeobox_tis.fa.Contig33	Hlx.Mm	49.06	53	27	0	373	531	5	57	4.6e-13	59.69
deut_homeobox_tis.fa.Contig33	pax3.7Bf	46.55	58	31	0	364	537	2	59	6.1e-13	59.31
deut_homeobox_tis.fa.Contig33	otp.Mm	48.28	58	30	0	364	537	2	59	6.1e-13	59.31
deut_homeobox_tis.fa.Contig33	NK2.2Hs	47.37	57	30	0	364	534	2	58	6.1e-13	59.31
deut_homeobox_tis.fa.Contig33	gsc.Bf	44.83	58	32	0	364	537	2	59	1.8e-12	57.77
deut_homeobox_tis.fa.Contig33	Evx1.Mm	46.55	58	31	0	364	537	2	59	2.3e-12	57.38
deut_homeobox_tis.fa.Contig33	Hox2.Bf	45.76	59	32	0	361	537	1	59	3.0e-12	57.00
deut_homeobox_tis.fa.Contig33	Pax6.Mm	36.21	58	37	0	364	537	2	59	1.1e-11	55.07
deut_homeobox_tis.fa.Contig33	Cdx1.Mm	42.86	56	32	0	367	534	3	58	3.3e-11	53.53
deut_homeobox_tis.fa.Contig33	Hox8.Bf	44.83	58	32	0	364	537	2	59	4.3e-11	53.14
deut_homeobox_tis.fa.Contig33	pax4.Mm	40.68	59	35	0	361	537	1	59	5.7e-11	52.76
deut_homeobox_tis.fa.Contig33	OTX1.Mm	43.10	58	33	0	364	537	2	59	1.6e-10	51.22
deut_homeobox_tis.fa.Contig33	OTX1.Mm	53.85	13	6	0	297	335	3	15	4.5	16.55
deut_homeobox_tis.fa.Contig33	Hox10.Bf	36.84	57	36	0	364	534	2	58	4.8e-10	49.68
deut_homeobox_tis.fa.Contig33	LHX2.Hs	28.33	60	43	0	361	540	1	60	1.9e-06	37.74
deut_homeobox_tis.fa.Contig33	LHX3.Hs	32.76	58	39	0	361	534	1	58	3.2e-06	36.96
deut_homeobox_tis.fa.Contig33	PBX1.Hs	31.75	63	40	1	361	540	1	63	3.2e-06	36.96
deut_homeobox_tis.fa.Contig33	IRX2.Hs	34.48	58	38	0	364	537	5	62	3.2e-06	36.96
deut_homeobox_tis.fa.Contig33	POU2F1.Hs	29.82	57	40	0	364	534	2	58	4.2e-06	36.58
deut_homeobox_tis.fa.Contig33	POU2F1.Hs	26.92	26	19	0	805	728	18	43	7.7	15.78
deut_homeobox_tis.fa.Contig33	POU1F1.Hs	31.58	57	39	0	364	534	2	58	7.2e-06	35.81
deut_homeobox_tis.fa.Contig33	SIX1.Hs	40.00	40	24	0	406	525	16	55	9.4e-06	35.42
deut_homeobox_tis.fa.Contig33	SIX3.Hs	34.43	61	40	1	343	525	4	55	1.6e-05	34.65
deut_homeobox_tis.fa.Contig33	POU4F1.Hs	28.07	57	41	0	364	534	2	58	2.7e-05	33.88
deut_homeobox_tis.fa.Contig33	zfh3.Mm	31.58	57	39	0	364	534	2	58	6.1e-05	32.73
deut_homeobox_tis.fa.Contig33	LIM1.Hs	32.08	53	36	0	376	534	6	58	6.1e-05	32.73
deut_homeobox_tis.fa.Contig33	cux1.Mm	22.03	59	46	0	364	540	2	60	7.9e-05	32.34
deut_homeobox_tis.fa.Contig33	cux1.Mm	42.86	14	8	0	261	220	43	56	0.907	18.86
deut_homeobox_tis.fa.Contig33	TGIF.Hs	28.79	66	44	2	364	552	2	63	5.1e-04	29.65
deut_homeobox_tis.fa.Contig33	TGIF.Hs	71.43	7	2	0	1021	1041	50	56	5.9	16.16
deut_homeobox_tis.fa.Contig33	ISL1.Hs	28.07	57	41	0	367	537	3	59	6.7e-04	29.26
deut_homeobox_tis.fa.Contig33	ISL1.Hs	46.15	13	7	0	119	81	15	27	3.4	16.93
deut_homeobox_tis.fa.Contig33	PROX1.Hs	60.00	10	4	0	688	717	25	34	2.6	17.32
deut_homeobox_tis.fa.Contig33	MEIS1.Hs	71.43	7	2	0	1021	1041	50	56	5.9	16.16
deut_homeobox_tis.fa.Contig34	mox1.Mm	86.44	59	8	0	482	658	2	60	4.6e-27	106.3
deut_homeobox_tis.fa.Contig34	HLXB9.Hs	66.10	59	20	0	482	658	2	60	1.9e-20	84.34
deut_homeobox_tis.fa.Contig34	Hox4.Bf	66.67	57	19	0	482	652	2	58	9.3e-20	82.03
deut_homeobox_tis.fa.Contig34	Hox5.Bf	64.91	57	20	0	482	652	2	58	4.6e-19	79.72
deut_homeobox_tis.fa.Contig34	Hox5.Bf	35.29	17	11	0	1017	1067	34	50	6.2	16.16
deut_homeobox_tis.fa.Contig34	Xlox.Bf	59.65	57	23	0	482	652	2	58	3.9e-18	76.64
deut_homeobox_tis.fa.Contig34	Gsx1.Mm	63.16	57	21	0	482	652	2	58	6.6e-18	75.87
deut_homeobox_tis.fa.Contig34	Hox1.Bf	68.52	54	17	0	491	652	5	58	8.7e-18	75.48
deut_homeobox_tis.fa.Contig34	Hox3.Bf	61.40	57	22	0	482	652	2	58	1.1e-17	75.10
deut_homeobox_tis.fa.Contig34	gbx1.Hs	59.32	59	24	0	482	658	2	60	4.3e-17	73.17
deut_homeobox_tis.fa.Contig34	gbx1.Hs	31.25	16	11	0	107	60	17	32	4.8	16.55
deut_homeobox_tis.fa.Contig34	Hox8.Bf	58.62	58	24	0	479	652	1	58	1.3e-16	71.63
deut_homeobox_tis.fa.Contig34	Hox2.Bf	63.16	57	21	0	482	652	2	58	1.3e-16	71.63
deut_homeobox_tis.fa.Contig34	Evx1.Mm	59.65	57	23	0	482	652	2	58	2.1e-16	70.86
deut_homeobox_tis.fa.Contig34	sax1.Hs	57.89	57	24	0	482	652	2	58	2.8e-16	70.48
deut_homeobox_tis.fa.Contig34	sax1.Hs	43.75	16	9	0	443	396	24	39	1.3	18.48
deut_homeobox_tis.fa.Contig34	Hox10.Bf	55.17	58	26	0	482	655	2	59	6.2e-16	69.32
deut_homeobox_tis.fa.Contig34	arl.Mm	51.72	58	28	0	479	652	1	58	2.4e-15	67.40
deut_homeobox_tis.fa.Contig34	Cdx1.Mm	54.24	59	27	0	479	655	1	59	2.4e-15	67.40
deut_homeobox_tis.fa.Contig34	HMX1.Hs	53.45	58	27	0	479	652	1	58	5.3e-15	66.24
deut_homeobox_tis.fa.Contig34	pitx.BF	51.72	58	28	0	479	652	1	58	6.9e-15	65.85
deut_homeobox_tis.fa.Contig34	Msx1.Mm	55.93	59	26	0	482	658	2	60	9.0e-15	65.47
deut_homeobox_tis.fa.Contig34	tlx1.Gg	51.72	58	28	0	479	652	1	58	1.2e-14	65.08
deut_homeobox_tis.fa.Contig34	Barx1.Mm	50.00	58	29	0	482	655	2	59	2.6e-14	63.93
deut_homeobox_tis.fa.Contig34	otp.Mm	48.33	60	31	0	479	658	1	60	3.4e-14	63.54
deut_homeobox_tis.fa.Contig34	rax.Mm	50.88	57	28	0	482	652	2	58	4.5e-14	63.16
deut_homeobox_tis.fa.Contig34	en1.Mm	49.12	57	29	0	482	652	2	58	5.8e-14	62.77
deut_homeobox_tis.fa.Contig34	EmxA.BF	52.63	57	27	0	482	652	2	58	5.8e-14	62.77
deut_homeobox_tis.fa.Contig34	Lbx.Dr	55.17	58	26	0	479	652	1	58	7.6e-14	62.39
deut_homeobox_tis.fa.Contig34	bapx1.Mm	51.72	58	28	0	479	652	1	58	9.9e-14	62.00
deut_homeobox_tis.fa.Contig34	PMX2B.Hs	48.28	58	30	0	479	652	1	58	2.2e-13	60.85
deut_homeobox_tis.fa.Contig34	gsc.Bf	46.55	58	31	0	479	652	1	58	3.8e-13	60.08
deut_homeobox_tis.fa.Contig34	Pax6.Mm	43.86	57	32	0	482	652	2	58	6.4e-13	59.31
deut_homeobox_tis.fa.Contig34	Dlx1.Mm	46.55	58	31	0	482	655	2	59	8.4e-13	58.92
deut_homeobox_tis.fa.Contig34	pax3.7Bf	46.55	58	31	0	479	652	1	58	1.1e-12	58.54
deut_homeobox_tis.fa.Contig34	Nkx2.3Hs	50.00	58	29	0	479	652	1	58	1.4e-12	58.15
deut_homeobox_tis.fa.Contig34	Hlx.Mm	48.21	56	29	0	491	658	5	60	1.9e-12	57.77
deut_homeobox_tis.fa.Contig34	NKX6.1Hs	44.83	58	32	0	479	652	1	58	4.2e-12	56.61
deut_homeobox_tis.fa.Contig34	NK2.2Hs	45.00	60	33	0	479	658	1	60	1.6e-11	54.68
deut_homeobox_tis.fa.Contig34	pax4.Mm	42.86	56	32	0	485	652	3	58	1.0e-10	51.99
deut_homeobox_tis.fa.Contig34	OTX1.Mm	43.10	58	33	0	479	652	1	58	1.0e-10	51.99
deut_homeobox_tis.fa.Contig34	LHX2.Hs	36.84	57	36	0	482	652	2	58	3.7e-08	43.51
deut_homeobox_tis.fa.Contig34	LHX3.Hs	37.29	59	37	0	482	658	2	60	1.1e-07	41.97
deut_homeobox_tis.fa.Contig34	POU2F1.Hs	37.29	59	37	0	479	655	1	59	3.1e-07	40.43
deut_homeobox_tis.fa.Contig34	POU1F1.Hs	38.33	60	37	0	479	658	1	60	3.1e-07	40.43
deut_homeobox_tis.fa.Contig34	POU4F1.Hs	36.67	60	38	0	479	658	1	60	5.3e-07	39.66
deut_homeobox_tis.fa.Contig34	LIM1.Hs	36.67	60	38	0	479	658	1	60	9.0e-07	38.89
deut_homeobox_tis.fa.Contig34	zfh3.Mm	33.33	57	38	0	482	652	2	58	1.7e-05	34.65
deut_homeobox_tis.fa.Contig34	ISL1.Hs	31.48	54	37	0	491	652	5	58	3.8e-05	33.50
deut_homeobox_tis.fa.Contig34	PBX1.Hs	28.81	59	42	0	476	652	3	61	1.1e-04	31.96
deut_homeobox_tis.fa.Contig34	SIX1.Hs	35.00	40	26	0	524	643	16	55	4.2e-04	30.03
deut_homeobox_tis.fa.Contig34	SIX1.Hs	40.00	20	12	0	1058	999	9	28	0.114	21.94
deut_homeobox_tis.fa.Contig34	SIX1.Hs	46.15	13	7	0	1084	1046	22	34	1.6	18.09
deut_homeobox_tis.fa.Contig34	SIX1.Hs	40.00	10	6	0	918	889	15	24	4.8	16.55
deut_homeobox_tis.fa.Contig34	SIX3.Hs	33.33	51	29	1	506	643	5	55	0.001	28.49
deut_homeobox_tis.fa.Contig34	SIX3.Hs	38.89	18	11	0	1075	1022	25	42	8.2	15.78
deut_homeobox_tis.fa.Contig34	IRX2.Hs	31.58	19	13	0	611	667	16	34	4.8	16.55
deut_homeobox_tis.fa.Contig34	cux1.Mm	55.56	9	4	0	545	571	50	58	6.2	16.16
deut_homeobox_tis.fa.Contig34	PROX1.Hs	83.33	6	1	0	373	390	32	37	6.2	16.16
deut_homeobox_tis.fa.Contig34	TGIF.Hs	57.14	7	3	0	435	455	14	20	8.2	15.78
deut_homeobox_tis.fa.Contig35	tlx1.Gg	52.54	59	28	0	880	704	1	59	1.2e-16	71.63
deut_homeobox_tis.fa.Contig35	NKX6.1Hs	57.63	59	25	0	880	704	1	59	1.2e-16	71.63
deut_homeobox_tis.fa.Contig35	HMX1.Hs	51.72	58	28	0	880	707	1	58	6.2e-16	69.32
deut_homeobox_tis.fa.Contig35	HMX1.Hs	35.00	20	13	0	1049	990	2	21	4.8	16.55
deut_homeobox_tis.fa.Contig35	mox1.Mm	50.00	58	29	0	874	701	3	60	2.0e-14	64.31
deut_homeobox_tis.fa.Contig35	Hox4.Bf	49.09	55	28	0	868	704	5	59	2.6e-14	63.93
deut_homeobox_tis.fa.Contig35	gbx1.Hs	50.00	56	28	0	868	701	5	60	3.4e-14	63.54
deut_homeobox_tis.fa.Contig35	EmxA.BF	46.55	58	31	0	874	701	3	60	3.4e-14	63.54
deut_homeobox_tis.fa.Contig35	HLXB9.Hs	49.18	61	31	1	883	701	2	60	4.4e-14	63.16
deut_homeobox_tis.fa.Contig35	sax1.Hs	50.88	57	28	0	874	704	3	59	4.4e-14	63.16
deut_homeobox_tis.fa.Contig35	Hox5.Bf	49.12	57	29	0	874	704	3	59	5.8e-14	62.77
deut_homeobox_tis.fa.Contig35	Barx1.Mm	48.15	54	28	0	868	707	5	58	7.6e-14	62.39
deut_homeobox_tis.fa.Contig35	Nkx2.3Hs	46.67	60	32	0	880	701	1	60	7.6e-14	62.39
deut_homeobox_tis.fa.Contig35	Xlox.Bf	44.83	58	32	0	874	701	3	60	1.3e-13	61.62
deut_homeobox_tis.fa.Contig35	Msx1.Mm	51.79	56	27	0	874	707	3	58	1.7e-13	61.23
deut_homeobox_tis.fa.Contig35	Hlx.Mm	50.00	56	28	0	868	701	5	60	2.2e-13	60.85
deut_homeobox_tis.fa.Contig35	en1.Mm	47.46	59	31	1	883	707	2	58	2.2e-13	60.85
deut_homeobox_tis.fa.Contig35	en1.Mm	43.75	16	9	0	651	604	17	32	8.1	15.78
deut_homeobox_tis.fa.Contig35	Hox3.Bf	46.55	58	31	0	874	701	3	60	2.2e-13	60.85
deut_homeobox_tis.fa.Contig35	Hox1.Bf	50.00	56	28	0	868	701	5	60	2.2e-13	60.85
deut_homeobox_tis.fa.Contig35	bapx1.Mm	45.00	60	33	0	880	701	1	60	3.7e-13	60.08
deut_homeobox_tis.fa.Contig35	Gsx1.Mm	47.37	57	30	0	874	704	3	59	3.7e-13	60.08
deut_homeobox_tis.fa.Contig35	Dlx1.Mm	46.43	56	30	0	874	707	3	58	6.4e-13	59.31
deut_homeobox_tis.fa.Contig35	Hox8.Bf	47.46	59	31	0	880	704	1	59	1.1e-12	58.54
deut_homeobox_tis.fa.Contig35	Cdx1.Mm	48.28	58	30	0	880	707	1	58	1.4e-12	58.15
deut_homeobox_tis.fa.Contig35	Cdx1.Mm	28.57	35	25	0	532	636	23	57	2.1	17.71
deut_homeobox_tis.fa.Contig35	Evx1.Mm	41.38	58	34	0	874	701	3	60	1.4e-12	58.15
deut_homeobox_tis.fa.Contig35	Hox2.Bf	44.64	56	31	0	874	707	3	58	1.4e-12	58.15
deut_homeobox_tis.fa.Contig35	Hox2.Bf	38.89	18	11	0	1097	1150	41	58	8.1	15.78
deut_homeobox_tis.fa.Contig35	gsc.Bf	44.64	56	31	0	868	701	5	60	5.4e-12	56.22
deut_homeobox_tis.fa.Contig35	arl.Mm	43.10	58	33	0	874	701	3	60	5.4e-12	56.22
deut_homeobox_tis.fa.Contig35	NK2.2Hs	44.83	58	32	0	874	701	3	60	5.4e-12	56.22
deut_homeobox_tis.fa.Contig35	PMX2B.Hs	41.38	58	34	0	874	701	3	60	2.7e-11	53.91
deut_homeobox_tis.fa.Contig35	pax3.7Bf	42.86	56	32	0	868	701	5	60	3.5e-11	53.53
deut_homeobox_tis.fa.Contig35	otp.Mm	42.86	56	32	0	868	701	5	60	4.6e-11	53.14
deut_homeobox_tis.fa.Contig35	Pax6.Mm	39.29	56	34	0	868	701	5	60	4.6e-11	53.14
deut_homeobox_tis.fa.Contig35	rax.Mm	41.07	56	33	0	868	701	5	60	7.8e-11	52.37
deut_homeobox_tis.fa.Contig35	Lbx.Dr	40.68	59	35	0	880	704	1	59	1.0e-10	51.99
deut_homeobox_tis.fa.Contig35	Hox10.Bf	41.07	56	33	0	874	707	3	58	1.7e-10	51.22
deut_homeobox_tis.fa.Contig35	pax4.Mm	39.29	56	34	0	868	701	5	60	2.3e-10	50.83
deut_homeobox_tis.fa.Contig35	pitx.BF	41.07	56	33	0	868	701	5	60	2.3e-10	50.83
deut_homeobox_tis.fa.Contig35	OTX1.Mm	35.71	56	36	0	868	701	5	60	4.7e-08	43.13
deut_homeobox_tis.fa.Contig35	SIX3.Hs	34.00	50	33	0	859	710	8	57	2.9e-05	33.88
deut_homeobox_tis.fa.Contig35	IRX2.Hs	39.02	41	25	0	826	704	22	62	6.4e-05	32.73
deut_homeobox_tis.fa.Contig35	IRX2.Hs	37.50	16	10	0	58	11	13	28	4.8	16.55
deut_homeobox_tis.fa.Contig35	PBX1.Hs	38.24	34	21	0	808	707	28	61	8.4e-05	32.34
deut_homeobox_tis.fa.Contig35	PBX1.Hs	53.85	13	6	0	773	811	37	49	8.1	15.78
deut_homeobox_tis.fa.Contig35	SIX1.Hs	30.00	50	35	0	859	710	8	57	1.4e-04	31.57
deut_homeobox_tis.fa.Contig35	LIM1.Hs	32.65	49	33	0	847	701	12	60	1.4e-04	31.57
deut_homeobox_tis.fa.Contig35	cux1.Mm	26.32	57	42	0	874	704	3	59	1.4e-04	31.57
deut_homeobox_tis.fa.Contig35	cux1.Mm	50.00	8	4	0	671	694	44	51	8.1	15.78
deut_homeobox_tis.fa.Contig35	LHX3.Hs	31.15	61	42	1	883	701	2	60	1.9e-04	31.19
deut_homeobox_tis.fa.Contig35	POU2F1.Hs	32.56	43	29	0	835	707	16	58	4.2e-04	30.03
deut_homeobox_tis.fa.Contig35	POU1F1.Hs	25.86	58	43	0	874	701	3	60	4.2e-04	30.03
deut_homeobox_tis.fa.Contig35	LHX2.Hs	25.00	56	42	0	874	707	3	58	0.001	28.88
deut_homeobox_tis.fa.Contig35	POU4F1.Hs	28.89	45	32	0	835	701	16	60	0.004	26.95
deut_homeobox_tis.fa.Contig35	zfh3.Mm	25.00	56	42	0	874	707	3	58	0.008	25.79
deut_homeobox_tis.fa.Contig35	ISL1.Hs	21.43	56	44	0	874	707	3	58	0.023	24.25
deut_homeobox_tis.fa.Contig36	MEIS1.Hs	69.23	26	8	0	942	865	26	51	3.4e-09	47.37
deut_homeobox_tis.fa.Contig36	MEIS1.Hs	50.00	34	17	1	1338	1237	1	28	1.2e-06	38.89
deut_homeobox_tis.fa.Contig36	MEIS1.Hs	91.67	12	1	0	551	516	52	63	0.006	26.56
deut_homeobox_tis.fa.Contig36	MEIS1.Hs	66.67	6	2	0	909	926	19	24	6.4	16.55
deut_homeobox_tis.fa.Contig36	SIX1.Hs	53.85	26	12	0	942	865	23	48	1.0e-05	35.81
deut_homeobox_tis.fa.Contig36	SIX3.Hs	56.00	25	11	0	939	865	24	48	3.0e-05	34.27
deut_homeobox_tis.fa.Contig36	TGIF.Hs	58.33	24	10	0	936	865	28	51	3.0e-05	34.27
deut_homeobox_tis.fa.Contig36	TGIF.Hs	43.48	23	13	0	1338	1270	1	23	1.9e-04	31.57
deut_homeobox_tis.fa.Contig36	TGIF.Hs	55.00	20	9	0	575	516	44	63	0.153	21.94
deut_homeobox_tis.fa.Contig36	PBX1.Hs	42.31	26	15	0	942	865	26	51	3.9e-05	33.88
deut_homeobox_tis.fa.Contig36	PBX1.Hs	32.35	34	23	1	106	207	29	57	0.581	20.02
deut_homeobox_tis.fa.Contig36	IRX2.Hs	46.15	26	14	0	942	865	26	51	4.3e-04	30.42
deut_homeobox_tis.fa.Contig36	IRX2.Hs	75.00	8	2	0	551	528	52	59	4.9	16.93
deut_homeobox_tis.fa.Contig36	cux1.Mm	40.00	25	15	0	939	865	24	48	0.069	23.10
deut_homeobox_tis.fa.Contig36	LIM1.Hs	32.00	25	17	0	939	865	24	48	0.153	21.94
deut_homeobox_tis.fa.Contig36	pitx.BF	37.93	29	18	0	951	865	20	48	0.153	21.94
deut_homeobox_tis.fa.Contig36	LHX2.Hs	35.71	28	18	0	678	761	5	32	0.261	21.17
deut_homeobox_tis.fa.Contig36	LHX2.Hs	38.89	18	11	0	296	349	39	56	2.2	18.09
deut_homeobox_tis.fa.Contig36	Dlx1.Mm	47.37	19	10	0	293	349	38	56	0.581	20.02
deut_homeobox_tis.fa.Contig36	Barx1.Mm	50.00	16	8	0	293	340	38	53	0.991	19.25
deut_homeobox_tis.fa.Contig36	Hlx.Mm	38.89	18	11	0	287	340	36	53	3.8	17.32
deut_homeobox_tis.fa.Contig36	Hox5.Bf	60.00	15	6	0	1709	1753	26	40	3.8	17.32
deut_homeobox_tis.fa.Contig36	HLXB9.Hs	35.71	14	9	0	1771	1812	47	60	8.4	16.16
deut_homeobox_tis.fa.Contig36	Cdx1.Mm	41.18	17	10	0	293	343	38	54	8.4	16.16
deut_homeobox_tis.fa.Contig37	arl.Mm	62.00	50	19	0	417	566	1	50	1.3e-15	68.17
deut_homeobox_tis.fa.Contig37	pax3.7Bf	61.22	49	19	0	417	563	1	49	1.4e-14	64.70
deut_homeobox_tis.fa.Contig37	rax.Mm	59.18	49	20	0	420	566	2	50	5.3e-14	62.77
deut_homeobox_tis.fa.Contig37	OTX1.Mm	56.00	50	22	0	417	566	1	50	5.3e-14	62.77
deut_homeobox_tis.fa.Contig37	otp.Mm	54.00	50	23	0	417	566	1	50	1.2e-13	61.62
deut_homeobox_tis.fa.Contig37	PMX2B.Hs	56.00	50	22	0	417	566	1	50	2.0e-13	60.85
deut_homeobox_tis.fa.Contig37	gsc.Bf	52.00	50	24	0	417	566	1	50	7.6e-13	58.92
deut_homeobox_tis.fa.Contig37	Pax6.Mm	54.17	48	22	0	420	563	2	49	7.6e-13	58.92
deut_homeobox_tis.fa.Contig37	pitx.BF	52.00	50	24	0	417	566	1	50	8.5e-12	55.45
deut_homeobox_tis.fa.Contig37	tlx1.Gg	36.00	50	32	0	417	566	1	50	1.1e-06	38.51
deut_homeobox_tis.fa.Contig37	Dlx1.Mm	34.69	49	32	0	420	566	2	50	4.1e-06	36.58
deut_homeobox_tis.fa.Contig37	Evx1.Mm	38.78	49	30	0	420	566	2	50	4.1e-06	36.58
deut_homeobox_tis.fa.Contig37	NK2.2Hs	38.00	50	31	0	417	566	1	50	5.3e-06	36.19
deut_homeobox_tis.fa.Contig37	LHX3.Hs	38.78	49	30	0	420	566	2	50	9.1e-06	35.42
deut_homeobox_tis.fa.Contig37	LHX3.Hs	31.25	16	11	0	363	410	26	41	9.7	15.39
deut_homeobox_tis.fa.Contig37	LIM1.Hs	38.00	50	31	0	417	566	1	50	2.0e-05	34.27
deut_homeobox_tis.fa.Contig37	POU1F1.Hs	35.00	60	36	1	417	587	1	60	1.7e-04	31.19
deut_homeobox_tis.fa.Contig37	LHX2.Hs	32.65	49	33	0	420	566	2	50	1.7e-04	31.19
deut_homeobox_tis.fa.Contig37	Hox8.Bf	30.00	50	35	0	417	566	1	50	2.9e-04	30.42
deut_homeobox_tis.fa.Contig37	ISL1.Hs	29.17	48	34	0	423	566	3	50	5.0e-04	29.65
deut_homeobox_tis.fa.Contig37	cux1.Mm	27.27	44	32	0	420	551	2	45	0.002	27.72
deut_homeobox_tis.fa.Contig37	PBX1.Hs	31.37	51	32	1	420	563	2	52	0.005	26.18
deut_homeobox_tis.fa.Contig37	PBX1.Hs	38.46	13	8	0	1063	1025	29	41	5.7	16.16
deut_homeobox_tis.fa.Contig37	POU4F1.Hs	28.57	49	35	0	417	563	1	49	0.036	23.48
deut_homeobox_tis.fa.Contig37	PROX1.Hs	32.00	25	17	0	115	41	21	45	3.3	16.93
deut_homeobox_tis.fa.Contig37	IRX2.Hs	54.55	11	5	0	887	855	33	43	3.3	16.93
deut_homeobox_tis.fa.Contig37	IRX2.Hs	35.00	20	13	0	107	48	40	59	5.7	16.16
deut_homeobox_tis.fa.Contig37	bapx1.Mm	28.12	32	23	0	542	637	28	59	4.4	16.55
deut_homeobox_tis.fa.Contig37	MEIS1.Hs	26.92	26	19	0	82	5	2	27	9.7	15.39
deut_homeobox_tis.fa.Contig37	MEIS1.Hs	32.00	25	17	0	489	563	28	52	9.7	15.39
deut_homeobox_tis.fa.Contig38	OTX1.Mm	43.48	46	26	0	452	589	2	47	1.8e-08	44.67
deut_homeobox_tis.fa.Contig38	OTX1.Mm	33.33	15	10	0	718	674	41	55	4.1	16.93
deut_homeobox_tis.fa.Contig38	arl.Mm	47.83	46	24	0	452	589	2	47	5.3e-08	43.13
deut_homeobox_tis.fa.Contig38	Pax6.Mm	43.48	46	26	0	452	589	2	47	5.3e-08	43.13
deut_homeobox_tis.fa.Contig38	pax3.7Bf	45.65	46	25	0	452	589	2	47	1.2e-07	41.97
deut_homeobox_tis.fa.Contig38	rax.Mm	42.55	47	27	0	449	589	1	47	2.0e-07	41.20
deut_homeobox_tis.fa.Contig38	rax.Mm	33.33	15	10	0	718	674	41	55	7.0	16.16
deut_homeobox_tis.fa.Contig38	pitx.BF	39.13	46	28	0	452	589	2	47	5.9e-07	39.66
deut_homeobox_tis.fa.Contig38	otp.Mm	41.30	46	27	0	452	589	2	47	5.0e-06	36.58
deut_homeobox_tis.fa.Contig38	Hox2.Bf	32.61	46	31	0	452	589	2	47	9.4e-05	32.34
deut_homeobox_tis.fa.Contig38	mox1.Mm	34.78	46	30	0	452	589	2	47	2.1e-04	31.19
deut_homeobox_tis.fa.Contig38	LHX3.Hs	30.43	46	32	0	452	589	2	47	0.002	27.72
deut_homeobox_tis.fa.Contig38	LIM1.Hs	35.71	42	27	0	464	589	6	47	0.044	23.48
deut_homeobox_tis.fa.Contig38	Lbx.Dr	38.46	13	8	0	155	117	10	22	1.1	18.86
deut_homeobox_tis.fa.Contig38	SIX3.Hs	46.67	15	8	0	63	19	6	20	1.8	18.09
deut_homeobox_tis.fa.Contig38	Evx1.Mm	46.67	15	8	0	718	674	41	55	2.4	17.71
deut_homeobox_tis.fa.Contig38	Dlx1.Mm	50.00	14	7	0	715	674	42	55	3.1	17.32
deut_homeobox_tis.fa.Contig38	Dlx1.Mm	75.00	8	2	0	1015	1038	33	40	7.0	16.16
deut_homeobox_tis.fa.Contig38	Nkx2.3Hs	41.18	17	10	0	308	258	40	56	4.1	16.93
deut_homeobox_tis.fa.Contig38	tlx1.Gg	36.36	11	7	0	498	466	9	19	5.4	16.55
deut_homeobox_tis.fa.Contig38	SIX1.Hs	50.00	12	6	0	199	234	13	24	9.1	15.78
deut_homeobox_tis.fa.Contig39	Pax6.Mm	60.00	55	22	0	962	798	1	55	2.6e-16	70.86
deut_homeobox_tis.fa.Contig39	Pax6.Mm	86.67	15	2	0	627	583	46	60	2.0e-05	34.65
deut_homeobox_tis.fa.Contig39	pax3.7Bf	69.57	46	14	0	959	822	2	47	2.6e-16	70.86
deut_homeobox_tis.fa.Contig39	pax3.7Bf	80.00	15	3	0	627	583	46	60	4.6e-05	33.50
deut_homeobox_tis.fa.Contig39	rax.Mm	69.57	46	14	0	959	822	2	47	3.7e-15	67.01
deut_homeobox_tis.fa.Contig39	rax.Mm	80.00	15	3	0	627	583	46	60	6.0e-05	33.11
deut_homeobox_tis.fa.Contig39	arl.Mm	69.57	46	14	0	959	822	2	47	3.7e-15	67.01
deut_homeobox_tis.fa.Contig39	arl.Mm	73.33	15	4	0	627	583	46	60	1.3e-04	31.96
deut_homeobox_tis.fa.Contig39	gsc.Bf	65.22	46	16	0	959	822	2	47	6.3e-15	66.24
deut_homeobox_tis.fa.Contig39	gsc.Bf	73.33	15	4	0	627	583	46	60	1.3e-04	31.96
deut_homeobox_tis.fa.Contig39	PMX2B.Hs	67.39	46	15	0	959	822	2	47	4.1e-14	63.54
deut_homeobox_tis.fa.Contig39	PMX2B.Hs	66.67	15	5	0	627	583	46	60	0.002	28.11
deut_homeobox_tis.fa.Contig39	otp.Mm	58.70	46	19	0	959	822	2	47	7.8e-13	59.31
deut_homeobox_tis.fa.Contig39	otp.Mm	66.67	15	5	0	627	583	46	60	3.9e-04	30.42
deut_homeobox_tis.fa.Contig39	otp.Mm	58.33	12	3	1	611	640	49	60	4.4	16.93
deut_homeobox_tis.fa.Contig39	OTX1.Mm	58.70	46	19	0	959	822	2	47	6.6e-12	56.22
deut_homeobox_tis.fa.Contig39	OTX1.Mm	73.33	15	4	0	627	583	46	60	0.003	27.72
deut_homeobox_tis.fa.Contig39	pitx.BF	54.35	46	21	0	959	822	2	47	7.3e-11	52.76
deut_homeobox_tis.fa.Contig39	pitx.BF	66.67	15	5	0	627	583	46	60	3.9e-04	30.42
deut_homeobox_tis.fa.Contig39	pax4.Mm	43.40	53	30	0	956	798	3	55	5.2e-09	46.59
deut_homeobox_tis.fa.Contig39	pax4.Mm	80.00	15	3	0	627	583	46	60	6.0e-05	33.11
deut_homeobox_tis.fa.Contig39	EmxA.BF	47.83	46	24	0	959	822	2	47	2.0e-08	44.67
deut_homeobox_tis.fa.Contig39	EmxA.BF	60.00	15	6	0	627	583	46	60	0.007	26.18
deut_homeobox_tis.fa.Contig39	Barx1.Mm	38.89	54	33	0	959	798	2	55	6.4e-07	39.66
deut_homeobox_tis.fa.Contig39	Barx1.Mm	46.15	13	7	0	627	589	46	58	0.036	23.87
deut_homeobox_tis.fa.Contig39	Evx1.Mm	36.36	55	35	0	962	798	1	55	6.4e-07	39.66
deut_homeobox_tis.fa.Contig39	Evx1.Mm	53.33	15	7	0	627	583	46	60	0.105	22.33
deut_homeobox_tis.fa.Contig39	Xlox.Bf	33.33	54	36	0	959	798	2	55	2.0e-05	34.65
deut_homeobox_tis.fa.Contig39	Xlox.Bf	53.33	15	7	0	627	583	46	60	0.002	28.11
deut_homeobox_tis.fa.Contig39	cux1.Mm	28.89	45	32	0	962	828	1	45	6.0e-05	33.11
deut_homeobox_tis.fa.Contig39	Hox10.Bf	27.12	59	43	0	959	783	2	60	6.0e-05	33.11
deut_homeobox_tis.fa.Contig39	Hox10.Bf	53.85	13	6	0	627	589	46	58	0.080	22.71
deut_homeobox_tis.fa.Contig39	NKX6.1Hs	36.96	46	29	0	959	822	2	47	6.0e-05	33.11
deut_homeobox_tis.fa.Contig39	NKX6.1Hs	69.23	13	4	0	627	589	46	58	0.002	28.11
deut_homeobox_tis.fa.Contig39	Cdx1.Mm	33.33	45	30	0	956	822	3	47	7.8e-05	32.73
deut_homeobox_tis.fa.Contig39	Cdx1.Mm	61.54	13	5	0	627	589	46	58	0.036	23.87
deut_homeobox_tis.fa.Contig39	tlx1.Gg	37.78	45	28	0	959	825	2	46	1.0e-04	32.34
deut_homeobox_tis.fa.Contig39	tlx1.Gg	69.23	13	4	0	627	589	46	58	0.003	27.72
deut_homeobox_tis.fa.Contig39	zfh3.Mm	32.61	46	31	0	959	822	2	47	1.7e-04	31.57
deut_homeobox_tis.fa.Contig39	zfh3.Mm	60.00	15	6	0	627	583	46	60	0.047	23.48
[truncated: 5,037 more rows]
