# Supplementary material for: The cnidarian-bilaterian ancestor possessed at least 56 homeoboxes: evidence from the starlet sea anemone, Nematostella vectensis
Source: Genome Biol. 2006 Jul 24;7(7):R64. doi: 10.1186/gb-2006-7-7-r64 (PMC1779571; doi:10.1186/gb-2006-7-7-r64)
Supplement: Additional data file 4 — Perl script that was used to parse BLAST reports and extract homeodomains from corresponding FASTA files. [file gb-2006-7-7-r64-S4.gz › custom_perl_script/deut_homeobox_tis.fa.contigs]

>deut_homeobox_tis.fa.Contig1
NNNNNNNNNNNNNNNNNNNNNNNNNNNNNNNNNNNNNNNNNNNNNNNNNN
NNGGAAGNNNNAGAGGAGCNGGCGACGAGCGGCAGTGCACGCTTGCATGC
CTGCAGGTCGACTCTAGAGGATCCCCTTGTCTGAATAAAAATCAAGGAAC
GTTACCATAAGACAAGGATACGAATGAAACGTTGAACAAGCGAAAAAATC
GCCATCACCGCTTGTATAAATGTTACAAACAGCTCTTTATACTAATCAGG
TCTTGTATTGAGAACTGCGATGACTCTAAAAGTTATTTTGCGGTTGTTTC
TCTCGTACTCGGCAATTTGCCGTTCTTGATCTCGCTCCTTGCTGGTGTTC
CCGTCAATTCTTCGTAGTATCACTAAACTAATACTAAATTTAATTACTCA
AAACTAGAAATTTTTTTTTGCCCGTATCGCCGTTCTTTGCAATTTCTGTG
TAATAAAATCTTGGTGAATTTTCTAATAGAATTATTAAGAGAGCTTTCCC
CAAGGAATTGGCGACCACGCCCTACAGTCGAACGAGGTCTCATTATCTGT
TTTTCATTAGTTAATAGTCCTAAGTTAGTTCTTTGCAACGAATTCAATTA
CGTGGATGTGTGAAAAAAGTGAATTTATCGGGAATGAAATTAATGTTTTA
CCTGTATCCTGGCCTCGCTAATGTTGATTTTAGCCGCTAACTCCTCGCGC
AACGCGATGTCTGGGTAGTGTTTTTTCTCGAACACTTTCTCCAGCTCTTG
TAGCTGCTGTTTGTGAAGGTAGTGCGATTCGTCGCTGCTTGCGTCGCACG
GTAGCGGTTCTCTGATCGTTACATGATCTGGGGATGGGACTGTCAGTGAC
TTGTACTGGATAACCCGAAGTCTAGATAACGACAATTTATCCCGTATCAT
TTATCATTTGAGCTCCGTTCGTACCCTTGAAGCGTTCCAACCTTACCCGT
AACCGGCT
>deut_homeobox_tis.fa.Contig2
TTTTTNNGGGGAGGCANTGCCAGCTGCATGCCTGCAGGTCGACTCTAGAG
GATCCCCTGGGAGAGAGGTCTATCCTTATATTAAAGGAGCACTATGAGAG
AGGTCTATCATTGTATTGAAGAGGACCCTGGGAGAGGTGTACCTGTATTC
GAGACTCGAGAAGGTCGAGTTTCAGTGCCAGGGCTTCTCGCGTGAACACA
TCCGGGTACTGGTTATGGTGGTAGATCTTTTCCAACTCTTCCAGCTGCCA
GGAGTCAAAGTTAGTTCGACTTCTGCGGCGCTTCGGCAGTAGAGGGATTT
CTGTAAAATGAGCGAGGAATTGATGCCGTTATCGGACTTAGAGAGATATA
CTAAAGAACATCATTCTTAAGTGCGTAAGGAGGTGATCTTAGGACACATA
ATGTGTTATAAGATCACGTACAAATAAGTACGAGTTTTGTACTTAGTATA
CAAAAATCAGTACTGGTATCGGTGCACGACAGCACGGGTACCGAGCTCGA
ATTCGTAATCATGGTCATAGCTGTTTCCTGTGTGAAATTGTTATCCGCTC
ACAATTCCACACAACATACGAGCCGGAAGCATAAAGTGTAAAGCCTGGGG
TGCCTAATGAGTGAGCTAACTCACATTAATTGCGTTGCGCTCACTGCCCG
CTTTCCAGTCGGGAAACCTGTCGTGCCAGCTGCATTAATGAATCGGCCAA
CGCGCGGGGAGAGGCGGTTTGCGTATTGNGCGCTCTTCCGCTTCCTCGCT
CACTGACTCGCTGCGCTCGGTCGTTCGGCTGCGGCGAGCGGTATCAGCTC
ACTCAAAGGCGGTAATACGGTTATCCACAGAATCAGGGGATAACGCAGGA
AAGAACATGTGAGCAAAAGCCAGCAAAAGGCCAGGAACCGTAAAAAAGCC
GCGTTGCTGGCGTTTTTCCATAGCTCCGCCCCCTGACGAGCATCACAAAA
TCGACGCTCAGTCAGAAGGGCGAAACCCGAAGGGACTATAAGAAACCAGC
GTTTCCCCTGAAGGTCCCTCGTGCGCTTTCGGGTTCCAAC
>deut_homeobox_tis.fa.Contig3
TTGTGTTCANNNAGCAGCAGTGCAGCTGCATGCCTGCAGGTCGACTCTAG
AGGATCCCCCTATTGCTCTAAGTCCCTAGAAGCTTTTACATGATTTGGGC
TCTCTAAAGGAGGCGAAGGGGTCTTAGAAGCCTGCGAGCAAAGTTGCGGT
ATCGCCCAGTGTTGAGCAGGCGCAGTAGCTATCTGGGAATCGAAGCATGC
GCACGAGGTAGAGCCGCTGTACGGACACAGTGGCCACGGTAAGTGCATGT
GCGCATGCGCAGTGCTTGCGTAGTGTGGTGAAGTAAGAGTAGGGTAGCCT
CGGCCGATCCATGTGGGATCCAAGGGAATGTACGTGCTGTCGTAAGGTTT
GCTGGAAACCGCTGGCTCGTCTCCATCCTTAACTTGCTTGCGATATTTTG
CTCGTCTGTTCTTGAACCAAACCTAAGATAAAATGGCAGAAGAATGGCAT
ATTGTTAGGGGATGATGATGATAGATTAATGTTGCATAGAACTTTATATG
AGATGAGGTTTTTCTTGTAAAAATGAAAAAAGGTATGTTCGTAACGTTTT
GATTTTTATCTGAGTGGAACCGACTAGACTAGAATGACCGGGGCCTTCGA
GAGCCTAATAAATTTCCATTTTCCATAGGTCCTAGTAACATTCCTTAAGG
CATACCTGTATTCTGGACTCGGGGATGTTGATATAAGCAGCGAGTTGCTC
CCTCATCACCACATCCGGGTAATGTGTTTTATTGAACGTACTCTCAAGGA
TCTGGAGCTGCTGATGTGTGAACGCAGTGCGCGTGCGCCTGTGCTTGGCA
CGTGACGAACCATAATGCACCTCGAGTATGATGTCTGCGGATGGAGATTA
GCGCAAATTAGATGGTGAAGATGTAANGTTTTCTTGATCTTTGAAGCAAT
AGGGTAACCGTAACCTTACTTGATATACTTTTTAAGCATACTTTTTTTAA
CCAAGATATTATGT
>deut_homeobox_tis.fa.Contig4
NNGGAGCGCACTGATGCGCGGTCGACTCTGAGGATCCCCGGTCCCATATC
TTTTTAGCCTAAATAGCTCTAGCCTCTAGGAACTTAGTTTCAAAACTGTG
TCGAGGGAGCGTTGGTTGGCCAAGGCAGCGGCCACTGCCTGGAGTCTACC
AGAAACTGGGAGTAGAGCATTATTCTACACTTTGTCGTATTTTCTCCTTT
CTTTCAATTTATTGCCATAATTAATTATCATTGCACAGTCGTATTTTATG
TGACCTTATTCTCGCAACTTATTCACTGCATTGATTATGTTTTAACCTTT
GCAGTTCTATCTATTCTTAATGCGCGAATAATTACTAACTGACATTATTC
CCTTCTCATTTACAGCCTCTTCACCAGTCGGCGCCAGTCCATACGAGCTA
CTAAAAAAAAAGCCGCGCACGGCATTCACAGAATCTCAAATATCCGAACT
CGAGAAACGCTTCCAGTCACAGAAATACCTCGGGAGCAAGGAACGGAGTG
AACTGGCCGGCACACTTGGACTCACAGACACTCAAGTGAAGACGTGGTTT
CAAAACAGACGAATGAAGCTGAAGCGACAGCGCCAAGAGGACACAGATCG
CCAGGCTAGATATTCACTTGTGAGCCCCTACAGGCTCGCCCCTTATGCTA
GTCACGTGGTGCCATCATACCCAGTGACGTCATACACCGGTTACTATGGC
AACTTCCCAATGCCTCGAGTTTTATGTGATGACCTTGTCGCCTCTCCCGC
ATCGTCATCAGTGTCGCCAACAGGGACGACCGGAGAGTTCCACGTCACGA
CAGATCANAGATACAGCTACTTGGCCTCCTATCCCTCCTCGGGATACCTG
TGTCCCGTAGCGCCATTCCATGTTTTTTAACTTTTGATAAAGCAGTTATT
ATAGTAAATTAGTTTATAGTAAATGATGATTCCTACAGCGCCCCTTCTTT
ATTAGTGATGGATTAACCATCTTGATAGCTTCATGCCATGGCCGACTTTT
TTTTAGGTATTAAAATTTGTATTAAAAG
>deut_homeobox_tis.fa.Contig5
TCGCCGGTACCGTCGATCTGTAGGTATTGATCCAAATACGCCCATCAGTC
CTATGGCGGCGGCTAACTCGTTAGCCGTGTGAGTTTGACTGGAAGGTGCC
CACATCCACGGACTCGGGATGCCTGTGGCGAGTCTTGAGCTTGTGAGGTA
TGACGGGAAGACTGGCGCGGGCGCAGTACAGTCCACGTGTGATAGCGGCT
TAGTGTTGCTGTAAGTAAGCAGAGGAGCTGGATGGACATGACTCGACTCG
GATGATTTGTGGATGGGACGGATCGATGCTGAAGATGCGACAGATGATTG
TACTGATCGAACTTCTGTCTTCCTTTTTTGTCTGTTTTGACGAGAACGAC
GATTTTGAAACCAAACCTGAGACAAAGAATAAAGCAATGGTAAGAAATAA
AAGGTCAAAACCTTTCAGCTTCAAATAATGTCTATATGCTCACTGTTATA
TGCGAGGGTGGATTGATTCTAATTCTCTATCGTTCAATAATAATCGCACC
TGGATTCTCGACTCGTCGATGTCAAGTTTCCGCGCAAGTTTCTCCCGGAT
CTGGATGCCAGGAAATCGCTCGTACTGAAACGCCCTCTCTAGAATGACAG
TTTGTTCTTTCGAGAAAAAGGTATTCTGCCTTCTATGACTTTTACGGGGA
TTGGAAGGCACTGGAATAAAGAACATGGTCTTCAGAAATGATAAAACTCC
ATTTTTGACAATTGAAACAATTTTTTTTGCCGGAGAAAAAAGGAGGAACC
TTTTCCCCCACCATGTACGTTCCCGGGCTCCGGTTCCTTATCCACAAGGG
CCATTACTTTTTTTGGAGGTGGTTGGCGAGCTAGGCCCTTACCCTTTTGT
GAATAATCCGTTCCTGGGACGCCGCCACGGGGT
>deut_homeobox_tis.fa.Contig6
CAGTTGACATAGATNTGATTGTGTGATTTGGTTAGATATTGTAGGACGAG
TNTGTTAGAAAGTGTGGAGAGGAGTGTCGTTGTGTTCTTAGGAGATGGGG
TTGTCAACAAGTAAGCAGATTATCTTGTCAACGAGTACTTGTAGATAAAT
TTGTCAGCAAGCTGTACCCTATATTTGCGACCCCAGCAGTAATCAGACAG
ACCGCTAGAAACAGGATCAGTACCACTATCGGGCAAAGGTGAATGAAGTC
ATCAATGCTTATCTTTATTACAGTATAATTCATGGAATATCTCCCGCACT
TTAGTCTATCTCCGTGAGTATCGATACAAATAGTTTGATATTTTTCTTTT
TTACACTGCCTGTTACAGTTAGAAGCTCAAAGAGGCACCGAACGAGTTAC
ACCAATAAACAGCTCCTGGAGCTCGAGAAAGAATTCCACTTCAACAAATA
CCTCTGTAGCTCACGCCGAAGAGAAATCTCCAAAGCCCTGCAGTTGACGG
AGCGTCAAGTGAAAATTTGGTTTCAGAACCGCCGAATGAAATGGAAAAAA
GACGAGAAACAGAAAACAGAGGACTGTTATAGTGCGCAGCAATACAATAT
TGAGGAAATCCCCTTTTTATCATTAACCCCCTTCGAGATTTCCTCAATAA
GGCCACTGTACTAGCAATTTAATAACACAACGCTATGGACAACGCCAGCA
GAAAACTTTACTCCTATATCTATTGGATTTGACTCGGACAGGCCGGCGTT
AGTGGTTGCCGTTGGCCTGGTGCAAACGATGACGACCCCGNACTTCGCGC
ATCATTGCAAAAACACGCGCAATTCTTACGAACATTCTCCAGTCGAGTAC
ACGCCGAAGAGTCTATCATGGACTTTGAATGTAATAGTGGAAATAAATTA
AGTCCACTTAACGCAAATTGGGGGATTCACCGTACTCTTTATAGGGCCAT
AGTAAGATAAACATCGATGAGTCAAGTAAAGCTGGCGCAATCACCGATGT
CCCCAGCCCGAAGCCCGTCCCCCTCAAACAAGCTGCACCTAGAACCCGAA
CACGAAAACCAAAGACCACCCGGCAACCCACGCCAAACAGGGCGACGGAA
CGGAAACCAACCCATAAGGN
>deut_homeobox_tis.fa.Contig7
TGTGGGGGGGTAAATTNNTTCTATCGTCTCAGATCGATTATTTGCAGTTC
ATTTTTTTGCTTCTGTATTTTTTTTTAGATTCACACCTCCAAAAACAATT
TGCCCAAAAGGCCGACTCCGTTTGGGTACTTTGCAGTTCAAGTTTTTTTG
CATCTGTGTTTTTTTTTTTTAGATTCACACCTCCAAAAACAATTTGCCCA
AAAGGCCGACAAAAGTCAACACTACCAAAAGAGGCCACGCGAATTTTACA
ATCGTGGCTCAATGATAATCTGGGAAAACCTTACCCCGATGCAGAAACAA
AGGAAAGACTGCAACAATTGACCAAACTCAGCAAAACACAGGTCAGTGTC
GACGCAAATGGACGAATAACTCGGGTCGGTAATTATCCCATAGGAGACCC
TTTGATGGGATTCACAGTGCCCGCCTCAAACATACAGCCGTACGCATATA
CACCTAGAGGTTACATTCATTTATATTTTGTCGAAGCTCTAGAAGACACT
CCATGACTTACCGGCAATTGCAGGCTATTGGCCTTTAATTCTGGTAGCAT
CCGTACCGCCTGCCGCCTGAAACCTTCTACCTGCCGAGGGCTTCCGACCT
GCGACGAGGGAGCTCACGTATCCAGTCACCCACAGGCTTAGACTAGTACT
GACTGTGTCCATCCAGTAATTAGTGAAAGCTTAGGGAGTATCTATTCTAA
GTTCTAAGTAACTAAACACATATTATAATGTACCATAATGACAAGACTCC
TTCGCCGTAGCAGAGTGTCGTATGATGGGGGTCGGTGACTGGGGAGGGAG
GGCTAACTTGGCAGACCGTCATACCTACAGAATAGGGTTGATTTTGAGTA
AATGCGAGGGTACGCCAAGAGTAACTTTTCCTTCCATTCTTGTAGGTAAC
ACGTGGTTCGCAAAGGTCGAGGCGATTGAACCGAACCGACACAGAGATCC
AAAAGCACAAAGAAGGCACAACATTGGACGCTAAGAAACCGGAACGTTCC
AAGGACATAACTGCTTATTCTGTCCCTTTCGCTTCAGGCTAATGGAAGTT
TGAATTAATATAGACTATTTCAAACGCATTTAGT
>deut_homeobox_tis.fa.Contig8
NAAGCTATTTNNNNNGGAACACCGGTACCTAGCATTGCTCACAAAGAGAA
AGGGCTGATAAACTACTTTCACGGCACCTCCAAACATGGCGTGTCAACAG
CGTGTTTATAGTTGGGACAGCTATGCTTTCTGTTTTCGCCAGCTCGCATG
TTTAGGCTTGCTTACACTACAGCCACTACACACACGCAAACGCATTGAAG
TCAGATCGATATGTACCCAAAATTAACTACAACAGCTGGATATTCTGATT
TTATAACTCGGGATCTCGAGCTAACTAGAGACCAGAATCAATGTCTCTTG
GATTTGCCTTTCATATGAGGCCTTATTTTTATAATTCTCTTGGCTGGTTT
TAGCAGAACACTTGAATACTCGAACCTTTCTAATGGATGTGAAGTATTCG
AAGTTCCGTTTCCCTCGAGTACGGTCCCATATCTTTTTAGCCTAAATAGC
TCTAGCCTCTAGGAACTTAGTTTCAAAACTGTGTCGAGGGACCGTTGGTT
GGCCAAGGCAGCGGCCACTGCCTGGAGTCTACCAGAAACTGGGAGTAGAG
CATTATTCTACACTTTGTCGTATTTTCTCCTTTCTTTCAATTTATTGCCA
TAATTAATTATCATTGCACAGTCGTATTTTATGTGACCTTATTCTCGCAA
CTTATTCACTGCATTGATTATGTTTTAACCTTTGCAGTTCTATCTATTCT
TAATGCGCGAATAATTACTAACTGACATTATTCCCTTCTCATTTACAGCC
TCTTCACCAGTCGGCGCCAGTCCATACGAGCTACTAAAAAAAAAGCCGCG
CACGGCATTCACAGAATCTCAAATATCCGAACTCGAGAAACGCTTCCAGT
CACAGAAATACCTCGGGAGCAAGGAACGGAGTGAACTGGCCGGCACACTT
GGACTCACAGACACTCAAGTGAAGACGTGGTTTCAAAACAGACGAATGAA
GCTGAAGCGACAGCGCCCAGAGGACACAGATCGCCAGGCTAGATATCACC
TGTGAGCCCCTACAGGCTCGCCCCTAAGCTAGTCAGTGGGG
>deut_homeobox_tis.fa.Contig9
NNGGCGATCGCGCTGGCCAGCAGCACTGAGCCGCGGTCGACTCTAGAGGA
TCCCCTTGTTTACAGACTCGAATCCTCAGACTCCAGACTCGGACCCAGCC
CCCGACAAGTCGACCAGGCCTCGGCGCTCATTCTTCTCCGCTGACCAGGT
GAACCAGTTGGAGCGCGTGTTCTCCGCACAGCAGTACGTATCGGCCAAGG
AGCGCGCGGAGATCGCCGAGACATTCAACATGACCGACGAACAGGTCAAG
AACTGGTTCCAGAACAGACGAATGAAACGCAAGAGAAAGCGCGCCGAGGA
GACTGAGTACTACACCAAGCTAGCACTATACAACACAGCGATAGGACCAC
AGCCAACCCAAGGCTTCCGCCCGTATCCAGGACCTTCCCCAGTACTATCA
CCACAGGTATACCGCGGCTATCCGTTCCAGTACCCTGGCACACCACCACC
ACCAATGTGCCTAGCCTTTCCGCCAATTTTCCCCTCCAGCCCGCCACCGG
AGTATCCTGGGCTTCCTGTGTCGTCACCCTGGACGAGTGTGCAACAGACC
CGACTGCAACTGCGGGGGACGACCGTTGAACGAAATGGCGGCCCAGATGT
ACGACCTCTACCCATGATTTCCAACTGAAAATTCAAGAAACACATAGATT
TGTCACCTATCGCAAGCAATTATATCAAACCAGTAATTTCCGACCCAACG
CCAATAGCTATTTCTTCCCCTCGCCACCCCCCCAAAACGCCTCCCCCCCC
AAAAAAATGTTCGCCCGCCCAGCTCCACCAACTCCCTCCCGCACCCCCCG
CAGCTACCTCCCAAAGCCTTCCCGCACACCGAAACACCCTAACAACACCA
CCGGCACCCTCCTCCCTACCACCACTCCCCCGCCCCCACGCTTCACCCTC
CGCACTCACCACCCCCGCCCACCGCCACCCAGACATAACGCCCACATCAC
ACCAACTCGCACCGGGCTCCATGGCCGCCTAAGCAGCTCCATCACCCACG
GCCTCCATTCCCTCACACTACTACACACCATCCGCACACCCTCACTCTCC

>deut_homeobox_tis.fa.Contig10
AAGCGCCATGCCCGTTGCATGCTGCAGGTCGACTCTAGAGGATCCCCTGC
TATCATAAAAGTTCAGACTTCTTCTTCGGTCTGACGTGCGCCATTTAACT
CTAGCGTTTCTTCGGTCTGACGTGCGCCATTCTAACTCTAGCGTTTCTTC
GGTCTGGCGTGCGCCATTCTAACTCTAGCGTTTCTTCGGTCTGGCGTGCG
CCATGCTAACCCTAGCGTTTCTTCGGTCTGGCGTGCGCCATTCTAACTCT
AGCGTTTCTTCGGTCTGGCGTGCGCCATGCTAACCCTAGCGTTTCTTCGT
TCTGGCGTTCTGTCCCATATCCTTGAAGGTCTCTGCTACTGGGCCGCGAT
TTCGTTTTTTCCGGGGAAAAAGCTCCATTTTTCTTACATTATAATCAGAC
ATTAAAAATTGTTTCCTATCACACACGGTTAATACCAATTCCTATATTCC
TTATTTCAGGTGACCCCTATCAGTACGGGTACAGCGAAATGAACGATTTC
TCGGACGACTCTGGATCCTATGTGCAAAAACGCAAACGAGCTCGGACAGC
TTTCTCTGCAGAACAACTAAAAAAGCTTGAAAAACGCTTCCAAGCAAATC
ACTATATCGTCGGAGAAGAGAGACAAAAGATCGCCAAAGATCTCGATCTC
TCGGAAGCGCAAGTAAAAGTCTGGTTTCAAAATCGAAGGACTAAATTCAA
AAGGGACCAAGAACTAGAACGACTAGGGCGGAAAAAGAAGAGAAAGGGGG
AACACCATATTCGCAAGTGGCAAATAACAACGCGACATTTTGGACCCGAA
ACTAATGAACTCTTCCCAGATGAGGACGCAGATGACTCACTGGAGAAATC
TTTATAATGAGTATCGCCGTCCCATCTTAAGACATGTGCATAAATATGTA
TAATATAGATAAGAGTTCTACTTAAATAGCTATAATGAAAACATCAGACC
GGGAAATTACAAGCAGAAGTTTCCGATCAGGTAACGAAGCGCGCGCGACT
AACAGAAAAAAAAATGAATTATACCTTTAAGATAAAATGGAAAACATATT
TAATTGAGATAAGCAGTGGTTAGTGTGCCAGAGTAAGTTATAACTTGGTC
TTTGTAGGCGAGAGGGGATCCTCTAGAGTCGACCTGCAGGCATGCAGCTG
ACCTGCGTCAAANNNNACCTATCAC
>deut_homeobox_tis.fa.Contig11
CGAACCGCCATGTTCTTACCGTCCGCCATGAAAACGGCCCCAACCCCTTA
ACAGCGGCGGGGAACGATTTATCCCAGTGGTAAGGGTGCCCGGAAAAACC
ACGAAAAAAATTGCCTGAGGGATAAGAACGGAGCATGGAACTTCCATGTG
ATGAAAAGATCATCATTTATCATCAGCAAAAAAATGGTTCAATTGTCACA
ATCCGAGCTTTATCAATTCTGAAGACCATGTCTTTTATTTCAGTGCCTTC
CAATCCCCGTAAAAGTCATAGAAGGCAGAGGACCTTTTTCTCGAAAGAAC
AAACTGTCATCCTAGAGGGGGCGTTTCAGTACGAGCGATTTCCTGGCATC
CAGATCCGGGAGAAACTTGCGCGGGAACTTGACATCGACGAGTCGAGAAT
CCAAGTGCGATTATTATTGAACGATAGAGAATTAGAATCAATCCACCCTC
GCATAAATATGAGCATATAGACATTATTTGAAGCTGAAAGGTTTTGACCT
TTTATTTCTTACCATTGCTTTATTCTTTGTCTCAGGTTTGGTTTCAAAAT
CGTCGTTCTCGTCAAAACAGACAAAAAAGGAAGACAGAAGTTCGATCAGT
ACAATCATCTGTCGTATCTTCAGCATCGATCCGTCCCATCCAGAAATCAT
CCGAGTCGAGTCATGTCCCTCCAGCTCCTCTGCTTACTTACAGCAACACT
AAGCCGCTATCACACGTGGACTGTACTGCGCCTGCGCCAGTCTTCCCGTC
ATACCTCACAAGCTCAAGACTCGCCACAGGCATCCCGAGTCCGTGGATGT
GCGCACCTTCCAGTCAAACTCACACGGCTGACGAGTTAGCCGCCGCCATA
GGACTGATGGGCGTGTATGGATCAATACCTTACAGATTCGACTAACATCT
TTAACATATGTTTATAGCCTTGTGATTAAGTTATTACGAATATCTGTTGT
ACATTTTAGATTGAAGATATAAAATAAAGTACATTTTGTCAATGAAAAAC
AAATATCCCTTATGTCTATGTCTTTGCATTGCCTATCCTATCAGTATAAA
TGCTTCGTGATATCAGGGAGGGGAGGAGTACTCAGCAAATAAAAAGTTGA
TGGTTAAGTTTGGCCGAGTCTATTCAGAAGGACCTTATGTTTTCTAACAA
ATCCATCCATTTG
>deut_homeobox_tis.fa.Contig12
ACACATTTGGTCCATTTAAATTGGCTAGTCATAGTTTGGTACGCTACTTA
GTTTTGTGACTGTTTTACACAGCACTGTTACTGGGGTCCTGTTTTATCTT
TTAGCATACTTGATGTGTCTATTTGCTTAAGAGCATTAGGTTTAGAAAAG
CTTGATAATTAAAACTCGAGAAATACCTTATAAAAAGTGCATCAATCTCC
TGAAAGTGCGAGACTCGAATTTCTTTTGTCCGTATAGCGGGGTTAATTTT
GAATGAAAAATGTCTTTCGGGCCACGTAAGTGTCCTTTGTCCGTATTAAC
GGTTGTCCGTATAAAGCGGATTAAGTTATAAGAGAATATATGATACTTTT
GTCGGGACTTTGAATACTGTCCAGAAAAATGGGGTGTCAGTATTAAGCGG
GTGTCCGTAGAGCGGGGTTCCACCGTACCATATGTAAAACGGATTATGCT
TTGTTTTCTTTTGACAGCTACAGGGCCAGCGTCCATCAACACGAAAATTC
CTGAAGAGAAAGAGCAAAACCCTTCACCGAGTCAGAAGAAACGATTCACA
TTCACACAAAGGCAACTTGTCGAGCTAGAAAAAGAATTCCATTTCAGCAA
ATATCTCACGAGAACACGGCGAATCGAGATTGCTACAACTCTAAAACTCA
CTGAAATGCAAATCAAAATCTGGTTTCAAAATCGAAGAATGAAATGGAAA
AGGGAGTTTAAGGATTCCTTGCAAAAACCAGCGAACGGCGAGCCTACGTA
CCAAAACTCAAGCTTTGTTCAGCCTTTCCACAATGCACCCTTCAACGGCA
ACCATTCAACTACGATGGCATTAAACGGACTTGCGTACTATCCAAGCTAC
ATGTCTGGGTTTGGGTAACCCCAAACCTATCAAATAACTTATGATGGTTG
CAAAAACGGTTTACTCAGAGAACGACTTAGAGCACGGTATAACCATCCAA
TCATCCAGAAATCAAAGCATGTTATTATAAGCTTTGCCTCCTTATTTATC
TCCAAGACAAAACATGAAACCTTAACTTAATACTACAATGACTAAACAGG
TTTAGTTCCCCCAGTAAGACTAGATCAAGTATAGCTAAAATAACTATAGA
TATACAGCATTGCATGGCTCGACAATAGCCTCGTCCCCAGGCTACTCTCG
ATCAGCTCTACTCATTCGGATTCAAAATGGCGGTTTCAAAATGGCATTTT
TCTGAGTTGCAAGAGAATCAAAAGGTGATGTCATANAAAGGCCACGCAGC
CATGAGACGCCTCCTGNGAACCAGCTAGAGGAACTGTGCCAGCATTGATG
CTGGGTGATGTTTGTGCTATTGCAAAAATACCTGTCTCAAATATCTGCTG
GGAATATTTTATTATATTTATTAATATCGNATAATCATTATTTCCTTAAT
GAGCAG
>deut_homeobox_tis.fa.Contig13
CCCGTCTGCGCTAATTTCGTTTTTGATACTATAGTTTATGCGCTATTACT
GATTGAGGCGAAAAAAGAAAATCAATATTTTAACACTGACGTTCCTTTAT
TTCCTATTGTAAAAGTGTGTTTTTTTCTATTTTATAATCTTAAATTATTT
TTTAAATTCAAGAATTCCAGTGTTTCATTATTTTATAAGAGTGTGAAATT
GAAACCAGTATGAGTTGAATTGCTATTCATATAACTAGTTTTTGTCCTTT
AAACAGTTTCTCTTTCCAAGCTATTCACTTACTATTTAAGGCTATATACG
AACGTGCATAAATTCATATCAAATTCTTGGCTATATAAAATTTACACGAG
AGTTCATTTTCTCCGTTGAAGTACATTTAAATTGTCTTTGTATAAAAATC
GCTGGAAGTCTTTTTATTTCGTTTAGCTTCTCTCGCACGCCATGACCCTG
GAGGGGGAGTTTTCACGGCTCAGCTCATTTTGATGTTCTTGTTGAGAAGA
GTGGCTCTCGCTTGATTTCACTGATGTCGAGTTGTTCGCTGCTTGCTGTG
TAGCTTTTTCCTCTGCTTGTTGCCTTTTCCACTTTGTTCTTCGGTTCTGA
AACCACACTTTGATCTGTGTTTCAGACAGGTTGAGGTACGATGCGAGCTG
CTTTCGTTCAGTGCCAACGATGTAGTGATTTTTTTCAAAGGCATTCTCGA
GATGTAGAAGTTGTGTTGGGGTAAAGGCTGTACGTATTCTTTTAGGTCTT
CGGCAAGCAACAAAACCTGTAAAAGAAATAGAGATACTATTAAAGTCACA
ATTGATGGCATTTTGAGATACTGTCTAAGATTGGGGTATGAGGTCTTCAT
ACACCCTCAAATCAGACTCACAAGGCCAAAATTTGTCCTTTTTCTGTGTT
AAAAAACCATAATTGCGTTGCCCCTTTTAAAGTTAAGAATCTAATCGGAG
AAAATAAAGCCATTTTTAGGTAATTGGTTCTTAAATATCGTCATTCCGCG
TGCAAAAACCCTACTAAATCTATCTTGAGACTAAACGCTTGGCTTCCGAG
CTTAGGATAGAATGTAACAAGATTTTCGAATTCTTAGTGTTTATTCGCTA
TGGTGGCTTGAGTCAGGAAGTTAAGCGATGGGCGTTAGATATCGGGGAGT
TGCTGATCACTTGTTCGTTCGGTTATCTAGTTAACTAAAGCTTGAATCCT
TTAATCCCTGTTCCATATCTCAAGAGAGTCGCCACTTTAGCCTGCTGCTT
ACCGTTATGTAAGGATCCAGTGGATCCACAGGTCATGTCATGGACGTAGC
GATGGCTTGTTGCGCACGGGTAAAATGAGAACGCGCCAGGGTTATTAGAA
AGACTGTGTAAAAGGTGA
>deut_homeobox_tis.fa.Contig14
TTTCCCAGACGTTCAGGCTATCGATATATGGGATGGGTTGGGATGGGATG
GGATGGGATGGGATGGACGGCATGGCATGGAATGGTGTGGTATGAGAAGT
ATGGAATTATTGCTTCCCTAGATCCAAAACTGATATGTCAGAGACATCTA
TGACTTAAAGTTTTTTCTTGTAATAAAAACAATATATGTGGTTTCTGAAT
TCACAGCTATTGAATCGCCGCCTCCTAGTACTAGTCCCTCGCGAATGCAT
TTTTCGCTCGATCCTGACTTCCTTCTCACTCGCAAGCAACGCCGCAGCCG
AACTAAGTTCACGTCTAAACAAGTAGATGAACTGGAGAAAGCTTTCCTTA
AAACCCAATACCCGGATGTTTATACGCGGGAGGAGTTAGCTCAAAGGCTG
AATCTGACAGAGGCAAGGGTCCAGGTAAAACGCGACTGGGAACGAGTAAA
AAATAATACATACACTGTGGTCATACACTGACCACCATGTGAAATCATTA
TACACTGAAAACCATGTACATGATATGGTTTGGTATGGTATGGTATGGTA
TTGTATGGTATGGTATGGTATGGGTTGGGATGGGATGGGATGGGATGGGA
TGGGATGGGATGGGATGGGATGGCATGGGATGGGATGGGATGGGATGGGA
TGGGATGGGATGAGATGGTATATGATTCTAACTTAATGGGTCTAACTTTC
TTGCAAGAGGATAATTTTACATAAATGGCATTGGGTCATCTGGTGTTCAC
TGGACCATCATATTGCATCCTGTACTGAACACATGCAAATCACAAATGAA
CTCCATTGCAATCAAAACTAACACCAAGTCCAATTTACCTAACCAACATG
TCCATCTTGACTGCCACAAAGCAAATCAAACTGACCTC
>deut_homeobox_tis.fa.Contig15
AAACATTTTTCCAGGTTTTTATTTCCCGGGCCTTTCCAGGTTTGTTTTCC
TAAGTACGTTAAATGGTCTTGTTCCCCAGAGCCTCCTCTGGCTTTTTCTT
ATCTAGGACGGAGGGGTTCTGGGAACGAGAATGAACTTTTAGTGCGTCGG
AATCTACGTAGAGTTTAACGTAGGTTCTTTCGGGGCTCTGAAAAGGTCTC
TTGTTGTCCCTTCCCTTAATTTCTGCTAGTTTCTGTTGTCACTTAGGTCA
GGCCCTCAATACCCTGGACCTGTTTCTTTCCTTAGAATTGTATAATATTA
TTTAGATAAGACTTTCTATGTAGGACTATGTTTGTACACCGTTTTGTCTA
ATACACTCTTTGTTTTTATAAGAAACCAGAGTTAGACAAGCAAACTATGC
ATTCTTTTTCACGCGAGTGGAAAACCATGTTTCCCTTTCTCGTGTATGTC
CATCCTTTCCTTGCGCGCTAATACGAGTGTTGCCATCACAGTGCCGTAGC
AGGCCTTAAAATATTGGAGGGGCACATTACAGAAATATTAAGAAAATATT
GGGGGGGCACAGCCACGCCCTTACTGGTTATTTCCTTATAGTTTTTTTTT
AAATATGGGAGGGGGGGGGGGCATGTGCCCCCAGTGTCCCATCCCCTGCT
ACGGCCTGCATCACAGCCTACCAAACCTAGCTACACGTAGACATCATTCT
CTCTTCCTTTATGTCTTTCTCTGCATTTTTATCATCTACTTTCCCGCTCC
CTTCCTCCTCTTCATCCTTCCGCTCTTATCTCGCGCGCTAATACGCAGCT
CTACTTTATAACCATCCCACATTCTAATCCACAGATAACTCGCACATTCT
AATCCACCGATAACTCGCTTTCTATCTTTGTATCTTTCCCTTCATTTTCA
TCATCCTCTTTTCCGCTCCCCTCCTCCTCGTCTTTCCGCTCTTCATCCTT
CATATCCTGTCTCCATTTCGTGCGTCGGTTCTGAAACCAAACTTTCACCT
GCGTTTCGGATAGACCAAGCATGGCAGCTAGTTGGTATCGGTCGTGTATT
GTGATGTATTTTTGCACTTGGAATCGCTTTTCCAGCCCTCGTCGCTGTAA
TTGGGTGAAAACAGGACGCGACCACGGTCGTCTTCGCTGAGGTTTGCCCT
GTAGAGGACATACAGGGGAGGGAGCACCCGCAATGTCTCTTTCTGATACA
CAAATCAACACAGGTACATGTATTAACAAGTGGACTGAAAGACGCAAATA
TATTGCTAAATTCAGACAGATAAAAAATAGTTTCATAACAGATAACCACC
CAATCACAGTCTTTTTCCTTGTATTTCACAGCGTCGTATACATATAGATA
ACATGTGAATATCTAGTGTCTGTTTGGCGACTTAAATATGCAAAACACTA
TCAAATGGGCTTCACATGCAATTGACATGACTTCTAATAACATAGATACG
GACAAGTTTAAGCAGTTTAGATTCATGCCTGTGTGGGTGGTGTGCATTTA
CTTGAATTCAATCAGTTAGGGATGTGTCTTTACCTGTATTTCATTGTGTG
TGCTGGGTATTTACT
>deut_homeobox_tis.fa.Contig16
TGTACCCAACTGAAGGCATGCCTTTCTTTGAATACTAAGAACACCATAGG
CTGTAAAGATCTGTAATTTGTGGCTAACGAGAATGTTTTGGACAGGCAAT
TCTCTTGTAATTACGCTCAATCAAAATGAAACCACAAAAAAAGCGAGACA
TGCTTGTACTAGAGTAAATAACCCGAGAGCAAGGGATGGGGCAAGATTTT
GGCACTAGAAGCTCGAGGAAAATAAAAAATATCCCCCAAAAATACCATGT
GTGAGGCTTTTCTTGTTTACAACAATAAAAATATCAATCCTTCGACTCTG
AAAAACACAACAAGCATCCCAACTCAAACCAAAAGAGAATTCTCACAGGA
TCTTGGCACAATACACCAGTGATATGCCCTAAACTCGCCCCAGCCCCTCC
CCCGAGAGTGCACGCCCTCTCTTATCACGTTAACACTTGTTGAGTTAAAG
TTGACTTGACTCTATAAAAGTGTTTAACAAATGGCAATCCCATAGGCCTA
AAGCCAGAGCTATCTTTCTGAAGTGTGTAATTTACTGTAGGTTAATCGTA
TAAATAACACGAGTATCGTAGCTTTGACCTGAAACTGAACGTTCAGTCAT
TCATTATTTCATTCAGGACTTCTCCGTGCGATTATTTTCCCTATTGAACT
CTATGTTCTCTTTTGATTTCGCTTTTTCCTGCTCAAGCTGCAATAAGTAC
GCTGATTTCTTTTCCGGTTTTCTCTCTCCTTTGACTCGCTTCCACTTCAT
TCTTCTGTTCTGGAACCACACTTTGACTTGTCTTTCGGTCAGATCCAGGG
ACACAGCAATCTCGTACCGCCGCAGTCTCGTCAAGTAGTTATTTCGCGTG
AATTCGTTTTCAAGCTCCCTGAGTTGGGGGATCCTCTAGAGTCGACCTGC
AGGCATGCAGCTGCANCGCGTCCNAAAAAAAA
>deut_homeobox_tis.fa.Contig17
CCATCCGAATCACGAAAATACTCTTTACCACCCTGTTACTTGAGAATTCA
ATAAATGTTCTTACCTCAACACAACTCAATGGGATCTCGTATCGCGTTGT
GGTATACTTATCTTCTGAAGTGATTTAAGGAGCGCAGACAACCAAATGGG
ACTTTCTGAAGAGCCAGCGAAGATGAAGAGAGAATACCTGGAGCCGGTAA
GCCGAGATGCATGTACCCTGGAGCACTGGTCAGCGGTGGCTCAGACCATC
TGTACACGAGATGCGGAATTGAAGGGTAGCTGCCATAGGAATGGGCAGCC
TCGTTTGCTTTTCTCAAGTGCGCTGTAGAGATGTTGTCTTTATACGAACG
TGATGACTTTGGATATTTTTTAGAACGAACTGACGTGATGTCGTAACTAT
GGAGACGGCCTTGAGGCATGGCATCTTGTGGGGATTCCGCTGGCAGCAGC
TTGCTGGCGAGAGTCTGTAGGTAAGCAAGTTTGGCAGCACGTTGGCCGGC
CTCGGCGAGCTTTTTCGTCATGGCCGTGCGTTTGTTGTGGAACCAACTCT
TGACTTGTTCCTCTGTCATGTTGAGCTCCTTAGCGAGTGCAAACCGCTGG
TCTGCGCTGATGTATCGTCGTTCATCAAATACTTGCTCGAGCTGAGCTAC
CACGTCGGGATGAAATACCGGGCGCTTATTCCTTGCCTTAGAGGACTGGG
CTTCATTATCTGGGATACCTGTGGAACCTGAAAAATACTTACCTCTCTGT
TCTGCACACTTGTGCTGCGAATCCTGCACGCTGTCTGGTGTCTCTGCGCA
TGTGCGAATGGCAGATTCCGCTTGCTGTAAATGACATGTAGCATCTTTGC
TTTGTTCGTGTGTCCCTGCGCATGTGCTGACAAGAGTATCCGCTTCCCTG
AGGTTTAGAAGGTCTGCAATCATGAAGGATGTAGGTTTTCTGGCTATTGG
TATGTGGGTGCACTCGTGTGCTCTGCTCTGTAACTCCATTATTTGGATAG
GTCGGTGATGCTGCGTTCTGGGCTGAAGTCAGATAAGACTGACAGTTCGA
ATACTGTGCTCTCTTTTATACCAAATAACCGGGGATCAAAGACAGCGCAC
CGACAAACAGGCAGCTCGGCTGCGGAATGTCAATGTACATCGATCGTTAG
CTAGGAAGACGGCCGNGGCTTTCTTTTCTTCTTCTCTCTTCTCCCCTTCT
TCTT
>deut_homeobox_tis.fa.Contig18
TCAATCTAATGCTGATGATATGATGTATATGTAAATATATCTCTGTCTTC
CCATTCCCTAATCTCATATAAACAGAATTAAAATTAACTTACTGCGAGCT
CCAAAATTAAAGCCCGTTGAATATAACGTAAAGCATAAGTGAGTTCTCAG
TTGAAACATTTCGAAAATCTTGATGTGCGCGAACAAAATCTAAACGTAAA
CGGCAAAATGTTCCGATATATTGATGTACCAGCCATTCTAAAATAAATAA
GATTTACTATAAAGCATTCGCTTGATTCATAGCCACAAATCTGTTGCCAT
GAATAGGAATAGGAACCACAAGTTTGGGTACATTTATCTTCTTGGCATTT
CCATGTGCCGGGTGTGAGAGTGATCGTACACGTTTCCATTTTGCTCGACG
GTTTTGGAACCAAATTTTAACTTGGACTTCAGTTAGATTTAAGTTCGTCG
CAATAACAGACCTTTCTTCCAGTGAGACATATTTCTTGTTATGAAACTCC
CTTTCTAGTTGCAATAGTTGTTTACTTGTAAATGCTGTCCTTTTTCGTCG
ACGAGATGCGCTTGACAATGCGTCCTCACCGTCCCCATCCTCGGAGGTAA
CTTCATCACCGTCCGTCGGTTCAGCTGAACAAAAAAAGAAGCCATTAGCA
AACTTAGGATACAGTTGTCCTGAAATGGTATCCTTGTTTTCGGAGCAGCA
GTCTGAAAGGGTATTTATAACCGCATGCACAATACGTGTCTTTGTCAATG
TCAATTTTTGATTAATGGCACTAAAAAAGATAAGTTCAAAACTCAAAGAC
GAGAGAGATTGCTAACCACGTTATAGGGAGCAAAATCGCGGAAAACAACG
TTAGAACGAGAATGCTCTAGGACAAAGAAAGAAACACAAGTCTTTTCGGC
CAAGTCGTTTTTACACTATTACCCCGAAAGAGCATGTTTGGGGAAGATAT
GTACCTAATAGATAGGGGTGTTTACGAACACTACTTACGTATTTGCGAAT
CTCCAGGTACATTTAAGATATGAACGTTCTCTTGGTCCTCTGAACGTAGC
AGTCTTGGTTCACAAGGATCTATTAACCTTGGCACAGAGATATCCTCGCG
CGCTTTTGGCGCATTGTCCTGAACACTGGCTGTGAAGAGAACAAGTCTCN
CGAGAATCGATGCAGCCCCCCCC
>deut_homeobox_tis.fa.Contig19
CCAGGCATGCAAGCTGCATGCCTGCAGGTCGACTCTAGAGGATCCCCAAT
CGAAGCACTTCAATCGAAGTATCACTTCTTCGCCAGGACTTTTATTTTCT
CTGTCAAATGTGTCAACAATTCGTGTCTCACAAGAGTTTATCATAGTGTA
GTGGAACGTAAAGTTAGACATTAAAGAAAGGGTTGTGAAGAGCGAAACCT
TTATTGATAGAATGTTAAATTTGTGCTCTCGGGGAGGGAAAATTGCCGCG
GTTTAGATCAGAGCCCCCCATTCGCGCTTATTCGCTGGGTATACGTGCCG
CCTCAATTGCTATTGGTGGATACTGCACTTTCTATCTTTCCCTTTGTGAT
TAAAGGGGCCGATTAATTGTTTTGAGCTTGAAATTCTCTAATCTGTCTCA
CAGGCTCACAATCTCCGTCAGACGATGGCGATGGCGGCAAAACGACGCGA
AAGAGAAAGGAGCGCACCGCGTTCTCAAAACACCAACTCCAAGAACTCGA
GAATGAATTCATACGAAATAACTACTTGACGAGACTGCGGCGGTACGAGA
TTGCCGTGTCCCTGGATCTGACGGAAAGACAAGTTAAAGTGTGGTTCCAG
AACAGAAGAATGAAGTGGAAGCGAGTCAAAGGAGGAAAGAAACCTGAAAA
GCGCCCTGCGAGTAATGCGGAAAACGAAGAAGCAGATGAGGAGGACTTGC
TCACTCTTAGCTGAAGAAAACAATCTCTGATTTATCTATACATGTACATA
GAACCTTGATTATAAAAACACGTTCGTGCCAATGAACACATACGACTACT
TAATAAAGCAAAGTACTGACTGATATTTTTGTTGTACAAACCAGGGAGTT
CACACGTACTTGCAAAAAAGTCTTAATTACTGGACGAGAACCTAGCTCTT
CTATGCTCTTAACAGCGAGAATGACTGCTTGACAAAACTGTCATTGCCTG
AAACAGATCTTTCAGAATGGATTGTTGTTAGGAGAGCGCGCCAGAGCGCC
GTTCAGTCACTTCACCCTCAAATGTAGCTATCCGTTCTAGAATGACTCCG
TAGCTCATAACTGTCTTAGGACAAAAATTTTATCCTCTTTATCGTATTCT
AAGGATATTTTATTTCCATTGTAAATATGAAGATTAGAGAAACAATAAAG
TGCACCGTCAAATGTCAGTTATTTCAACCTTAACATCTGACTATAAAAAC
AGGCATTATCCTAGAATCGATAGACACGGACTAGGCTTTATAAAGCCTCA
ATTAACCATAGCGGGAAAGAAGAATGTAGGACTCTACTAAGAGCGTAATT
CGGGTGCCATTCCACGGCTATGTGAATGAGATGGGGAAATGTGAGAAAGT
GTGATTATCACCACAGGAGGGAAAAAGGCGTATAACTTGGGGCTGCAGTT
GATCCGTCTTTGGAAACGAATCGTTATACTCAATCGTCAAGAACAGTATC
GTTTAGTAAATATCTACGGAATCCAAAAGTACAGCAGTTTCGATAATATA
TGTGAACGGAGGTTTATAGGAAAAATGGGTTGTTTCACAGAAATGATGTC
GGCTAAAACTTCATTATAAGAAGAATTTGCCTAAACGTGTGGAACAGTGT

>deut_homeobox_tis.fa.Contig20
TCACCGGATAAACATCAGCGAGTTGATTTCTTCACCATAGCTCTGGGAGT
GGGTTTGTTGATTTCGAGTTCCTTTGCTTTGAATATTTAGCGGATGTCTT
AACAGTTTTCCCCTTCATAAATGCATAAACTGGCGTGCTGCTGGGATATT
TTGTTAACTTGATTGCGATATTGTGTGATATTAATTGAATTATGCGAGGT
TTTGTGTGTGTTTTGTTCAATGACAGGTGTGGAAGGTATCGAATCTCTTG
CATTATGAACTTAACCAAAAAGTCATTACTTAGATCGCCATTCAAGGTTT
ATTTCTTTTCTTTGACGGTTTATCTTTGGCTTCCCCTAATTACGCCTAAT
TGTCTCATTATTAACAACTTCTAAATACCTAAAATGACTACCTCTAGTAT
CCTTTTTCACAAAGGAAAATACTGCTATTTACAATAAGCGACAAACACCA
AAAGATCTCTATGCCACTTTAGCGATTGTGCATAATAATCAAAAGCCGAA
TTGTTCTGTAAATATTCAAAAGAAAATCTCTAAGATTCACTTTATGCATC
TGATTCCTTACTGCGGGTTTTACATTAATATAATTAGCACAAAATCTCTA
TGTTTCTACATATACATTGATATTTTACAAAACGCGTTTTACGGAAGTGC
ACGCGGGGCGTATTTGGTCCTTACTCGGTTTTAAATCCCATAAAATTGTG
AATGTTCAAGGATGTTTTCACGCGTTTTTCGCGCTGCCTTCTATTGCAGA
ACCACACACGGACGACTTCTTTATCGAGGCGAAGCCCGTCCGCAATTCGC
ACAATCTCGGGGGAAGACGGTTTCGTTTGCTTCATGAAGTGATTTTCAAG
CGCTTCCTTGGCGGCAAGTCCGATTGTGGTGCGTCTCTTTCGTCTTCGTT
CCGCGCCAAACTTCTCACCGCATGCCCCACCACTGCGCTCTGCTTCTTCT
AACCAGCGCGCCAAGATCGGCTTCAACTTACACGCGTTTTTGAAACTCAA
CTGCAAATTCTCAAAGCGGCAAATTGTAGTTTGACTGAAGTCCGTGCCGT
GCACGGCAGCCAGCGCGGCGCCAACGTTCGTCTGGGTGAACCCAAGNCTA
ATCCGTCGTAGTTTGAACTGCGTTGCAAACTCTTCCAACTCCCGAAGCTT
TGAGGGATCGACCCCGAAATCGAGAGGTAACGGGGGCACGGGGGGTCTCG
CTGGTCGTGACTAAGGAAGGAGTATTTGAATTCACGAGT
>deut_homeobox_tis.fa.Contig21
GATGCTGGTCCGGTTCTGGTTCTGCATCGGATGGCAGGGATAAAAGTGTC
CCGCGGGGGGTGGGGTAAGGCTAAATAACATTTCCGACGCTAGCTTCCTT
TTCAACTTCGTTCTTCTGTTCTGGAACCAGATTTTGATTTGCGTATCGCT
GAGCTCGAGGGAGTTTGCGAGTTCGGCTCTGCGCGTGATCGTCAGGTACT
TGTTTTTCTGGAATTCGGCCTCGAGTTCCCGGATCTGTGTGTTGGTAAAG
GCCGTGCGCGTGCGCTTCTTTGACGGGTCGCGCTTTCGCTTGCGCCTGCG
ATAGACATCTGAGACAATAGTAAGAATAACATCATGTACTAAACATGTCG
TAAGCCCTTCCTACCTCTACTGAACATGTCCCTCCCTCGTAAGTCCTTCG
TACCTGTACTGAACATGTCCCTCCCTCGTAAGCCCTTCCTACCCGTACTG
AACATGTCCCTCCCTCGTAAGCCCTTCCTACCCGTACTGAACATGTCCCT
TCCTCGTAATCCCTTCGTACCTGTACTGAACATGTCCCTCCCTCGTCATC
CCTTCCTACCTGTACTGAACATGTCCCTCCCTCGTAAGCCCTTCCTTCCT
GTACTGAACATGTCCCTCCCTCGTAAACCCTTCGTACCTGTACTGAACAT
GTCCCTCCCTCGTAAGCCCTTCGTACCTGTACTGAACATGTCCCTCCCTC
GTAAACCCTTCGTACCTGTACTGAACATGTCCCTCCCTCGTAAGCCCTTC
GTACCTGTACTGAACATGTCCCTCCCTCGTAAGCCCTTCGTACCTGTACT
GAACATGTCCCTCCCTCGTAAGCCCTTCCTACCTGTACTGAACATGTCCC
TCCCTCGTAAAGCCTTTCTACCTGTACTGAAAATGTCCCTCCCCTGAAAG
CCCTTCGTACCTGTACTGAACATGTTCCCTCCCTCGAAAGCCCCTTCCTA
CCTTGAACCGAAACATGTCCCCTCCCCTCGTAAACCCCCTTCCTAACCTG
TAACCGAAACATGTTCCCTCCCATCGGAAAACCCCT
>deut_homeobox_tis.fa.Contig22
GGGTGGCTGGACCATGCGCGATCTGCATCGTGAAAGAGAAGAAACGGAAT
CAATAACCAGTCACACAGAAGAGCGAAGCACGATAGAAGATACTGACAGT
CATCGCCAGTACGAGCCAAGAATCACCCACGAAGAAGTCAGAGACCGAAT
GGACGAGGCTGCCGACAGCGACACGAACGCTAACGACGCCAGCACCGACG
ATGAACGAGGGAAAGACGAAGACCCGGCGACCAATCAGAAACGCAAACTG
CGTCGGAACCGCACAACGTTCACTCCGGATCAGCTTGAGATGCTTGAGAA
AGAGTTCGAGAAATCACATTACCCAGATGTAGCCACGAGGGAGGAGCTTG
CTAACAAGATTGACATGTCAGAGGCGCGGGTCCAGGTAAGAAAAATATCT
AAGAAAATTAAACTGGCAGATTCAAACTCTATAAAAGTGGGATGGACAAG
CTAGAAATTCCTCTTAGAATACCTTTATTCACCCAGCTTCTGGAACCGTC
CCTAGAAATTAGGGCACAAACCACATATACAATGACTAGTCTCTGTTTGT
TTAAACCTTGTTGTAAAATTTTCTTTTTTTCCAGGTCTGGTTTTCAAATC
GACGAGCAAAATGGCGGCGTCACCAAAAGATCAACAACATACCTCATTTG
AGCCAACACTCACTAATGGGCAGCTGTTACCCGATGTGCAGAGAATGCGA
CATGGCAAACAGGCAGTGCTCTATGATCAGCAGCTATGATCCAACGCTCA
ATTCTCTTAACTTGCTACCAAGAAGGGATACTTCGTCCACGTCGACGTCC
CCTGATGACTTCAGAGACACAATCGACTTCCGGTTGCGGACAGGAGTGCT
CGTGCTCGCGAGTTTAGTACGCATGCTATAGACGGGAAAAAGGAAGGACT
TGTGTAGTTATAGCAGATTTCTATAGAAGCGAGATGCATATAAGCCGGGT
CTTATGTAAATCTTTGAGTTCCCCTAATATCTTGAAAAACATCTTTATTT
CCCTT
>deut_homeobox_tis.fa.Contig23
TCAGACTCAGCTGCATCTCGGTGCGTGCTGCTGTGGTACTGTGCGGGAGG
CTGGTACATCGGTGGTGGTGGTGTGCCTACGATACTTGGAACGGGGTAGC
CGGCGGTGATACCTTGTGGGGATAGTACTGGGGGCGGTCCTGGATGCGGG
CGGAAGCCTTGAGTTGGCTGTGGTCCTATCGCTGTGTTGTATAGTGCTAG
CTTGATGTAGTACTCAGTCTCCTCGGCGCGCTTTCTCTTGCGTTTCATTC
GTCTGTTCTGGAACCAGTTCTTGACCTGGTCGTCGGTCATGTTGAATGTC
TCGGCGATCTCCGCGCGCTCCTTGGCCGATACGTACTGCTGTGCGGCGAA
CACGCGCTCCAACTGGTTCACCTGGTCAGCGGAGAAGAATGAGCGCCGAG
GCTTGGTCGACTTGTCGGGGGCTGCGTCCGAGTCTGGAGTCTGAGGATCC
GAGTCTGGAAAACAAACCAAATATTTGTCAATAAAAGTTCACGAGATTGT
TTCTAAAGAGCTCCTATTTTAAGCTATGAACTATGCATTTTATATGTGAC
AACTATACTCTTTTCTATTTACCTTTCTCGGCGGATGAATCGGACTCGGT
TACTGACAGAGGAGGACTGGGCTGACTGGCCAGAGACGAGTTGCTGCTGG
CCGTTGTTACTGCAAGCAGTATGTCGTTGATAGTGAATGGAATTTTCCTC
TGCTCCAAGTCTTGGCGTGTGATGAGATATGGCTGGGGTAGCTGTACTGT
TGACGCCATGTTTTCTTTACTTTTACTGTGTTTGTGTTCTTGTTGGCAGT
CAAGTAAGCGAATGATGAAGAGCTTGTTGCACCAGTGGTTTTTATACGTG
CGCGGGTTCACTTCAAAACACGCCGCGGCCGAACTTTGTTGGAGCGCACT
TTGACGTCTCATAAAAGAAGATGTCTGTTGCGCCGGCGCAAAGAAAACCG
ACGGCTTTCGTATTGTATTGAGCACGACTGCGTTAACATGCCGACGCATT
CGCTTTGTGACAGAGACGCCAGGCAAAGAACATGCTCATCGGATCTAAAG
AAAGACGCCAAGACTAAAGTTCTCAGATA
>deut_homeobox_tis.fa.Contig24
GGAAAAGAGATTCATTCTTCCATATTCTATGGTCTCGTCATGCTATCAGA
TTGGTTACCCATCACTAATAAAGAAGAGCGCTTGTAGAATCATCATTTAC
TATAAACTATTATCGTTAATTCTTCTCAGTGCTCAAATAACTGCTTTATC
AAAAGTTAAAAAACATGGAATGGCGCTACGGGACACAGGTATCCCGAGGA
GGGATAGGAGGCCAAGTAGCTGTATCTTTGATCTGTCGTGACGTGGAACC
CTCCGGTCGTCCCTGTTGGCGACACTGATGACGATGCGGGAGAGGCGACA
AGGTCATCACATAAAACTCGAGGCATTGGGAAGTTGCCATAGTAACCGGT
GTATGACGTCACTGGGTATGCTGGCACCACGTGACTAGCATAAGGGGCGA
GCCTATAGGGGCTCACAAGTGAATATCTAGCCTGGCGATCTGTGTCCTCT
TGACGCTGTCGCTTCAGCTTCATTCGTCTGTTTTGAAACCACGTCTTCAC
TTGAGTGTCTGTGAGTCCAAGTGTGTCGGCCAGTTCACTCCGTTCCTTGC
TCCCGAGGTATTTCTGTGACTGGAAGCGTTTCTCGAGTTCGGATATTTGA
GATTCTGTGAATGCCGTGCGCGGCTTTTTGGCGAGTAGCTCGTATGGACT
GGCGCCGACTGGTGAAGAGGCTGTAAATGAGAAGGGAATAATGTCAGTTA
GTAATTATTCGCGCGTTAAGAATAGATAGAAATGCAGTGAATAAGTTGCG
AGAATAAGGTCACATAAAATACGACTGTGCAATGATAATTAATTATGGCA
ATAAATTGAAAGAAAGGAGAAAATACGACTTCAAAGTGTAGAATAATGCT
CTACTCCCAGTTTCTGGTAGACTCCAGGCAGTGGCCGCTGCCTTGGCCAA
CCAACGCTCCCTCGACACAGTTTTGAAACTTAGTTCCTAGAGGCTAGAGC
TATTTAGGGTAAAAAGATATGGGACCGTACTCGAGGGAAACGGAACTTCG
AATACTTCACATCCATTAGAAAGGTTCGAGTATTCAAGTGTTCCGCTAAA
ACCAGCCAAAAAAATTATAAAATAAGGCCTCATATGAGAGGCAAATCCAA
GAGACATTGATTCTGTCTCTAGTAGCTCGAGATCCCGAGTTATAAATCAG
GGACCGGCTGATTTATCANCCTCTCTNNCTCCTTCTTTTCTTTTTTTTTT
TTTTTTT
>deut_homeobox_tis.fa.Contig25
GGGTGGATGAGGATTTTGCATTATAGGCCCAAAACGGATACGATGGAGCG
TGGTACGACACTGCGGATGAATGTGTAACTGGTAGAGGGTATTCGGCGGT
CTCGTAATCGTACGGAATCATTTGCTGCGGTTGATTTTTCCCCGTAGTAT
CATAGCACGGTAAGCCATCTTTCACGAGTACAGGTACGGGAACAGTTCTT
GGTGCTGTTGGCGCTCCGACACTCGAGCAAAACGCTGCTGATACATCCCT
ATAAAACTGATCCTTCTCTCCGATTTGTTTTTTGAACTTGTAGCGGTGGT
TTTGGAACCATATTTTTACCTGAGTCGGAGTAAGGTCTATTATACGAGCC
AGTTGCTCTCTCTCGTTGGCACTTAAGTACTTTTGCTGTCGAAATCGACG
CTCCAGCTCAAAGATCTGAGATTTGGTGAAGAGTATTCTTCTTTTCTTTT
TCCTCACATGAGAGCTGGTAGTAAACTTGGGCACGTCCTGTAATCCGGAG
CCATTGTCGACTCGAGCCTGTTCTCGGTCTCCTGTAGAGAGATGCACAGT
AAATCTTGCTTCTCTTACGGACCATTATTTTAGCTTCGCGTGGTAATGCA
GACAAGAAGGGCCCTTATTCAAAGTCAGCAGTCGCCTAACAACGACGAAC
GAACATCTCTCTGTGAAGGCGCAAGCTATAGGCAACGTATCCGAGGCCGA
TCCAATGTGAATAAAGTACTTCATTGTCGTCTGAAGCAAAGTAAAGCACC
TTCAATTCATCTTCAGAAGTAATCTCAAGGGCTGAACACTGAAGAGTAAT
TGAGTGTGCTTGTCAGAAGATGTCGCGCGCGGTGTTCGTTACCCGCGCCA
AATTTCCGTGCAGTTACTGCATAAGATAACAAGATTGCGAAATTTAAAAT
GAAGTGGAATATGTGCTGACTTACTTGTATCTTCACACGCTCGAAGTGCT
CGTTCCATGTGTTGGATCTCAGAGACAACTGTTTTGCTGTAAGAAGCAAG
TTCACTGTGGGCTGCTTCTGCCTGTCCGTCGTCTCTCTTGAATTTCTGCA
TCTTTGATAACCTATCTTCCGCGGCCTGTCTATTAAGAATGTCTTTTATG
GAAAAGNGAATTCATTTCTGTATGCTAGCTGTCGAGTAAATGGTTTCAAA
TAGAGCTCATTATCTCGAGGCATGGACCAGCATCCNNNNNNAAT
>deut_homeobox_tis.fa.Contig26
GGGGATTGCTGGTACAAAGAGCAGAACTCGCCCTTAGTGTAGGCTGTCCG
TACGGATAACTTTGAAGTTGGTCATTGAGACTAATGTACAGAATTCATTT
TGTTAACCTCTAGATGGCCAAGATAAGCAAGAACAGCCAAAATCAGAAAG
AATACCTTCACACAGAAAACGCAAACAAAGAGTTCTGTTTAGCAAGGTTC
AGAGGAAACAACTGGAGAAAAAATTTCTCGAGAAACCATATTTGTCCTAC
ACTGAACGCGATCAACTGGCTCGAGCTGTTAACCTGACAGCGAAACAAGT
CAAGGTCTGGTTCCAGAACAAACGATACAAAACAAAAGAAAGAGAAATAA
CAAGTAACCAATCAGTGCCGCCACGTCCCCCATGGATGCCTTACAGCGCA
TGTCTGTGTTACAACTGCCGAGCACGGACTGGGCCGAGTCTGTCAGATTA
TCATGGATACCCGCCCTTGAATGCCCCACACGCCACTTTCAAACAGCCCT
AGACGCGACATTTAGTTGGTAACCGCGCTTTTTGAATTTGCGACCGCGCT
TTGAGGTAGTTAGTTATTAACTGACCTGACAGGATCGCGAGTCACGAAGG
CCGCAGCCAAGCTACCGAATAAAACCCTTGTTTTAAAAGAAGTGTTGATA
GATATACGTATCCTATTGCGACATTTGGATACCTAAAATGCTTACGTGAT
TAAATTTTACAAAGAAACGATCAAACACGCAATTGAGCAAGAATGTATAG
CGTCACTGTAAACGGTCCTATTGAGTGATGGCGGAAGCGCGGCGAACTAC
CTACATGACTTCCGATTAAAATTTTAGTCTCGTGGAAGTTTTCCTGGTTT
ATTGCGTAGCTTATCCATAACGTATATATAATTGTCTCTTAGAATCTGTG
TTCATAGTTTTGGGAGATTGCGAATTTCCGAAGTAGTAGCTCGGTTTAAT
ATCGCCCATGGACCGCAAGAAATGGCTACCGCGAAGGGCTGAAAAAAACA
CTTTGGAGGATTTAAAAGGGCTCCTGTCGGGGTTTGCCGGAAAACGGGTT
GA
>deut_homeobox_tis.fa.Contig27
TTGGAAAAAAGCCCATTACAAGCATTTTTTTATGACATCGTAGTCCGCTT
CCTAGGATGCCCTTATTACCGGTTTTTACCGAGTATAGGTAAGAAACCTC
GGGCCCACTACTATTTTAATGAATCGTAAGATTTGTAAGCTAACATTATA
CTTGACAGGCCTCAGAGAATGAGAGCCCATACATTCCACGACCCAGCCTA
TTAGCGAAGAATCCAAATAATCATCAAGCAAGATTATGATCTTATCGTGA
AATCGCTTATAAGTAGACCGTCTGGGAATTATACTAAATCAGGGGACGTA
CTCATACTTGGATAATCTTGTAGTTTATTCTTTATTTACACTATCACATG
TCTGATCTTTGTGCGTGATCAAGGAGTAAAGAAGCCCTGCTGTTGAGCCG
CGTAACCAGGCATGAAGGCCGCGTAGTTATACTGATAACAGTACTGGCTG
GTGTGCGGCACAGGTCGACTGTAAGGCGCATGGATCTCAAGACTTGCGCG
GCTACACGTTCGCATAGGCCCAGGAGATCCACACGCATACATGGAGGGGT
GGGAGGGGAAGATGTAGCCTTGGGCGTTTAGTGCGTACTCCATCTCCGCT
GCCATCTTTCTTTTCCACTTTGTCCGTCTGTTTTGAAACCAGATTTTAAT
TTGCGTTTCCGTGAGCGAAAGAGAATTCGCTAGTTCCATTCGTCTAGACA
CGCTAAGGTATTTACTCTTTTGGAATTCAGCTTCGAGATCCTTGATTTGT
TCGTTTGTGAATGCGGTTCGCGGTCGTTTCTTTGTATCATCTCCGCGACT
GGAGGATGATTGCCTCCTCACACCTTCCGCATCCTTCGCGAGTACTTGTG
CCTCGTCTGACAGAAGGATATGAAATCTTGTCAGTTTAAATACTTAGATC
ATTTGTAATCGTTTATTAGCTGTTAAATCGTCTGAAATTCAATAATCAAG
ATAATTAAGAAGAACAATACAAAGGATGCCGATTGATTAAGCGTCTATCC
GACAACCAACTTCGAGGAAGGAAATTGTGGTTATTTATATTTTCAAAAAA
GAAACTAATAAAAAATCATCGAACTTAATCTAACAGGATAAAGAAACATC
CTCTGACTGAAAAACTGCTATTAAAGATACTTTAATTAGATGTTCCACCT
CTTGTTACGTTAAAGATTACCAACAAAAGACTTGAGAACCGATTATAGAT
CGGCATATCTGTTTTACCGTCCCTGANAGTGATCTCTGAGTAAAACAAAC
TTTGTGATTTATCCGATAATAAAATAAATCAAGATTTAAGCGTTTTTTTC
CCCCAAAACTGGACGATATCATCAATTTTGGCGTANAGCATGACTAAAAC
TGACAATAATCATTTTATATTCATATAATCTATTTTTTCTCACAGAACTC
AAATCTGCAGCCAATACTGGGTATTTTTTTTTGCGTGACTTTATAGCTAT
GCTTCATACTATGTTTCAAGCTCAGGGGTGTTAGATATAAAAACCAGCTT
TAGCAAAATGTAAACAACAACGGTGCCTTTCGGGGAGGAAGACTACATTA
TTCCTAGAGCCAACGCCGG
>deut_homeobox_tis.fa.Contig28
TCTTATGACTCGCGGACTCAGACCCGTCATTTCCACTAGTTGTTCTTTCA
TCATGGCGTCCGGCCGGGGGTTCGCATTGTAACAAGTCCTTAGCGTATGA
AGCTGCTTTTCATTTAGCACAGTTCGAACCCTTGTCGGCCGATCAGTTTT
CCTTTTACTTGGAGTCGAATCCGGCGTCGTCTGCCCATTAGTTTGCCCTG
CGAGAATGAACGCAAGCGATTATTTATCATGCGTGGAAAAAAAAAACAGC
ACCATGATCTACATATTATGTTGTTGAACAATATATACTGTAGTCTGGAC
GTGTCTATGATGCTAGCGCGATGCCCCGTTGTAAAAAAACATCGCGAACC
CCGCGGGAGGGAATATCGTCTGCAAACATACGCAGTTTCATTGCTCCTCT
ACGATTTTATAGCACCGGATACTGGTTGTAATAAAATCCATCGACTTGCT
CGATAGACAAGTAATCACTTTGTCTCGGTTCTTGCATGTTCACGATCAAT
AAAGATAGCAAAGTTTACAGGGATATTCTAGCGTTTGGAGATAAAGGAAA
AGCGATCGTGTCACAGTACTTGGAAGTGTTGAGCACGATTGAAAGCTTCA
TTCAAGCACCGCACGCGCGCCACTGATAAACGTGAATCGCGTAGTAAGCC
CCCATTGCTCTGAACTCAACACTCTGATCACATCGAGAACCGTAATCCGT
CATTATTACACATAAGTCCAACTTGACGACAAGCAAACGCGGCAAATTTG
CCGCGCTGATGGGCTTTTAAAATGTGGACCTGGCAAGTCCATATGATCGA
CATACAGTGCTCGCTAGTTGATAATACCATTATCACCCCCAATTTGATTA
CGGACCCGATAACTTTCAAGTAAGGGACCTACCGCCCAAGCCCGAGCTAA
ACAACCAACTTACCCCCTGACTGAGAAAACGCTGGCCGTTGTTCCAACGT
GAGTGGCCTGAACCGTCCCGTCCCTTTCTTACAATTCGGAATCGCCTTCC
GAAAAGCCATCTTCCGAAAAGGAATTTTTCCCCGGACAAGCTTTTTGCTG
CCC
>deut_homeobox_tis.fa.Contig29
TTAGCATGGAGTAATTGCTATAGGTGTAATGTCTTAGTGCGTTTTGTGAC
TGACTGTCGAGGTGCTCTACGGCCTCTATTGGAGGGTAGCCTTCCGTTTG
AGTTGCGTATGTTGGCAGTAGCCTTGGAAGACGAGGAAGAGACTTCATCA
CATCATAATCCGGGAAGGCGCTTGGTCCGTCTTCTTTCTGCTTCTCGTCC
TTCTTGAGTTTCATGCGCCTGTTTTGGAACCAAACTTTGACTTGTCTCTC
TGTGAGCTTCATAGCGTTGGCCAGCTCTCGCCTTCGAGTGCCGCATAAGT
ATTTATTGTAGTGAAACTCTTTCTCGAGCTCAAGAAGTTGTCGGTTTGTG
TAGCTCGTGCGGTACCTCTTGGTGTGCTTGCCGCCTGTGGGAGATAAGTT
ACGATAATGAAGAACCAAAACGAGAAAGATACATTACTTATCTAGCAAAT
GAAGATGAAGAAGAAAAACGTGACATGACATAAAAGCGTATGATGAGAAG
GTCAAAGTAAGGAAAAGATTCCATTCCTTTCTCTATTCCTTAACCTTTAG
TTTTCTTTATTTGCCCTAATCATGTCACAACGTCTCCCTCTTCTTCTTCT
TGTGAAAAGAGGGCTTAAAATCTTAAAGTATTTTTCCCAGAGAGAAGGAC
ATAAGTTTTATTGTACTTGTTGCATTGTAGTATTATATGACATCTTATTT
ATTAGTATTCAGCCGTTCCTTTTCTACTACGACCCGGGACCACCTTTTAA
TTTTTAGGGTGCTCTTAGTTCCATGTTACTGGTATTACTTATCGGAAAAG
AAAATTCGTGCGAGTACTTTGGAATATCGGATCATTTGTGAATCCTTTGA
GCGTTAAGCCGAGATCACCCCATCAATTCCCTCTCATCGCTCCTCGCTGT
GTTATTAACTCATATATAAATAATAAAAAAAAATACTTCGCACGTTCAGG
AAGATGTTTATTTATCAACTTGATCTTTGTTTACTTACCTATTCCGCGAG
AGCCGGATTTTTTTGTCCTCATCCATGGGTAGATGGGCTGTAGAAGATAG
TTTGGGAGTGATTCACGATTGGAGCTTCCAACCGGTATGCTACCTATGGC
CCATCAAAGTCCCGGTCCGAGCTCGATCGATCAAGACCTCTCNNNNNNNN
TTNNTTTTTTTTTTTTTTTTTTCTTCCTT
>deut_homeobox_tis.fa.Contig30
CTTTTAAAAGTAACAGGAAAGCAGAGTAAAAGAGTTTGTCTCTACGATAT
TTAAGGATGACCGTTGCCTTTTTCAGTGATTTCCATTCATTCAGAATTGG
CTGTACATCGCGCTCATTACTTGTGGGTGGAAACACGAGCTAGGCAAGAG
GCGAAGTTCTCGTCCCCTAATTGTCGCTTCTATAAAGTGTGAATAATAAA
AGCGCAAAGCATTTAGGAGTCACCCGATACTCCAAAACAAAAGCAAAGTC
CATACTTCTAAAGAGCCTTATCAAGTTTATTTGAGAACGGAAGCCTTGTT
GGGATTACGGACAGAATGTGTTACGCTACAAACAAACAGCGTTCGTTTCA
GCATTTTAACGGGAATCCACTTGACTGCAGCAATTGCATGGCTTCCAGCG
CCGAACTATTAGTGGTAACAGAGCAGAGATAATGGTTTAAATAGTTTGAA
GTATACTTGACAATAGATAATAATTTCTGCCACTTTATCATGTCTTACCT
TTTGTTAGAAGGGATGCGACCGCGTTGTCGTCGATTCTTGAACCAGTTAC
TCACTTGCTTAAGCGTAAGGTTCGTCTGTTTTGCAATCAATCTCTTTTCC
TGCGGCGTAGGGTATTTATTCTGCTCGTAGCAGTCCTTTAGCGCCGCACG
TGCTTTCTCCTTAAAACAGTAAACGGTCTCTTCGCCGTCCCAAATAGTCC
GAGGCAAGGGGAACTTTCTTCGGATTCGATATTTATCAACAGCACCTAGT
GATCGTCCACGTAATTTTTCCGCTTCGCTGTAGTGGGCCTTGTACCAAAG
ACACTGCAAAAGTTCGTGTGACGATGGGTCAAATTCATTAGTCTCGAGGA
TATTGTAAACTTCGCGGTAGCGGCCACGGTGGAACGAGACTATGGCTCTT
GCTTTGAGCACGCTTTCGCTTCCATTCAGTAGATCGTCTGGGGGGAGGGA
CCACAGAAATCGAGAGAGCCTTTCGATATCTCCGGCCTGCCGAAGCGCGT
CGCATACGCAAGCGACTTGATCCGCAGAGAACGCTAAAGTGGATCCGTCC
CCTTTGATCGGCGAAACACTATCGAGAGACTCCATGTTGATACCAGAGCT
GGCCCTTAGTGAATCAAGTCCGGACGAGTTCTCAATGTGGTTGGCACTAT
TTTAGTGTTATGTGTGAGAATGTCATATAGGGCCCAGGACATCTAGATAA
CTCGTCGTGATAGGCTACCTCGACAGGCGACTATCC
>deut_homeobox_tis.fa.Contig31
TTTAAGAGACGCGGGTCAGCTGCATGCCTGCAGGTCGACTCTAGAGGATC
CCCCTCTCTATATACGGACCCCTAGATGACGACAACCTCTATATATACGA
ACCGCTAGATGAAGACAACCTCTATATATACGAACCTCCATATGACGACA
ACCTCTCTATATACGAACCCCTAGATAGCGACAACCTCTCTATATAAGAA
CCCTCTAGATGACGACAACCTCTATATATACGAGCCTCTAGATGACGACA
ACCTCTATATATACGAGCCCCTAGATGACAACAACCTCTATATATACGAA
CCCCTAGATAACGACAGCCTATATATATACGAATCCCTAGATAACGACAG
CCTATATATATACGAACCCCTAGATAACGGCAACCTCTATTATCTACGGA
CCTCTAGATGAAGACACCACATATAGCGACCATCAATGAAACCATGGACA
ATGTCAATGTCTCAGAATCAACATTTTAGACAATATTCGCCTTATCGCAA
GCTGATCCTACCGTTAGCGGTTCTTTCTTCCTGTGCTTGCCTTTCCTTCA
TCTTTCTCTCCACCAACAGCCTCTTTTCTTTGGCGCGCCGATTCTGGAAC
CAAACTTGTACCCGGTCCTCTGGCAGGCCAGCCCTGGTTGCGATAGCCTG
GCGCAACTTGTTGTCAGGGAAATGTTGCTTCTGGAATCCTTCTTCCAAAA
TTGCAAGTTGTTCTGTGCTGAAAACGGTTCTGCAACGTCGTCTCTTGTCT
CCCCTTCGTCGGTACTCAGCGGCCAACACTATAGTACATGCAAGAAGTGA
TCATAAAAGGTGAAAAAAGGAAATGTTATTTTGCCGAAATTTAGCCACAA
TACTAACAACGTCAAAATTAGCAATGTCGAAGGAAATGTTATTAGTCTGA
AATAAGCCTAAAAATGCGAAAGGGTCATTATTCAACGGGGGGAGGGCTGC
TATGTTTGGGGGGAGGGTAGCGATTTTTTGAACGTCGATTTCGGGGAGAG
TCTCAAATTTTCATACAGCGTTAAGGGCCTTATTTTTTAAACAGGTATTC
TGATCAATCTCCGAGCCTCCTAAAAGTCTGGAATTTCAATTTTTTTTTCT
GAGGAGAACCCTAGACCCCCTACAAAATAAATTAATAAATGAATGAGATG
CGCCTTCTGCTTGCACTTTCAAGACTTGCGTTTCGCTTGGCGTTGCAAAT
CATTATCCCCTAAAGTGTGGCTTCTACTTTTTTTTATCTTTTTCAGTTTT
GGGTTTACTAACGAATTTTGCGAACTAACTTTTCAGATTGGTGGTATGAA
TATTAAAAAATTAAAAAATAAAAAAAGATTTCAGTTGGGGAGGGAAATAA
TGATGCTAATCCCATTTAGGGTCTAACAAAACTAAGCAT
>deut_homeobox_tis.fa.Contig32
TTTTTGGACGCAGGTCAGCTGCATGCCTGCAGGTCGACTCTAGAGGATCC
CCTTCCAGACTCTAGACCTCAGACTCCAGACTCGGACCCAGCCCCCGACA
AGGTGACCAAGCCTCGGCGCTCATTTTTTTCCGCTGACCAGGTGAACCAG
TTGGAGCGCGTGTTCGCTGCACAGCAGTACGTATCGGCCAAGGAGCGCGC
GGAGATCGCCGAGACACTCAACATGACTGACGACCAGGTCAAGATCTGGT
TCCAGAACAGACGAATGAAACGCAAGAGAAAGCGCGCCGAGGAGACTGAG
TACTACACCAAGCTAGCACTGTACAACACAGCGATAGGACCACAGCCAAC
CCAAGGCTTCCGCCCGTATCCAGGACCTCCCCCAGCACTATCACCACAGG
TATATCGCGGCTATCCGTTCCAGTACCCAGGCACACCACCACCACCGATG
TACCCAGCCTTCCCGCCCAGTTTCCCCTCCAGCCCACCACCGGAGTATCC
TGGGCTTCCTGTGTCGTCACCTGGACGAGTATGCACTAGACCCGACTGCA
ATTGTGGTGGACGACCGCTGAACGAAATGCCTACTCACATGTATGATTTA
TTTTGAATTGTATGTTAAATGAGTAAGAGTTTACTTTGTATGTGAATGAG
CTTTAATTTGATTTGTAATGAGATTGATGAACAATGCTTAATGTAAATAC
TTTTTATTATTATTAAATATTTTGTGAAAAATGTTGCTTTCTGTCATTTA
TCTGGCTTGGTTACAATGTTGTTTTGCTATTGGCTCTCGACAAAAAAAAC
CTTGTAGTTCACACGGTTCACATTGTATGAGCCTTGTTTTTTGCAACAAT
GATTTTACAACAAAACATTGTTTACGACCAGACGAACGCCCGAAACGTCA
GCGCATTTACTCTGTTTACAGTGGCATANCACATTCCTTTTCCAATCTGG
GTTGATTAATAGCTTAAATTAAAAAGCCCTATTTCTACGTGTACAATAAT
ATGGCCCGCAAAACCTGGACTTTGTAATTTTATCCCGGGTACCAAAAGAA
TGCCCTTTAACAACAGACTTT
>deut_homeobox_tis.fa.Contig33
GGACGCAGGTCAGCTGCATGCCTGCAGGTCGACTCTAGAGGATCCCCATG
CTATGCCTATGGAGGATTACTTTCGGCTAATTCGGGAATTGCCTTTGCTG
CCATACAGATGCGAATAGTCGACGGTTCATTTGCCTTTTAGTTGGGAATG
AAATCCTCTTTGCTTCCTGTAGTTGGGCATGTTGTTGTCGATGACTTGCA
TACTCTGTTGCTCAAGGAAAATCTTTTCCTTATAGTTGGAGACGTAGTTG
ATGATTTCAGAATTCACGATGACGCACACAGTGAGGATGGAGCGGGCGAG
AGCGCGGAGTATCAACACGATCCCGACTCTCCCTACAGCCACAAATCTCA
CATGAACAAGTCAAGACGGCGACGAACGGCCTTCACAAGTAGCCAACTCA
AATCCCTCGAGGAGAAATTCCAAGAGAAGAAATACTTAACAATAAGCGAG
CGGAACAGCCTGGCCAAATCAATGCATCTAACAAATACACAAGTGAAAAC
GTGGTTCCAAAATCGTCGAACAAAGTGGAAAAAGCAGATGTCACCAGACC
TTGAGGCAACATTACGAAGTGAAGAACTTGGAGGCCTATATGGACAGTGT
GCAATGCCTTCGTATTACGGCGACTACGTACTGCCTAGCGCTTATTTACC
TACGCCGACACGCTACTACGGACTATTACCGAACTTCTATCCTTCGTCAA
ACCTTCAAGTCGTTTATTCGAACATGTCTCTTTATCCGTATTGATTTGAG
GGCGGTTTACGCAGAGAGAGCTAGGACAGGGATGTTCACTGTTTCACGGA
CTCTTCACTATCTGTGTATACATTTATTGTAAATATTTTGAAAAGAAAAA
AAAAAGCTAAGCCAGGTTTTGTTATGTCGAAATGTAGTTAGTGGTTTTTA
GATTCAAGGACCGCCTTGTGCGCCCACAGAGCAACCTTGGCTTAATGTAG
GATTCCTCCATCAAAGCCATCAAAAAGCTTTAAATCTAATCTGGACTGAA
TCGTTTACCCGNTGTGAGCTAATTGGNCATATAACGCCCGCTATTGCACA
CACTGGGTGAGTGACGTTACTCCCTCTACACAAACCATAGGATATATCAC
CCTAGTTAGAATAGATGAGCTTCGCTGTTCTCCCC
>deut_homeobox_tis.fa.Contig34
AAGGCTTGATTATTATGTATCATCATCCCTTAGACTTCCAAAGTGATTAA
CAGTTTATTATTTTTATTGCTTACTTTTTCGTATTTTTTTATGGCGTACT
GTTTTTCAAACGTAGGTAAAAATTTAATATTTTAATGGTGCATTAATCAT
AATTCATTTTCAGTGCCGCTTTTTCAAAATCTCTAGCCGCATCAGGTCCG
TAACTAGAACATTCATTTTGTACGGCAACCCTTCCCATTCCTTGGAAGCC
CTCCCTCATATAATTGTTGTATTTGCTTGGCTACAAATTCATGGACAATA
TCTATGAAACTCATTCTCATTTTGAAATGGGACACTCTAAATGTTGGCTT
GACTGACTGGCACGCCCTCAACAAGACCTATTTCAATGATCGTTGAGATG
TGTTTACTTCCAATGACCATCTCTTACATTTCGACAGATATTGAAGAACT
GGATGACTGCAACAAGCAAAAAGGTAAAAAGCGCAAGGAGCGAACAGCAT
TTACGACCCACCAACTCAGGGAGCTTGAAAACGAATTCACGCGAAATAAC
TACTTGACGAGACTGCGGCGGTACGAGATTGCTGTGTCCCTGGATCTGAC
CGAAAGACAAGTCAAAGTGTGGTTCCAGAACAGAAGAATGAAGTGGAAGC
GAGTCAAAGGAGAGAGAAAACCGGAAAAGAAATCAGCGTTCTTATTGCAG
CTTGAGCAGGAAAAAGCAAAATCAAAAGAGAACATAGAGTTCAATAGGGA
AAATAATCGCACGGAGAAGTCCTGAATGAAATAATGAATGACTGAACGTT
CAGTTTCAGGTCAAAGCTACGAAACTCGTGTTATTTATACGATTAACCTA
CAGTAAATTACAAACTTCAGAAAGACAGCTCTGGCTTTAGGCCTATGGGA
TTGCCATTTGTTAAACACTTTTATAGAGTCAAGTCAACTTTAACTCAGCA
AGTGTTAACGTGATAAGAGAGGGCGTGCACTATCGAGGGGGGGGGGCAGG
GGCGGGTGTAGGGCATATCACTGGTGTATTGTGTCAAGATCCCGTGAGAA
TTCTCTTTTGGTTTGAGTTGGGATGCTTGTTGTGTTTTTCAGAGTCGAAG
GATTGATATTTTTATTGTTGTAAACAAGAAAAGCCTCACACATGGTATTT
TTGGGGGATATTTTTTATNTTCCTCGANGCTGGACCGAGCCGATCCC
>deut_homeobox_tis.fa.Contig35
CGTCCCTCCTATAGGGCTTGGCTGGATGACGATGGAAATTTGTTCTTGTC
GTGGCTGTTCAATTCCAAAAATAAGAAAAACGATAGTTAAAATAATGGCG
CATTTTTATTTTCAGATGGTGTAATTATTTACAATTCTATTCCCAGAGAA
TTAGCTTTTAAAGCATATAAATGCTTTAAGTAACCATATGTTTATAGAGT
CGCCTAGCGAGGAGAGTTAAAGAAAGAGAGAGAGAGAGAGAGAGAGAGAG
AGAGAGAGAGAGAGAGAGAGAGAGAGAGAGAGAGAGAAAGGGGGGGGGAG
GGAATCGTATGTTATGATTGTTTCACATTCACATCTCTGTGATTATATAA
AAGGCACGGTCAATACTAAACTTACCATAGCCATCTTGCACCAGTATAAA
ATATGTGAATTACAATGAGATACAGTGTATAATAGGTTATAATACATCAT
AAAGATGATAAAATGCACCGCACACAGTTGCGTCAGATTGTGGCAATAAG
GATCTGTCTTTTATAACACCGACAAACATCTTCATCAGTAACGTCAGTAA
TGAATAAATCACCATGCATAGCAAACCTTGCTCTTTCCTCACTTTATACG
CACTTGTTTCCGTTCAAAAACCTTGTAAAGGAGCGCATTCCACTCCGCTT
TCCAAATGCACTTCTTCTTGACCGCCATTATCTGGTATCACTCTAAGCAT
CTTCTCCTTTCGCCATTTAGTGCGGCGGTTTTGAAACCAGGTTTTCACTT
GGGTTTCTGTCATTTCTAGATCCTTAGAAAGCTCTGCACGCTTGGTTTCA
GTCAGGTATCTCTTTTCTTCGAACTCTTTTTCAAGACGACTTAACTGGGT
CTTCGAGAATAATGGCCTCAGCTTTGGCCGCTTAAAGAAGCGCCTTGTTC
TTTGCAACGACCAACAAACTTTAAATACAACAACAAAACACTAATTAGAA
TGCTTCACCTAAAACTATTGTAACACATATTTAGTGTTATTCAAAAGTGT
GAATGAGTTCTTTCACGTTATATTTTCTTAGTGTTTTTCGTGTCTTCCTG
TGTTCAAGAAGTCAATATGGCTTCCAAGTCCTAAACATCGCACCGTAACA
AAAGGGCACGTAAAATCGTTTTTTCTAACACATACATCATACAACAAAAA
TGTTTTGTGTCAAGGAAATGGATTTAGAGGCTGTTATTTTCC
>deut_homeobox_tis.fa.Contig36
CCCCATTGTGTGCCATTGTCGGTAGCGCGAGCTTTGAGGGGCGGGGGCTA
CCATGCTGCACACTGACCAACAGTGGTGACATGTCCCCTCGAGATGCTGC
ATTCGCCTGGGGTTGTTGCTGTTGATGACGTTGCCCCAGAGTGCGATGCA
GAAATGCTGTCCGTTACAGTGCATATGGTGCTAGCATGGGCTGGCAATGT
GACGATTACAATATTGCTTCCTTGTTGTATAGCAAAGTTCGGCGGCAAAG
TCACAGTCCCAGGAGGGAGAGTAACAGTTCCACTGGAGTTTGTTAGGGTT
GACATGGCTACTGGCAAAGACATGGTGCCACCAGGCAAGGTCTGCATTTG
TAACGTAGATGGCATTCTAGCTTGGACGGCCAGGTTGTTGGGTGCGATCG
GCACAACAGTATTGTATTGAGTTGGGACCAAGGAATCTGGCCAGAACCTC
TGAGCAGGCCTGGTCTGTATCTTCGCCTTCTTGGCCTTGTGAGCCTCTGG
ATTACCAGCGTCTAGCATTGGTTGCAGAATCCTCCTTCTTGCATTGATAA
ACCTGCCAATGAAGGTAAGGGGTGATCAAGTGAAGGGAAATAGAACACAG
TTCTACGATATATTTTCTGATGGCAAGATACGGCACAAACCAGCTAACAC
AATCTTTGACGTTAAAAGGTGATCCCAAGAAGGGCCATAAAACATAGTAG
AAGAAATGACATGTTTTCTGATGGTATGATACAGCACAAACCCTCAACTT
CAAACTTAAAAGGTAAGAAGTGTTTAAAAGATGGGCCACACAACCCAGTA
GAAATAATATGACATGTTTTCTGATGGCTAGAGACAGTAAACTCTGACTA
GAAAGTGTTATTTACCAGTTATTGACTTGTAAAATGGTGAGGTTGGTTTG
CTGGGCGATGGATCTTTTCTCATCTTCTGTCGGGTAGGGATGCTAGGTAA
AATCAATTATTAGCTAGTCAGTGCACAAAGCACACAAAGATTTGTCACAT
TTGTGAAGTGTGTGAGAAATCATAGCAGTGAGTGTAGTTGGTTTGTGTGA
TATAGATAAGATGTAGCTTAGATTGTGTAAAACAATATTGTATGTGATAA
AACTACAGTGATGCCCCAAATAGCAATTTCCAAATATCAAGTCCTGTATT
TAGCTACCTCCATTAAGGAGATGAAGTCTATTAAGCAGTCAACTTTTAAG
TACCTGACAGCGGTGAATTAATAGAGGTACCACTGTATACTGATGTGTCA
CAAAGGTACTTACCATGATATGTTGAAACAGCCAAGTTTTCATAATAGAT
GTCGCCTGTTTGGGAAGCACGCCTCGCTTAGACTTCTTTGACCTGTCGTT
GGAGTCTGTCGGTGAGTCAAGTGCTGGCATGGGCAAGGCAGTAGGCAGTG
CAATCTCAGTTGGTGACCCCGCCCCAGAACTAGTTGGTGTGGTTGGTGTG
GTAACCACAATGCTACTAGGCGTCGAATATGTCACAGAAGCAGGGACGAT
GTGTTGTTGCTGCTGCGGCATTTGCGCGAGAAGGACCGTCTGTCCTGTAG
GGGTGACTATAGGGGTAGCTGCAGTAGCAGCAGTGACAACGACAGTAGCT
GACTGCTGGGGGGTGTAGGACATTGGCGAAACCTGCTGCTGGTGAACTTG
GGTTGCTATGACGCTGATGTTAGGGGGGTGTTGCCATGGCAATTGTTCAT
GGGGAAAGTTGAATAGAAGGCGACGTCCTTGAAGTGCAAGTAACTTGTGC
CTGCTGGTATAAAAAGCCTGTTGTGGTTTTTCCAAATGGCAATTTGCTGG
AAAGGACCTAAAAAAA
>deut_homeobox_tis.fa.Contig37
GAGGGGGGGAGGAGAGATTGAGCCGGATCCAAGAACACTGAGAAATGCAC
TCTTTGAGTGGGAAGTCTGATGAAGGTTTGTGCAATAGTGAGGGTCGACT
TAGTCACGTATAAAAACGCGCAGTTTGAAATCATAATATTTAGAAACTCA
CCGAGTAAGCTCCCTGTGCCAAGTCGTGGTTTGTTCCAAAAACACTCGCC
AAGTTGTAATATAAATGCTAATTTTAATTACATAGGAACACAAGTTGAAA
CTATCTATTTAGAGTAACGGATAAAGCTTTCTTCTTTAATATCTGAAAAA
CGCTGGGCGGATTTTTTTTATATTGACCGGTGATTGTTTTTGTAATTTTT
TTAGACGAGTTTCCTGCAAAGAGAAAAAGAGAGGAGGAGGATAACGACAG
TGACTTGAATACTGTAAAAAGACGGCACCGCACTACTTTCTCAAAGCTGC
AACTAGATTCACTTGAGGAGGCCTTTAGCCGGTCACAGTACCCAGATGTC
TTCACCCGGGAACAACTCGCGAAACGTATCAACCTAAACGAGGCCCGCGT
CCAGGTATGCTTTAGGCAGCCATAGAAATTAATAAAATGCTTTGTTTATA
TGATTACTTTAATTAGAGGCACAAAACAACGGAGCGAACCCGTAGGGGTA
CGCGCTCAAATGATGACAGTTTCGTTACTGCCTCGTGCAATTCGGGTTTC
TAGATTGTTCTCATTAAGAGATTTTGCGGTCGTGTGCGTTTGGGAAATAT
TCAATGAGTTGTTGGGAAGTTTGAGAGGCGCTATGGTCCCGAATTCCGCG
CATGCGCATTGCATTTTGACACCTGTATCGCAAAACACGTGTCATGGGCG
ACAATAGCTTCGTGATGGCAGCTGTTAGGAGCTTCTCTACGGCTGAGAGC
CTTGAAGGCATATGCATCTCATTTTTATCGAGCACTCGTTTTAAGAGACG
ATCGTCAGATTCAGCAAATCCATTCAACCGTGGGGGGATAGATCTGGAAA
TCCTAACACGAGCGCACAGTTTTCGCAGTGTTTTCCCACTTGTCGGGGTG
CCCCCTCTGCAGGTATTTAATCAATCTGATGAACGCAGTTGATTATTATT
G
>deut_homeobox_tis.fa.Contig38
GGAATCCTAAAGCCAATAGTAAAATTCTGGCGCGAGATTTTACCTATGCT
CGATAAAACAATGCAATTAGCGACCAATGTTATGATAAAATTCTGATCGA
GATCTCAGCCTATAAAAAACCAAAACACACTTTCAGTAACATGTAGATCG
TGATTTAAAATTCCAGAGCCAAACCAAAATAACCCAGTACCACCAGAACG
CCATGTCTTACGTCAGCATGAAACGCACCAACCCTTACAGCGACGAGAAC
GATTATCACAGTGGTAAGGTTGCACGCAAAACCACGAAAAATATTGCCTT
GAGGATAAGAACGGAGCATGGAACTTACATGTGATGAAAAGATTATCATT
TATCATCAGCAAAAAATTGTTCAATTGTCACAAATCGAGTTTTATCAATT
CTGAAGACCATGTTCTTTATTTCAGTGCCTTCCAATCCCCGTAAAAGTCA
TAGAAGGCAGAGGACCTTTTTCTCGAAAGAACAAACTGTCATCCTAGAGG
GGGCGTTTCAGTACGAGCGATTTCCTGGCATCCAGATCCGGGAGAAACTT
GCGCGGGAACTTGACATCGACGAGTCGAGAATCCAGGTGCGATTATTATT
GAACGATAGAGAATTAGAAACAATCCACCCTTGCATAAATATAAGCATAT
ATACATTATTTGAAGCTGAAAGGTTTTGACCTTTTATTTCTTACCATTGC
TTTATTCTTTGTCTCAGGTTTGGTTTCAAAATCGTCGTTCTCGTCAAAAC
AGACAAAAAAGGAAGACAGAAGTTCGATCAGTACAATCATCTGTCGTATC
TTCAGCATCGATCCGTCCCATCCAGAAATCATCCGAGTCGAGTCATGTCC
CTCCAGCTCCTCTGCTTACTTACAGCAACACTAAGCCGCTATCACACGTG
GACTGTACTGCGCCTGCGCCAGTCTTCCCGTCATACCTCACAAGCTCAAG
ACTCGCCACAGGCATCCCGAGTCCGTGGATGTGCGCACCTTCCAGTCAAA
CTCACACGGCTGACGAGTTAGCCGCCGCCATAGGACTGATGGGCGTGTAT
GGATCAATACCTTACAGATTCGACTAACATCTTTAACATATGTTTATAGC
CTTGTGATTAAGTTATTACGAATATCTGTTGTACATTTTAGATTGAAGAT
ATAAAATAAAGTACATTTTGTCAATGAAAAACAAATATCCCTTATGTCTA
TGTCTTTGCATTGCCTATCCTATCAGTATAAATGCTTCGTGATATCAGGG
AGGGGAAGGAGTACTCAGCCAATAAAAAGTTGATGGTTAAGTTGGCCCGA
GTCTTTTCAGAAGGACTTTATGTTTTCTAACAAATCCATCCATTTGAAAA
GCGATCAAATACAAGAGTGTGTTCTTGAATATTGAAGTT
>deut_homeobox_tis.fa.Contig39
ATTAGCGTTGTCAACAACATTAAAAGTCTTTTTACAACTAACACTTTTAC
CATTCCCCTTTATCTTCCACCAATAAATACTGAATTATCTAATTATATTC
TCCATTGTATATTTTTCTAGGTACATATAGTCCAAGTCAATTTTGAGAAA
CAAAACGCAAGCCTCTTAGTTCATGTTGCTCTCTGATACTATTCCTGAAA
TTAAAAGCGAACTAAAGATGTTTTTCAAGATATTAAGCGAACTCAAAGAT
TTACATAAGACCCTGCTTATATGCATCTCGCTTCTATAGAAATCTGCTAT
AACTACACAAGTCCTTCCTTTTTCCCGTCTATAGCATGCGTACTAAACTC
GCGAGCACGAGCACTCCTGTCCGCAACCGGAAGTCGATTGTGTCTCTGAA
GTCATCAGGGACGTCGACGTGGACGAAGTATCCCTTCTTGGTAGCAAGTT
AAGAGAATTGAGCGTTGGATCATAGCTGCTGATCATAGAGCACTGTCTGT
TTGCCATGTCGCATTCTCTGCACATCGGGTAACAGCTGCCCACTAGTGAG
TGTGGGCTCAAATGCGGTATGTTGTTGATCTTTTGGTGACGCCGCCATTT
TGCTCGTCGATTTGAAAACCAGACCTGGAAAAAAAGAAAATTTTACAACA
AGGTTTAAACAAACAGAGACTAGTCATTGTATAAGTGCTTTGTGCCCTAA
TTTCTAGGGACGGTTCCAGAAGCTGGGTGAATAAAGGGATTCTAAGAGGA
ATTTTCTAGCTTGTCCATCCCACTTTTATAGAGTTTGAATCTGCCAGTTT
AATTTTCTTAGATATTTTTCTTACCTGGACCCGCGCCTCTGACATATCAA
TCTTGTTAGCAAGCTCCTCCCTCGTGGCTACATCTGGGTAATGTGATTTC
TCGAACTCTTTCTCAAGCATCTCAAGCTGATCCGGAGTGAACGTTGTGCG
GTTCCGACGCAGTTTGCGTTTCTGATTGGTCGCCGGGTCTTCGTCTTTCC
CTCGTTCATCGTCGGTGCTGGCGTCGTTAGCGTTCGTGTCGCTGTCGGCA
GCCTCGTCCATTCGGTCTCTGACTTCTTCGTGGGTGATTCTTGGCTCGTA
CTGGCGATGACTGTCAGTATCTTCTATCGTGCTTCGCTCTTCTGTGTGAC
TGGTTATTGATTCCGTTTCTTCTCTTTCACGATGCAGATCGCGCATCTCT
CGTTCGGGGCTCAGATCATCTTCTGTTAAAAAGATAAATGTCATCTGTGA
ATATACAGCTAATACCATAAGAATAATTTGATTTTATGGACACATTTCCT
ATCCAGGTTTTGATGAATGTGGAAAAGAGTTTGTGCTATGAAGCGCAGCG
TTTCCTGATTTAATTTTTTAACTTCTATGCTTCATTTTGATTTGTTACTC
TTATTATTGCCTCATCGCGCTAGCATCGCTCTGAATGCTTCTTACCTTCA
CGCAATTTGTGCGCTTCCTTCACGTCCTCGTGATCGTACCAGGAGACTTT
CTCTCCATCTTCTCCTCGTTATAGATGTCCGCCAGAAATCTTCCTATCAA
TCCTGGTGTAG
>deut_homeobox_tis.fa.Contig40
GATGTGTCCTGTAATCTTTTATGAAGAATTATTTGATACAATACTTTCTA
TTTCACACCTGGTGTTGACGATGGTGCAGACCCCCCCGAGGGTGGACCAC
TCCCCCCAGACTGGGACCCCCCCTGGGTGCTGCGGTTGCCCTGTGTCGCT
GCTGCCTTAGCAGCATAAAGACTGGCCTCCTCCTGAGCTTTACCAATATT
CTTCTTGTAGCGGATTCTTTTGTTTCCAAACCAATTGGAAATCTAAAGGG
AGATAAAATATGTTTTCAAATATAATATATAGAGATAAAATATAGTTTTC
CACAAGTTTTCTGTTTCTCACATTTTTTTCATTCTCAAACTAATATAATA
GACAGAAAATTTTATCAGGGATTTTTAAAACAGTACAATGGATGTTCATG
CAAGTTATTGTGAAATTTGTATTTTTCTACAACATGCAAGAAGTTGTCTT
TTTTATTGAAGTACATATTGTAAAGCATGCTTAGACAAGGGGCTTAAAAT
TTATATATATATTTTTTTCTTTTAGGTGAGGCATTAATTAGGGGGAGGTG
CTTATTTGAGCATTTACAGTATGAACATTCTGCAAAAGCTGTTGTCCCAC
CTGAGCGACACTGATGTTACATTTTCTTGCAAGCTCTTCCTTTGCTTCTT
CACTGGGATATGGGTTACTCAGGTGTGAGTAGAAATACTCATTCAAGATC
TCTGTTGCCTGTTTACTGAAGTTCCTTCTTTTTCTCCTGTAAAGAATAAA
ATACGAAAAAAATGAGGCTTAACAACCTCATAAGATATGACAAGAGGGTT
GGTACAATATTGTTGAGTTGAAGGCATAGGATCATGAGGATCTGAGATCA
CGAAAAAGGCTAGTAAAAGACTCTATTTTCTAACACAACTAAAAAGAGCT
GGAGTTCCCCAACATGAGCTAGTATTATTTTACATGTTATGCGTTAGATC
CCTTATGGACTACGCAGCGCCAGTATTTTATAATAGCCTTCCTCAATACT
TGAAAAATGAGTTAGTGCACCTTGAAAAAAGGGCGGTATCAATAATAACA
TCAGGAAGGTGTAAATTAGCGAAGGATATTGACATCAATCCGATCTTTGA
CTATCATAATTTACTGTGCAGCAAGCTTTTTAATGACACTATTAATAATC
CTAACCACAAGTTAAGTACTCTGTACTGTAAATGATCACTGTCAAAATTC
TCTGCGACACCAGTGCCGTTTTAATGTTCCAAGACTTCGCACAAAAAGGG
CTAGTAATACTTTCATATTATCCATGATCAAACAACTTAGGCTGTAGTTA
TATCGACTCTGCCAAATTTTCGTCTTTAATAAGACTTCTTCAGGGCAGAC
TGTAGAAAGGTGAATCGTTACAT
>deut_homeobox_tis.fa.Contig41
CGGCTTTAAACACAGTAGTTGTCGTATAAGCTAAGTATGTCTTCCATGTG
GGTTACCCCTGCTCATGTTCATTTTCTCCCTAGAATTTCTGTAATATGTT
TAGTTTGTTTAATACTCTAAGTGTGCTAGGTTTATATGATGTTAACAATA
GCGCAGAGCTCTCTATGACACTTTTAGTGAATAACTCAGGGAGTAAGCAA
CAGTGTACATTTTCTTTTCAGGTTTTCCTTTGCAAGGAGAGGCCGGCACC
GAACGCCGATCACCTTCCGACCTCCCAAAGTACTTCCGTGCCTTCTTCAA
CGAGAGCCGACGATTTCGCCGAATTCGCACGGTGTTCACCCGAGATCAGC
TCCAAAAGCTCGAGGATCGATTCAAGCATGACAAATACCTGTCTACTCAG
GACCGCAATGAGTTCGCCAGGTCGCTTCAACTGACGCCTCTACAGCTGAA
AACGTGGTATCAGAACCGACGGATGAAATGGAAGAAAGATATGTTATTAA
TTGATCCGACAGCCGTGACGACAAGGGCCAAAGGACGACCAAGAAAAGGA
GAGTTTTCGTAAAACAGTAGCAAAGTTGAAATTGGATGCAATAGCTGATC
TGATGTACTTAAAATAGGCGCCCAGCCCCTCCTGATTCCGGTCACCCAAT
ATTTAGACAGTCGTGATAACATTATAACATGACTCATGACTGCTTACAAT
CTTGGGAAATCCTGGCCATGCGCCTGTTTAAGTATACACCTGTTTTAAAT
AAGGTTGCACTCGGAGAATCTGTGTATCGTAACCCGCAGTGTTTCTTGGG
TATAAAGTAAATAAGCTAATAAGCGTAAATAAATAAATACAAATCTAGGT
TTAAAAGCTGTAGAATTCTTGTTTATGTTCTAATGATCATTCACATGGCT
TAGATACAAGGATTCCGCCGCTTTTACGCTACCCATGAACCACCGCGGGT
TACGACACATGGATTCTCGGGTGCAACCATTGTTGGAATAGGTGTATGTG
TGGTTTGGAAGTGCGGGCTTGTTAGGAGACGTGCGTAAAGTATTTTTAGT
AAAAAACATTTGATATTCATGACTGCGCAACCCTCCTGGCTACTCGAATG
TTAGAAAATTATTAAGTGAGTACGGCTGGAGACCCGCGTAAAGCATTCAG
AAAAATGTCAATGTCACCTTGGTAAAAGAGAACATGTTCACGCAAA
>deut_homeobox_tis.fa.Contig42
GGTCTGTATGACCACTACAGCGACGTGCAGGGGTAGGGCACCTAAGTTTC
CCTCTCTTATTTATGCTTATATACGCTAACTCTTGGATCCGTAGTCGTTA
TTTGGTTGTTCAAATGAACGCCAAAAGCGCATTTTATTTTCCCCTCCAAG
CTTTAAACTTATTCTGTGCGTCTATGAAAATAATACTGAAAACTACGGCT
AAAAGCATTTATTAAAAATAAAAAAAAATAGCTATTTACACGGGATAGGA
AATCGTTTATATAATTCTTTCTATACGCATAAAATCTATGTAATTCTTTA
TTTTTAAAAAAATCATGGGTAGACGTCGTACATCTGTGCAGCCATTTTGT
TCAGCGGTCGCCCCCCGCAGTTGCAGTCGGGTCTAGTGCTCACTCTTCCA
GGTGACGACACAGGAAGCCCAGGATACTCCGGTGGCGGGCTAGAGGGGAA
ACTTGGCGGGAAGGCAGGGTACATCGGTGGTGGTGGTGTGCCAGGGTACT
GGAACGGATAGCCGCGGTATACCTGTGGTGATAGTACTGGGGGAGGTCCT
GGAAATGGGCGGAAGCCTTGGGTTGGCTGTGGTCCTATCGCTGTGTTGTA
CAGTGCTAGCTTTGTGTAGTACTCAGTCTCCTCGGCGCGCTTTCTCTTGC
GTTTCACTCGCCTGTTCTGGAACCAGATCTTGACCTGGTCGTCGGTCATG
TTGAGTGTCTCGGCGATCTCCGCGCGCTCCTTGGCCGATACGTACTGCCG
TGCGGCGAACACGCGCTCCAACTGGCTCACCTGGTCAGCGGAAAAGAATG
AGCGCCGAGGCTTGGCCGCTTTGTCAGGGGCTGGGTCCGAGTCTGGCGTC
TGAGGTCTCGAATCTGAAAAGCAGACCAAAACATTTATAGTCAATAAATA
GTTCCAAAGTCGTTTTCTTAGGAATTTTTAGTTCAAGCTATACATTATGC
ATTTTACAGGTCAACTATATATTTTACACGTGACAACTATACTCTTTTCT
ATTTACCTCTCTCGGCGGATGAATCGGACTCGGTTACTGACAGAGGAGGA
CTAGGCTGACTGGCCAGAGACGAGTTGCTGCTGGCTGGTGGTACTGCAGG
CAGTATGTCGTTGATCGTGAATGGAATTTTCCTCTGCTCCAGGTCTTGGC
GTGTGATGAGATTTGGCTCAGGTAGCTGTACTGTTGACGCCATGTTTCCT
TTACTTTTACTGTGTTTGTGTTCTTGTTGGCAGTCAAGTAAGCGAATGAT
GAAAAGCTTGTTGCACCAGTAGTTTTTATACGTGCGCGGGTTCACTTCAA
AACACGCCGCGGCAGCACTTTGTTGGAGCGCACTTTGACTTCTCACAAAA
GAAGACGTCTGTTGCGCCGGCGCAAAGAAAACCGACGGCTTTCGTATTGT
ATTGAGCACGACTGCGTTAACATGCCGACGGCGTTCGCTTTGTGACAGAA
CGCCAGGCAAAGAACATGCGCATCGGATCTAAAAAAAGACGCCAAGACTA
AAGGTCTCAGTTAAG
>deut_homeobox_tis.fa.Contig43
GGGGCCGTTAGGATCGATGGTGCACCCATACGTAGCGCAAGTTTTAGACT
CCAAGCATACAATGAATCAAAGTTTTGCATGTTTTCTGAACTTTCAAATA
AGCAATATTTTCACGATTCCTCCTCACTCCCAAAAATCTTGGTTACAGAT
AAACCCTCTCCCACCCCTAACCCTGGACTTTGAATTTTGTCTCGAGACCC
CACCCAGTTTTATGTCCTTCGCCCCTGTCGATACACAAACACAACACTTT
ACTCACGCATCTATAGACCACCTTTATCTTGTGAAGCAATATGAGGGCGG
CAGGTAAGAAAATGGAACTCTAGGAAAGACGGGCCACTCGTAGATCTGCG
GAGGAATTTGCACTCAAATGTGCACTCAAATGTGCCGAAGTGACGCTGTC
TGGAAATGAACGGAGCTTCGAAACCTTTCTTGGGCGAGCTGCCATGATGT
CGCTGCTACGCAGACGATCTTCAGGCATGGCATCTTGCGGGGAATCCGCT
GGCAACAGCTTGCGGGCGAGGGTTTGTATGTAGGCGAGCATAGCAGTGCG
TTGTCCAGCGTCGACGAGTTTTCTCTTCATGGCTGTGCGTTTGTTGTGTA
ACCAGCTCTTGATTTGCTCCTCTGTCATGTTGATTTCCTTGGCGAGTTCG
TACTGCTGCTCTGCATTGATGTATCGTCGTTTTGCGAAGAACTGCTCAAG
CCGAGCGACCACGTCTGGATGGAATACCGGGCGCTTTCTTGGTTGGGAGT
TCCGGATTTTAGCGTATGGGATACCTGTGGAACCTGTCAAATACTCACCT
TTTTCTTCGTCGTTTTGTGTTGATTCCTGTACACTGCTTGATGACTCCTC
TGCGTGTTGGAAAATTCGAAGACCTCTCTGACCGTATGGTAACGCGCTCT
AATATATCGTCTCGGCGAATGTCTTTGGCTGGGAGTCCCGGGTCTTAGCG
TATGGGATACCTGTGGAACATGTCAAATACTCACCTATCGCCTCGTCGTT
TTATGGTGATTCCTGCGCACTGCTTCATGCCTCTACTGCGCATGTATTAA
TGGATGAGTTCGCTTCTTGAAGGTTGAGAATATCGGCAATCATGAAAGAG
GTCGGTTTTCTGGTTGCCATTGTGTCTGACGATTCTAATATGTTCTGCCA
CGTCGAGTATCTAAACTGATTCAAGTGAAGTCACCTTTGGGTCTGGAGAG
ACTTGACTGATCTATCAAGGCTAAGGGCTTTTTATCCCTGATGCG
>deut_homeobox_tis.fa.Contig44
AGGCGAAATGAGTTAGTTAGGGAATTAGTAAAGCTGTTTAGCCAAGAACA
GCTCGGCGAGCTACTTAGTGGCAAATTTAATTGAAAATATTGAAGAGGAA
TTCGAAAATGGCAGGTGGAAATCGATGTTTGCACGGACTTGTGTGATTGG
CTGGGATAGACAAAATGGCGGCTAACAAAGACCCTCCAGAGCAAAGGACC
AAACAGGGAAGTGGTCAGACACTATGTGTTCAATTGTAAGCTAAAATGGG
ATCCATTTTTAGATATAATATGCTTTTTCCCTACTATTTCTTCTAATCGA
GGTGGCCCTCGGGGGAGGACTTTCACCATTTTGACACTTGAAGCAGAACG
GAGAATTGCGCATGACATTGCAGATTGTACCGCTGATGACGAATTCAAAC
CTGCAAAACAACGAAAAAAAAATTAAAACAAACGATTAAAATTTAAGCAA
AAAGTATATCAAGTGAAAATGCCACGATATTTGCTCTTCTGTTGTCACGT
TGTTGCTACTGGTGTTAATGTTGTAGTAGAGGGGGCAGCCGATGTTATTT
TTGCTCTTGTCGTTGTAATATTTTCCTATTAATGGCGGAACTCAAAGTAC
AAACTCTTTACCTAGTTTAGTTCTTCCTTAGTACCCAGCCGTCGCAGACC
GCTGACCAGGGCTGTAGAGCGGCGTCCCGTATTTCTTTTGGCGCGCTCTC
GAGTTCTGGAACCATACTTGCGTGACCCGTTTGCTGAGTCCCGTAAGTTG
CGCTATTCTCTCGAGATCTTGTCCGTCGGGATTCGAGTCGATGTTAAAGT
TCGCTTGAAGTATCTGTAGTTGGTCTTCTGTGAACGTGGTTCGGACCCGC
TTCGCCTTGTGTCGGCCGCTCTTCAGGCTATTCGGAGAGTCGTCGCCATC
AACATCGGGTGAGAATACTGGGAAAGAGAAGACGAGATCATTAGAAGACG
GTATAAAAACTTCCTTGCACATTGTGTTTTACCAGGCAGACTTAAAAGCG
GCTGACAGATACTCTTTAATAATGCAATAGACGAAGGAAGTAGAAGGGAT
GATGAGGTATCTTGTTGGAAGGGGTCGTGTGATTGGGAGGAGAGGTTGTG
TAGTTGGGAAAGGGGTTGTGTGTTTGGGGGAGGGGTTGTGTGTTGGGGGA
GGGGTTGTGTGGTAGGGGGAGGGGTTGTGTGTTTGGGGGAGGGGTTGTGT
GTTTGGGGGAGGGGTTGTGTGTTGGGGCAGGGGTTGTGTGGTTGGGGGAG
GGGTTGTGTGGTTGGGGGACGGGTTGTGTGGTTGGGGGAGGGGTTGTGTG
GTTGGGGGAGGGGTTGTGTGTATGGGGGAGGGGTTGTGTGTCCGGGGGAG
GGGTT
>deut_homeobox_tis.fa.Contig45
GCGGACCATAGATGTGTCTGTGAATTTTGAAACATCACCGTAACTCAATG
CATCGTTAATTATAATTCTGGGGGTGGGGTACAAGAGAGGGAAAAGAGAG
CAATGTTTTGGAAAGTACAAGTAAAATCGCTTTTACTTTTTGTTTGGTCT
TCAGTTTAGGTAGTCAAAATTTAGAAGCCTTGTCATGGTAAATGTTTAAA
TATTTCTGAGGGGAACCTATACCTTCACCCTCTCACTCGTACTCTTCGCG
TTTTGGCCGCTTCATAGAAATCTCACTCTTTCAGAAAATTCTAAGTTGAG
AGATCTGTAAATATGTTTTGGCCCGACTAAGGTTCATCTTAGCCCGAGCA
CAGCGAATAATAACTTGATTGAGCATTAAAAAATTAATAAAGTCTCATTT
CATTAAAAAAAGCTCGCTCATCTGTTCATCTTAGCCCGTAAAATGCACAA
CAATGCCCTATAAAGTCATTATTTAAATATTTTTATCGGTTAGATATTCA
TCCTTTTGGGTACTTTGCAGTTCAATTTTTTTGCTTCTGTTTTTTTTTTT
TAGATTCACACCTCCAAAAACAATTTGCCCAAAAGGCCGACTCCGTTTGG
GTACTTTGCAGTTCAATTTTTTTGCTTCTGTTTTTTTTTTTAGATTCACA
CCTCCAAAAACAATTTGCCCAAAAGGCCGACAAAAGTCAACACTACCAAA
AGAGGCCACGCGAATTTTACAATCGTGGCTCAATGATAATCTGGAAAAAC
CTTACCCCGATGCAGAAACAAAGGAAAGACTGCAACAATTGACCCAACTC
AGCAAAACACAGGTCAGTGTCGACGCAAATGGATGAATAACTCGGGTCGG
TAATTATCCCATAGGAGACCCTCAAACATACAGCCGTACGCATATACACC
TAGAGGTTACATTCATTTATATTTTGCCGAAGCTCTAGAAGACACTCCAT
GACTTACCGGCAATTGCAGGCTATTGGCCTTTAATTCTGGTACCATCCGT
ACCGCCTGCCGCCTGAAACCTTCTACCTGCCGAGGGCTTCCGACCTGCGA
CGAGGGAGCTCACGTACCCAGTCACCCACAGGCTTAGACTAGTACTGACT
GTGTCCATCCAGTAATTAGTGAAAGCTTAGGGAGTATCTATTCTAAGTTC
TAAGTAACTAAACACATATTATAATGTACCATAATGACAAGACTCCTTCG
CCGTAGCAGTGTCGTATGATGGGGGTCGGTGACGGGGGAAGGAAGGGCTA
ACTGGCAGACCCGTCATACCTACAGAGTAGGGGTGGATTTTTGTGTTTTG
CCAAGGGTACCCAAAAAGTAACTTTTTCCTCCCCATACTTGAAGGAAAAC
ACTGGGTTCGCAAACCCTCGACCCCGAC
>deut_homeobox_tis.fa.Contig46
AAAGCATGCCAGCTTGCATGCCTGCAGGTCGACTCTAGAGGATCCCCACC
CCGAGTAACGTAGACTTGCGTTAAAAGCCACACACGAAGAACGATTACAG
TCAACCCTAGTTAGCAGATACATTAAACCTCGAGAAAGGGTTCAATGCTT
CAGTCATAACATAGTCCTCCTACGAGAACATTCAAATAAAGTGTTTGCAA
AAAAAATATTTAAAGCGGGATTATAGAAAAGGTGTCCTCGAAAATAGAGT
CGTGCGCTTACGAAGACCTTAGCGCAATTAACTGTACGTAGCTAATAACC
GCTAAATAAGAATTTTATTACAGCCGTATAAATACTCTCCCATGATCGAA
CCCTAACAGTTTTTATTTTCATGTCCTTAGGAGCACAACGACGCAAGAGC
CGTAAGCGAAGATCTAGTGGTAACCCACGCGTCCCTTTTTCCACATCTCA
GCTAATGGAGCTTGAACACAAGTACGTAGAGACGCGCTACCTGTCCGGCC
CGGAGGTGGCCGAATTAGCAAACGGACTTAGATTGTCGGAGCATCGTGTA
AAAATCTGGTTTCAAAACAGGCGGGCTCGGGAGAAGAAGGCCAAAGAAGA
AGGGGGAATGGAGGACAAAGTAGACATGGGTGCATACACGCCTAGGTTGG
TCTTAGAGCGCGGAAGATGTTACTTCCCTGGCTGGTTCGCTGCCGCAATT
TGACACAATTAAATGGCGCAAAACGTGTGAAGTCTTAATCTTGATTTATG
GAGTGATAAAACATAAAGAAACTAGAAAGGCATGGCCACCTTGTGAAAAG
TGTATAGTTTTATTGGCCGTGGCGAATAGGAAAGACTCAAAATGACTCAA
CATGTTTATTATTATAAAAAGGTGGAGAATATTGATTGTGATGAAGGCTT
TGTAATAGTCTAGGAAAATAATTGTGTAAATGAGACTTGATTGATCTCAG
CACTTTGCGAAATATAGACTCAAAGCACATAGCCCGTAATTGTGTGAGGC
TGACATTATCAAGCTTTGTTTAACCGGTGCCGTTGTATTCCACCCTTTCT
CTTACTGTTTGTCGAACAGACACATTGTAAGCGAATGCGCTTTTTCTAGT
GTACTTTTATTACAGCACAATGTTTAATCATGTATTGTACAAATTTTCGC
GGCAAAGGTCACTTTCTATAAGGTGTGAATCTAATCGCTTTTAGCACTGG
CTTGTGCCGACCAGATGTTGTTTTAGTTCTTAGTTGACACCATCATCCAC
GTATCGCT
>deut_homeobox_tis.fa.Contig47
ATGAGCGCTTAGGATCGATACTGCTTCCTGAGCTGACATTGACACTGACA
TAATTTTATTAGAAAATAGCACCACCGTGCGCGCTGATTGGTCGAGCCGC
CCGTGGATATTAATTCCGGGGCAATAAGCAGTTCTACAAAGAACACCGAA
ATAGTGCAACGATCAGAAGGTTATTATGGAGCTCTCGGGCGACACACACG
GACCGAGAGGGAGCAGTATTGATTCTCATGAAGAAAATTCGACAAGTTCC
TTGCTTGAGCTGGTGCCAAGCTTAGAACACTCCATCGTGGGAATACTTAA
TCATAATGGGGAAATCAATGAACACGATTCTGGTAGAGTAATTGAAGTTG
CTAGGGTATCAAATCTTTGCCAGTTTTAACTTATCAACCATTAACCAGGA
CTTATAAAAATAAACGCTCTAATGATTTACACTGAAACTGGCTCTAATTG
AAATCACTTCTCTTCCTTATACAGATAATTCAAAAGCAGTTAGCATTGAC
GGCAAGTCTTCTCCGGGTGACTTAAAGAAAAACCTGGACGATCAGGACGA
CGACAGAAAGTCCACGGACAGCCAGGCAGCCAAACAGAAGCGCCACCGAA
CGCGATTCACTCCCGCTCAATTGAACGAGCTCGAGCGATGTTTCGCCAGG
ACTCACTATCCGGATGTGTTCATGCGAGAAGAGCTGGCAGCGCGAATAGG
ACTCACGGAGTCCAGAGTGCAGGTATGAGACTATTCGGCAACCCGATCTA
CTAAATGGGGAAAAATCACATTGATGGCTATCCGTTTAGCATAATGAAAT
TGAAGTAACGGTCCAGTTTATTGTGTGAGATGAGTCGCGGCGCAGGGAAA
ATTTCTGCTTTTTAACTTTATCCCGTTCATCACCTGTCAGCTTTGTAACT
CTTTCGAATGGCTAGCTAATGTTAAAGTTCAGTATCTGATGCGGGAGAAA
TGATAAAATCGCTACGGCTGCCATCAACTCTTTCCGGTAGTAATGATGTA
TTTGTATACTAAAGTCTTTAATCGCTTTCACACCATATACGAGAAAGTTG
TACAGATTTCGAGAAAGCGTCAACACTCTTAAGGGATGCTAAACACAGAA
TGTACGCACGAGTTTCACGCACTGGGATGGTCAACACTTTATTCTATCAG
TTGTAGCCGACAAGAGCCATCTTTGTGGCTTTAATTTGCGCTTTGTTTTG
GAAGCGAGCGTGCCGGCAGCCCTCACGGAGACGGTTCGCTCTTCGCGCGT
GCTGCTCAATCAGGTATAAATGACGCTTTTTTCTCTCTCAATGGGGCCCA
ACAAGTTGTCGTATTTATGGTTCTTTAAATTTACCGGAGTATTCTCTTAG
GA
>deut_homeobox_tis.fa.Contig48
ACAGCACAATAATCCTTCGAGCATAGGCGCTAGCTTCGAGCTCTGAGGAT
TTAGTGCATTAATATTGTTTGAATAAGTAACTTGAGGTCCGTATGGTTGT
AAAATCGGCTAATGCAATAAGTTCTTGTCGCAACCGCAGCTCGTGAAGTA
AGTGAGAAAACTCTGGCTAGTGGTACTGGTTTCTAGCTTTGGGAGTAGCA
GAGGTGACGAAAGCTGCTAAATCGGCTGAGATTTGCTGCAAAAATTCTCG
GTTTTGGTAGAGTGAGGGGTACTGGTTCCCTGGGGAGGAAGCGTACATGG
GGCACTACGCGATACCAAATATCGGTTTTACTGCTGCCCTGGATGAGCAT
CTTTGAAGATCCCGGGTAGAAATTCAATTCGATTTTCACACTTTGCTACC
GCAACAGGAGCTAAGGAATCTCCCCGCCTCCACTCGGAAATAGCATCACA
TATTTCTAACACCACACGAGGGAACGCGCAATCAAACTCAGTCAAAATTT
CAAAAAACATTGTCTAACTTCCGTGCTTTTTTCTTGCGTTGTAGGTGCGT
GGAATCTTTTCCTTCCGAAGCCACAGAAAAAGAAAGGAGGACAAGTCAGA
TTCTCTAACGAACAAACGATGGAGCTGGAAAAAATCTTCGAAACACAGAA
ATACCTGTCCCCACCAGAGAGAAAACAGTTATCGAAAGTCCTAGGACTGT
CAGAACGACAAGTAAAAACCTGGTTCCAAAATCGACGAGCGAAATGGCGA
AGATTCAAGCAAGAGTCCCAAGGTGACAGGGCCGAGAAATCAGAGAATGA
AGAAACGTGCAAACACGAGAAAGATGCGTGAATAACAGGACTTTAAACTC
TAACACTTTGTTGGCGAGGTTTGCGCGGGCTATTCCCGATGACGACTTTG
CACTGACAATCGTGCGGGTATAGAGTATATTTAGAGGCGATTCCTATGTA
TCGTATAAAGTATATTGAGTTTTGGATGGTCCGATAATAGGCCATTCCAG
TTATAGAGTGAGCGGGACTGTAATGAATACCAGAGAGAAATGATTGAAAA
ACAGTGTAAGATTTCCTGTTCTCCCGTGTAGAGAAGCCCCTCTGCAACGA
GAAATAGGGGTATTTCTGCGCTGGGAAAGTAACATCGACAACAGACAATA
AAACTTTTTTGATAACGATTAACAATAACATCAGTTATCGCTAGAATATA
TTCTGCACACACGAGGCGAAAATCTAATGCTTTGACAAACTTTCCAAATC
CCAACATATCCTTAATCACACTCGAACAATTTCAAGACAATCGCGATTAA
ACGCACAATTGCGTCCACACATTATTCAATTACGAAACTTTTAAGAAGGT
CAGGATTAAATGGGCCTTATTCTTAAAGTTGGGCTAACGTAAAGAGAATA
TATGCAATTACAGTAGGGATGTATATGATTGGATAAAATACTGTAATAAT
TACGAAAAATAATCTGGGAAAAAGGCATTATGCCGGTGTAATTTAAGAAA
GTTGCAAATGGGCAAAAGATGGTGAGACCTTGAAGCTAAAATAAAGTTGT
TAATGGAATTAATGTGGAATACATAAGTGACGGAAAG
>deut_homeobox_tis.fa.Contig49
CCCTACTCAGGTAAGATTATACTTTCCAGGCAAGACATGACAGAAGTGAC
GCTGTCTTCTACAGCAAAATGCCAAACGTTTTTTTTTTCGTCGCGAGTAT
TTTCTTAGTGAATTCGAGCTTTGGCGTAAAACAATAAGACAAATGTTACT
GCAGCTCAATACTCTCTTCAAGTGGCAAAAGGTATTTTTCTCATGGGTGG
GTTTGCGGTGTAATTTTGATGCTGTTTATAGTGTGGCGTCCCTAATAAAT
CTTGTGGCGTCGACGGTAATGTTCGCCATATTGAAAATTTATTGAACACT
CTGCACTGCCTCATTCAAAATATTATAATTTAGACTTTGGCTTTTATTGA
AGACAGTACTCTACTTTTTCATTTTACAACACTGATTGATCTTATTTTTG
TGTTTATAGGTTACTGGCCCTTGCAAAGAACTAGGCGCTTGGCCAAGCCG
ACAAAACTGAGGCCATTATTCTCGAAGACCCAGTTGAGTCGTCTTGAAAA
AGAGTTCAGTGGAAACAAATATCTGACTGAAAGCAAGCGTGAACAGCTTT
CAAAGGATCTAGGAATGACAGAAACCCAAGTGAAGACATGGTTTCAAAAC
CGCCGCACTAAATGGCGAAAAAAGAAGATGCAACGAATGCTACCAGACAA
TGGCGGTCAGGAAAAAGTACACTCGGAAAGCGAGAAGAAGTGTTCCCTTT
ACCAGGTTCATGGATAGGCATGAGTGCTTACAGAGAGGTTTGGCCAACAA
ATGCTCAATGAACATCTAATCGTTGCTTTTGGCTCGTTTTTGGAGTAAAA
AGGTTGATCGACAAAGAGGAGATCTTCTTCGGCTAGGTATCATCCGAGGA
GGTTCATGTATCTGTAAGACTCGTAATTTTGATATTTTGCGTAATATTGG
TTGATTCGAGTTTTTATGTTCAAAAGCCTTGATAATCAGCACTTTAAGTA
AGCATGGCATACGCCTCTGAATAAGATCTTATTATAACCAAGCGCTCTAT
TAACTATATTCACAGTATTTACCCTAATGATATCTTTCAGTAAAAAAATC
CTAGATAACATGATAACTGTAGACAATTCCAAAATATTAAAACATACTTT
TAATATCAAAATAAATAATAACTATTTTTTTATTTTCGTTTTTGATTAGG
TGTGTTGATTTTTAATAACAAGCGACGGACAATCATCAGTACACGTACGG
ACGTACCTATNGTTTAAAACTTAACCAAAATAAATAAAAAACTTTGTCCC
TTTGCTGGATTAGCTTTGTTCGAATCAAAGATACATTATAATGGCCTTTA
AGTTAGGCCTGAATTGTATTCAAAACCCTCCAAACATTCGGGTAAGGTTG

>deut_homeobox_tis.fa.Contig50
GGGCGTGGATGATACGGCGTTTTTTTCCATGTTGTCATTTCTTATATAAA
AACTGTCATTTGCATTCTTGTTTGAAATGTATGTTTTGTTTGTTAAATCC
ACCCAAATGTAAATATTAAAAAAATATGGACCATTAAAACAGAGTTTCTA
TATAGATCATTTAATCAAGAGTCGATGTTTAAAAATAAAGCAAATGGAAA
TTGGAAATTAATGATTATTTATTTTAACTTGCAACCGATACCAATAGCAC
ATTATTTTAGGTTTCACTGATCCCCGTGATCAAAATAACGATAGAGTGAT
ATCTAGGGGACTCTTTTAATAACACAAACCCTGCTAAAACGCAGGTCTGT
CCTTAAGAGTCTTTCACATCGTATCGTTACGAAGCGTGCACGTAGAATCG
AGGCCTCGAATCGAGTATTTTACTTTGCATCTTAACGTAGCGAGTCTTTT
ACTTTGTATAGTTACGTAGCGTGCGAACATGGGAATCGAGGGGGATTCTG
CAACAAATAAGGGGACGACGTCCAAGATGGATCGACACCAAACACGGGAG
GATACGGACAAACTTGTAGCCAGGGCGGACTACACCGCAACGTCGCCGTT
CTTTGAATCTCGTAGTTAAGCTGCAGCGCCTCACCGACGTTTTCCCTCTT
CCATTTGGTTCGTCGGTTTTGGAACCACGTTTTGATTTGTCTGTTCGTGA
GCTGTAGTGAGCGTGCCATCATGTCTCTCTCGGCTATCGTTAGGTATTTA
CTGAATTTGAACTTGTCTTCTAGGCACTTGAGCTGGAAGCTTGTGAATGC
TGTGCGTTTTCGGCGCTTTTTGGCAAGCTTGTCGCGTTTATCCGATGATG
ACGAGGAGGATTTTGTGATAGGGGACGACTTGGTGTTACTTGTATTCTCT
GTATATGAATCTGCAAATGAAAAATGTCAATTATAATCATTACTTCATGA
AACTAAAGGAACTTCATGACTAAAATAAAGGAACAAAATTAAAAAAAAAA
CGAGACGACTTCATCAAAGGGTCTTTCATGACGCAAGTTGAACTAGCTAT
GTGTGGGTTAGGTTATAAGCACCGAATATGGGACCGGTTTTCCCAACAAT
TCGAAGGATTTGTTCAGCGTTTTGTTACTTAACTAAATTTATCTCAAATC
TCTAAACTCATAACAAGTCTACAATGGCGAGTTAGTGTGTAATATAGTGT
GAACAATCACAGAAGATAGCAAAACTACTTTCATCTCCAAGACACACCCT
ATATTTGGCGCGCCAGTCTTTGCTATCACAATTCCTTTATTTTACAAACA
GCAGACTATTTCCGTTGCGTTCACTTAACGGAATATCCTCTTAATATTTT
CGGCATGATCGTAAGAGCTCACAAATTGTTTATNTTTATGATTCATCCNC
CGC
>deut_homeobox_tis.fa.Contig51
AGGCGTCCATCGTGGATCGATAAAAGTTCTGTGACACACATCCTAGGGAG
GCCACGGCGTTTTACCACACATCACACTTGAGAAAGAACGCAAATGCTGA
TAAAATGCATAATAGTTTGGCGCTGTAACTAAGAATATTATAAGTATTGT
TAATAGTGTTTACTAGTAGTATCGACCAAAACGAAAATATTTCGAGGCAT
ACAAATGTGGGCGGAGGTTTGTGATATTGGGTGTCGAGGAGCATGCTTCA
TGCAACCGAACGAAATGTTATCCGTCGATCTTTAGTCTAACCAAGGTCCT
ACCCCTCATTACTAAGCAGCAGCGCCCCCTAATCTTTTATAAATCCCCTT
ATTCTTTTCTATTTTTGGTTGTAATAAGATATAGTTAGAAAAAGAGCATT
AATAATATTACGGACTCGATATGTAGGATAGTATCACAGTCCAAACTGGA
TTTGTTTGCGCTTTCAGAGAGCGAGTCCAATGGAGATGTAGACGACTTAG
AAATTAACAAAAAGGCGACACACCGAGGAGGCAAGAAGAAGAAGCGCATC
TTATTCACGAGATCGCAGATCTACGAACTGGAGCGTCGATTCCGCGTACA
GCAGTATCTATCAGCCCCTGAGCGCGAGCACCTCGCCCGCATGATCAGCC
TCGAAGAGAGGATGCCAGGGATTGGTAGTGAAGAGAGGATGTCAGGGATT
GTTAGTGAAGAGAGGATGCCAAGGATTGGTAGTGAAGAGAGGATGCCAAG
GATTGGTAGTGAAGAGAGGATGTCAGGGATTGGTAGTGAAGAGAGGATGT
CAGGGATTGGTAGTGAAGAGAGGATGCCAGGGATTGGTAGTGAAGAGAGG
ATGCCAGGGATTGGTAGTAAGCTTTTGCTTTTTGATTGGTCCAGGCGCGT
ACACAGGGGGGTGCGCAGGGTGCGCGCGCATCCCCCTTGGCGGCCAAAAC
GTGGGTAATTTCTTATTAAGGAATCTTCAATTCTATTGTGGGCCAAAACG
TGGGTCATTTCTTATAAGGAATCTTCTAATTTTATGATTTTCCATATGAT
AACTAAGACTACGCACCCCCCCCCCCCTCAANNNNNNNNNNANANNNNNA
NATCNCNNCTTTTTTATCCNNAAAAAAAAAATTTAAAATCCAANACCCAG
AACTCCACCCCTTCTCCCAAAACATTTCCCCCCCATTTCATATTTCTTTT
TTACCCAATAACTTTAAACGGCAAAAAAACCAAAACAACCTTCCCAAAAA
TCAAATATCTAAAAAATTCCCTTGATCCGAAAAAAAAACCCAAAACCCCT
TTCCTTGGGAAACCCGCCAAATGGAGTGGG
>deut_homeobox_tis.fa.Contig52
CGCTAGATCGATCGAGATATTCAAGGTGTCTACCAAAAACGCACACAACA
CAACTGTTACGGGTGGAGGGGACGGGCGTGTCAGGTTTCAATGGGGTGGT
GTAAGGTTATCAGCTTTCATAGTATAATGTATTATGTAGCCGCTGGTGTG
CGTATGGTAACATGCAATCCTGCAATCTAAATGGACCCAGGTAAATATTT
ATTTTGACCTGCTTTTTTCTGAGATAAAACCTGGTTCTTTCAAATGGTAA
ATCAAACTTGCGTTATTTCTGCCGAGCGCTCTACAACCATATCGTGACCA
CATCCGGCGCATATACCCTTAAAAAACTATAGCGCAAGTTGTTAAGCGGC
AAGATATTCCAATTGATTGTCTAATTACTGTATTTTATTTATTTCTTTGG
CAGTTAAGAATGACGAAGCAACTCAACAGTCAACAAGCGACCGGGCAGAC
ATCAAAAGAAAAAGACGTAACCTCACAAAAAGACAGCAAAAGATTCTCGA
GACAGCCTACAGTACGATCAAATACCCCACGATAGAGGACAGACAAAGAC
TCGAGACTTCGACTCAACTCTCCGAGGATAGAATACAGGTCTGGTTCCAA
AACCGACGAGCGAAGGACAGACGATTACAAGACGGAGCCGCCATCCCACA
TGGCGCGAAAGCGACCCAGCTAGAAAAGGGATCGGCGACGGACGAATCAG
AGACTTTAAACGAAGAGGCAGATAGTGAAGAGAACTTAAGTGATGAGCCC
GCAGATAACGTACAACAGGAGGCTGTAGCCTTGCGCCATATGGAATGCCT
GTGGAAAGATAGCTTCTTGGGGACTGATTAGACACTATATACTAGGCCGT
ACATGGTAGTTGAAACAGTATAGGGGCATATGCGTGATTGTTCTCCACGG
GCACAAACGTTGCATTACCCTGCTAGCAGAGATTCTTCCCTCTCGTGGCG
CTTTAGAGTGATGACCTCTGCTCACAGGCTAGTCAGTCAAGCCAGCCGTT
TTTTTCGAACTTTTACGAGTAACAGTATTCACCAACACGAAAAATATGTG
TATTTTTGGCATAGTTTTATGGTTGCAATGCTTTCCTTCTCATCTTGAAA
AGTCAAAGAAATTCAAGAGATAGATTGGCGGTTATGTGTTAGTATAAACG
TTTATAGCGCACCAGAAAAGGATAAAACCTTTTATNAANTCATCTACCCG
CGCGGCTTCTTG
>deut_homeobox_tis.fa.Contig53
TACCCAAACCACCCTTTCGGTAACATGTAGATCGTGATTTAAAATTTCAG
GAGCCAAACCAAAATAACCCCAGTCCCGCCCGAACGCCATGTCTTACGTC
AGCATGAAACGCACCAACCCTTACAGCGACGAGAACGATTATCACAGTGG
TAAGGTTGCACGCAAAACCACGAAAAATATTGCCTTGAGGATAAGAACGG
AGCATGGAACTTACATGTGATGAAAAGATCATCATTTATCATCAGCAAAA
AATTGTTCAATTGTCACAAATCGAGTTTTATCAATTCTGAAGACCATGTT
CTTTATTTCAGTGCCTTCCAATCCCCGTAAAAGTCATAGAAGGCAGAGGA
CCTTTTTCTCGAAAGAACAAACTGTCATCCTAGAGGGGGCGTTTCAGTAC
GAGCGATTTCCTGGCATCCAGATCCGGGAGAAACTTGCGCGGGAACTTGA
CATCGACGAATCGAGAATCCAGGTGCGATTATTATTGAACGATAGAGAAT
TAGAATCAATCCACCCTCGCATATAACAGTGAGCATATAGACATTATTTG
AAGCTGAAAGGTTTTGACCTTTTATTTCTTACCATTGCTTTATTCTTTGT
CTCAGGTTTGGTTTCAAAATCGTCGCTCTCGTCAAAACAGACAAAAAAGG
AAGACAGAAGTTCGATCAGTACAATCATCTGTCGCATCTTCAGCATCGAT
CCGTCCCATCCAGAAATCATCCGAGTCGAGTCATGTCAATCCAGCTCCTC
TGCTTACTTACAGCAACACTAAGCCGCTATCACACGTGGACTGTACTGCG
CCCGCGCCAGTCTTCCCGTCATACCTCACAAGCTCAAGACTCGCCACAGG
CATCCCGAGTCCGTGGATGTGCGCACCTTCCAGCCAAACTCACACGGCTG
ACGAGTTAGCCGCCGCCATAGGACTGATGGGCGTGTATGGGATCAATACC
TTACAGATTCGACTGGGATCCTGTAACACAAGTTTAAAGCCCTGGGAATA
AGTTATTTCGAAAACCGGTGGTATCTTTACAATTGGACATTTAAAATAAC
GGTCCTTTTGGTAAAAGGAGAACCGCTC
>deut_homeobox_tis.fa.Contig54
CGAGCAATGCAAGCTGCATGCCTGCAGGTCGACTCTAGAGGATCCCCATT
CGTAACAAGCGTAATAGCGTAACAAGCAGTCGAAATTATTGAAATTTTTA
TTGTTTGGATTTCCACTTCTAGGCAGTGCTATCTTACTTACTTGTAAATG
TGAACACTAACAAGGAGCTGTAGTAACAGCAATTGTCTGTAAGGCTTCCA
GTTCTTAATGAACGATATGCTTCGTTTTAGGCTCTTCGCCAAACAAACCC
ACCCCAAAGCCTCAAAGCGACTCCAAACACGAGCAGGGCACTCCTGATAA
AAAGAAGAAGCGCCACCGAAGCCATTTCTCCCAGCTGCAGCTGCAGTACC
TGGATGCAATTTTCGCCCGCCAACACTACCTGAGCCGAGACGAGCGTACG
GTCCTAGCGGGTGCACTAGATATGACGGAACTACAAGTCAGAAACTGGTT
CCAGAACAAGAGGTACCAGAGACGAAACCGGGAACAACAGGCTATACAGA
AACTGGCTAAGCAGGTTCCGGTCAAGGTGCTTGTGAACGAGGGGGTACAC
GTTACTCGCCCTCTGCCAATCGCAGCAAGCCGCGAGAGTGTGGCAACGGA
ACGACGCCAAGCGGTAGCGGACGAAGAGAACTTCTCGGCGAATCGCTGTC
AGCAAATCCCAAACAGCCATGAAAGCGAGGCTGTGAGTCATTGTCAGCCA
ATAACAATGGTCCAACAAAGCGAGATGGCATCAAGTCAGGGAAAGACTGA
GACGAAGTGTTAATTGTGTTTTTTACGAATCGTTTGGTGGAGTAAAAAAG
TTTTGTTCATGAAGTAACTGGAACCTCGTATCAGTACTTGAACTTCTGTT
CGTTTTGTTCGGACAAGCTTTACGAGAGCTTTTGATAATATCATTATCTA
AAATCTCGTCCAAATACGATGACAAATGTATACCGTCATAAGACACTACA
ATACG
>deut_homeobox_tis.fa.Contig55
AAAAACTTAGAAAATTCCGTTATATAAAATAATATAATAACAATATTAAT
TAGATCAAATAATGCCGATACCAGTAAGATAAAACTATAATAATAATACT
ACTAATAAAAAAATACATATAATAATTCCTATAATAATTCCTATAATAAC
AAATTAAGAGAGTCCAGCCAGTCCTTTACCGATCTCTAGATCTCGATCGT
TAATGCTTCTCACCTGCCTTTTCACTGCCCTCGAACCTCTAAGGCATACA
ACGGCTAATAGCCCAGGGTCGGACTCCTCGAGAAGCAAGCGCGCCCGCAC
GTTCATCAGCAATGACCAGCTGGCTTTCCTTAAAGTCGCCTACGCGTCGT
CGCCCAAGACCACTCTTCGAGATCGGGAGCGCATCGCAAAGGAGACTGGG
CTCGACATGCGAGTGGTGCAGGTCTGGTTTCAGAATCGCCGTGCTAAAGA
CAAGCGATTATCGAGTTGAGGAAGGTTTCCATGGCTGCAGACGGCAAACC
GCAGGGCAAAGAGAATGCGCTCGAAGACCTGGTCACCAGGCTCCGCACGG
TTCCCATTGAACAGGATGACCGAGGACGACGACCCAGAAAGTGGTATTTG
TCTGACGATGTAATTAAAGACCGAGTGCAGTATTTGCACATCCCTATCGT
CGTAAGATCCTATATGTATAAACAATGCAATTCATGACACCTTCCCCATA
ATAAAGACCCTTTATAATAAAGACTCATGCCACGTCCCCTTTAATAAGGA
CCCTTCACTCATGACACGTTCCCTTTGTTAAAGTCCCTTAATTCATGACA
CGTCCCCTTTAATAAAGACCTTTCACTTATGACACGTCCCCTTTAATAAA
CACCTTTTACTCATGACACGTCCCCTTTAATAAAGACCCTTCACTCATGA
CACGTCCCCTTTAATAAAGACCCTTCACTCATGACACGTCCCCTTTAATA
AAGACCTTTCACTCATGACACGTCCCCTTTAATAAACACCTTTTACTCAT
GACACGTCCCCTTTAATAAAGACCTTTCACTCATGACACGTCGGGGATCC
TCTAGAGTCGACCTGCAGGCATGCAGCTTGCATGCGTCGCC
>deut_homeobox_tis.fa.Contig56
ATATGATCAGAGTAACATCGAAAATGGTAAGTGTCGATTTGGTCTTCAGC
GTTGAAGTTTAATAGACTCCGTGTCTACAGAACTACAAAACGTAGACTGC
GAGTCTACTTAACATTCAAACGTTTTGAAGATTTCCGAGACATTCCCTGA
ACAGATAAGGCCTCTTCTATGTACGGATGTGATCAATTCATAAGAAGCAG
GAAGGCGCTTTTAATGTCAAATATTATAACTTTTGTTCATTTTCAAGTTC
GCGCGCAACATGGCGTGAAACATTCTTGAACAAGCAATACATTCTCATCT
AAAAAAAGCCATTTTAGAGTTTGTATGAATTTGTTGTGATGTAATTGAAA
CAATGCTTTTAATGTTCTTTAGTTATTTTACTGAATAAGTTTACTAAGTT
GATGTTGATACATGTCTCTTCAGGAGATGACGATAGTGGCGTTGAGTCAC
CCAATGAGGCCTACGAGAACGACTCTTGCCACAACGACGAAAACCAAACA
TACTACATCAGCAGCAACCACAAATACCACTCAAGCAAATCGAGGCGAAA
ACGAACCGCTTTCACGAGTAGCCAGCTGAAATACCTCGAGGAGAAATTCC
AAGAGAAGAAATACCTGACCATCAGCGAGAGAAACGAGTTGGCAAAATCC
ATGTATTTGAGTGATACGCAAGTAAAAACGTGGTTTCAGAACCGTAGGAC
GAAATGGAAGAAGCAAATGGCGCCAGAGTTCGAGGCTACGCTCAGGAACG
AAGAGATGACAGCATTGTATGGGCAATACCCCTTCCCTTTAACATACTAC
GCTGAATATCCTTCCGTGCCATTTATGCCAACTGCACAGGGCTATGGACT
CGTGCCGAATTTCTTTTCGCCTCCAAATCTTCAAGTACTGTACTCAAATA
TGTCTATATATCCTTACCAGCAATTATAGCAATGAAGTATAGTGATTGGA
TTTTAGATTTTTTTATAGAGTACTCGTTGTTTAACTAAGTAACGGAAGGT
TATGCTTTAAAGAAACATGCAGAACATATATTTATTCATCAAAAATTATA
TTATCTCACAGCTAAAGAATATCTTGTGCATAAATAGCGTATTTTTGATG
TTATGATTCCGCCCTGAACTATGAACAAAGGTCTGCATATTTAGAGGGAT
TTAAAGTGCGTAGCCATTTGTGCGGACAATTGCACGAAAATAATTTATTG
TTACATCTGTAAATACTGTAAATAAGCAATTGTACACTTAAATACAATAA
AAACAGAAACTTTTCATAGTATTACGGCGTTTAATTAGTAACTAAAGCAC
TCAATATAAGCAACAGTTGTGTCAAGCAAATATTTTCGTAATACTTCGCA
AAGTGCCGTTGCGTTTTAGTCTGTACCAGTCATCCC
>deut_homeobox_tis.fa.Contig57
TTGGTTCCCCAAAGGAATAAGGGGGGGTTTCAAGAAGTTTAAGGTTTGGG
AATGGGGTTAGCGCTTAGCTTTCAAAAGGAGTAACTAATAGAGCTTAGTG
TTTACGGAAATATTAAAAGTTGTTCCAAAAAGGTTACAAGCCCCTTCTCC
GCTTACATAATGGTAAATAATACAGACTATGCCAAGGGACGTACATTTCA
GGAAGAAACCCTGACAATCCAATTTCGGGACGTATATTCTTTTCCAGGGC
AAATTAATATAAACGGGTAGTTCTGACCTAATAGAAAATACAACAAACCG
CTTCATTCGTAATGAGTAATCCTATTATCAAGTCCTTCTTACAGGGATCT
TTCAATGCAATATTTTCACAAATGCGTTTCATTTCCTAAACCTTAAATAA
CCGCAATTTGTACAGCTTGTATTTGATACAGTTTGCATCTAGCTACTCGA
TTCGATATACGGTCTCTCCTCGCTATGTACAGTATATAAGTCTGGTGGCC
TGGATTGCGCCCAAGCCTTGTCGCGCCCTTCCTCTCACCAGTACGCGGAG
GGCTGTATGTACGTGGACGTTACGGGCGAGGGGTAATGTAGGTAGTCCGG
CGCCTGGTAGGGGGCGCTGTTCAGATAACTACAGGTCGGCCCAACACAGC
TACAGTACTGTCCCGTTCCGGTGAGAAAGGCCCCGTGCGCTAATGCAGAG
TACGGCTTATCCCAAGGGCCTTTCTCAGACATCTGCTTGCGATACTTGTA
GCGGTGATTCTGAAACCATATCTTGACTTGTGCTGGAGTGAGGTTGGCTA
TTCTTGCGAGCTCCTCACGCTCCGGTGCCGAGAGGTACCGCTGTTGGGTG
AAACGCCTCTCTAAGATGAACGTTTGTGCTTTAGTGAAAAGAATTCGGCG
CTTACGCTTCTTCGGAGGTTCGGACAGTGGCTCCTTTCTCGGTGCAATCT
CGTTTTTTTCGTCAACGGGAGGTGATATTCGAGTAAGCGTCAGGTCTTGG
TCTGGCGAAGATGCGGAAACTGAGGAATGGCAAAACGGATTTAGGATTAA
TACAACTCAGCCTTTCTTTCCCAGATTATTTCTTAGCTCAACACTTTTGA
CTGTCAATCTGGCTTTATCCCGCACGTTATAATCCGTATATCTCGCGTTA
TTCACTCTATCTCTGCACCTTACTTCAAGTACCTTTCCTAAGAACGTAAT
ACTTAAAACTGTAACTCTTCATAAAGAAGAACCATTCATGTAACCCCCAC
CCCGTGAAAATTTTCAGTATATTGTAAGGACCCCAATAACCATTCCTAAA
ATTTCCCTTATAATTCCAAAAC
>deut_homeobox_tis.fa.Contig58
GGGTGGTGGTCCAATCTTATCATCTAGATCTACCTCAATTGCTGTTAAAA
GAGGTTAGTAAACTTCGCTGCTTTTTATCGCCACCGTTTCTTCTACCTCT
ACGAAGACGCTTTGAACTTTCTGTCTTTGCGGGCACTCACAAAGGTCGCT
GAAGAAAATAAATTCACGGCCAAAGAAAGCGCTGCATCATTGATCATCAG
CAGGAGAGGTGTTTTCCTGCAGCCCTTGTTTCGCTATCAAGGCTGTAGTA
TGAATTGTAAGCGTGTGAATAAATACGCAGACCCCGTATCCTGGGTACCA
GAGGCTAGTAGCCGCGCACAGACCTCAGTCAGGTGGTGTGCTCACAGTGT
AATTATGAAATCGTTATTCTATCATCAGTTAAAAAAGATGTGTGCGCGAT
TGGGTCCAATTCGCTGTACCGCAAAAGCCATCGCCGCAAAAGGACAACAT
TTACACACGACCAGCTTCAACTTATGGAGGCGTACTTCCATAATAACCGG
TACCCAGGAATCGAGCAGCGGGAGGGGCTGGCAGAGAAGATTCAAGTTAG
TGAGAGTCGCCTACAGGTAAGCGAGCAACTCGAGGAAAAGGGAAAGAAAT
GGGAAGGGTGGGGCTAACTGAAGGGAGAATTTTTCTGAGGGTGAACTAAT
ATTTGTGTTTTGAACATTAAACAATATTAGAACAATAGATTGCAATCAGG
GACGGATCCAGAAGTTTCAAAAAGAGGGGCTGGAGCCAGAGTTTCAAATA
AGGGAGGGGGCGGATTTATTGTACTTCCGTAGATTTCCTTATGATTTCCT
TTCTTGTTATGTATAAACCGAATGTCAGAAAGGAGGGAGCCGAGGCCCGC
TCGGCCCACCCCTAGATCCTGGTAATGTTATTGGTGGACGAGAAGTGAAA
CGCTTGTCACAGCGAAGACTGCTTGCAAGCTAAAGATCGCATGTCATTTT
AGGTGTGGTTTCAAAACCGACGATCAAAGTGGCGCANACATCAGAACAAC
AACCTCTTGCAGCAAAATCGACACCACTCATCACTAAAGCAGTGTTCGTG
GCCTTCATTCTCGGGGGACAGCGGTCTCATGCGCAGACCGTCACCGAGCA
CCTCATCAGCACTTGGGCCATGGAGGACACCTCTGATGGAGCACCCACTA
GTACCAGGAGCTACCGCTTGCACTTCTATCTCTCTAAAGAGGCCTCATAT
TTCTACCCGGAGCCTCAAATAACCTACTTGGTACTCCACAAAGAATTCCC
CTGGCCCCTCCTCCTAAGGACGGGGATCCCCGGGGAAGCCGGAAACCAAA
AGACC
>deut_homeobox_tis.fa.Contig59
GGATACTGGTACATTCTGTTTAGTTTTGTAAGTTCTTCCATAAAGATTGA
TACCAGAGAGGAAACATTTGATTGGTTGTTAGCTAGTAATATTGTTATAC
TGAAGATGGTACCACAGGGCTAACGTTCTTACTAGCTCTACAATATTCTC
AGTTGTTCTCTTCTGATATTTTGGTTCTCTTGTGATAGTTTGCAAGTGTT
CGCCACAGTAGTCGTAGGACCAAGAGTCCTTAAATAAAATAAAACTCACA
CCAATACCCACCCTGTCTTATACCCCAATAATACGGGAGTTCGAACCCGT
GTCACGTCAACTAATAAATTTTCATGTTTAAAACCTAGTTTACTACATTA
GGGACTGTGTCTACGACGTAACGTTGTAGGTTAAACACACTTAACTAACT
TTTATATATGGTCAGACATAAAGGTACCACCGGGGACGTTGACCCGTGGT
ACCATCTTAGCGCCAACTAACTGCGTGAAGCAGTCTGTACTATATATACT
GGCGAGAAAAATGTCCGACGAACGTCAGACTTTACAAAATGCACCATTTC
TTACCTGTACTCTGGCCTCTGTGAGATCCAAGCGCATAGCAAGCGCCTCC
CTCATGAACACATCAGGGTAATGCGTAGTCTCGAAGGCGTGCTCGAGTTC
CTCCAGTTGCCAGGGACTGAAGTTCGTCCTCACTCTCATACGACGGGGCT
TGCGTGAGGGCAAGTTGTCAAGGAATCTCTGGCCTTGAAGGAAAAAAGAC
ATATACGTGTGAAATAAGGGTTGTTATGAGGAACTCTGGCCTTGAAGAAA
AAGGACAAATACGTGTGAATAAAAGGGTTTTTATGAGAAACTTTGGCCTT
GAAAGAAAAGGACATAAATGTGTAAATAAAGGGGAGGTTTTTTCAGGTGA
TAGTCAAGGCTAATCTTTTGTCGAATAAAATGACAGAGATGAGTAAACAT
AACTAAGATAACGGAAGGGGTTAAAAAAATAATCGAGAGCAATGACCAGG
AAAATGAAGGCGTTGAGAAGATACAGACACGATTTTACCAAAAAGTTCTA
GCATGGAAGTGAGGGCAACGAATGGGCCGATTTTAATCTGAAGCCCAGAG
TGTATCATTTCTTGTAGAAAATAGAACGATAATAGAATAAAAGCGGGGGT
GAATGGTCAAGGAACCTTCAGTCTTCATTGAAGAGAGGTTCGAGAAACTA
CAAATGTGATATGAAAAGAAAGAGGCGATGTACACAGATTATCAGTTAAG
CCCTTGAATAAGAAAAAGCGATAAAGGAAAAAGAAATGAGAAAAAGGATA
GCCCCTTCGGGGATCCTCTAGAGTCGACCTGCAGGCATGAAGCTTGACTT
GCCTCCCNNNNNTCCCAAAA
>deut_homeobox_tis.fa.Contig60
TTGTATCTGCTGATCTGTTTTTGTTTAAAAGAGCTGGATTGTAAGAGTGT
GGCTAGGGTTTAGAAAACAGCTTCTAAGTAAAAACAAATTTTCCACTGAC
GGATATAGCGAAAATAAGTTTGCATAAGAAAAAGCGGAACGACAATCTCA
TGCAAGGATTTGCTGTAAGTTAGTGCCTGGCAAACATTTAGAATTATGAA
AATAATAACACACACTGGACTTCCCATTTCTACCTTTCTTACAATTCTTA
AATAACTGCGCTTTTGCTAGGGACAACGATTTAAGAAAAAAAAACGTTTT
TGACCTAATATTCAAAGGAGATTTCCCAGTCTTCTTGATGTTTCATTACT
GTGTGGCTAGAAGGTAAATTTTGTGTAAAGTAAAACATATTTAAGTATGA
GTAAAATGACCATTGATATTTGATATTTTTATCGAAGGGAGACGAAAATG
CGAAAAGAAGCTAGCAAAAGTATTTTGAGGACCGTTCACTATTTTTATCA
TGTTCTTAAAATTTGATGAAATCTCAGGCTGAATTTTCTTATATATAAAA
AATTTCTTATAAAAAAATGTGTGTATTGTGAAAGAGTTTCCTTTAAAAAC
TGAAACTTACTACTATTCTTTAACTTGATTTAATTATTAATCTAACTTGT
TCTGTTATTTTTCATAAAGGTCCCCCGCCACAAACCAAGGAGTGCACATC
CGATAAAAACCGGACGATCTACTCCACTCGACAATTGGTAGAGCTGGAAA
AAGAATTCCACTACAATCGCTACCTCTGCCGACCTAGGAGGATCGAAATC
GCCCAGTCTTTAGAACTCACTGAAAAGCAGGTTAAAATCTGGTTTCAGAA
TAGAAGAATGAAATGGAAAAAAGAAAACAAACTTGTAGAAAAAGCAATCG
AGAGTGAAATCAAGGAAAGAGTAAAGAATTTGAGCACACAGAACCCAGAT
GGGTTTGGCAGCTTACCTATGTACGCGAACGATTTGAACTCACTTCAACA
AATGTACAATTTGAGCAGCTCCTGTACTGCCTTCCAGCCTGTTAGCGCCT
TTGCTAGCGGCTTTGGAGGCAGTTCTATGCACAATGGTGGACAAAGATCA
GTGTGGCCTCACTTCAGCTGATTCCATAAACATATATATATATGCAATGA
CTAAGAAAACACAAGAACACAGCGAGTTCTGGACAAAATTAAGGCTTTCT
AGAAAACTATTTGAAAATACTTCTTAAATATGCGTTTACCCGGGATCCTC
TAGATCGACCAGCAGCAGCAGCTGCACTGCCGTCTTCCTTCCTTCTTT
>deut_homeobox_tis.fa.Contig61
CAGAGGACGGCAGTGCAGCTGCATGCTGCAGGTAGACTCTAGAGGATCCC
CCTGGGTTGTTAATTGTTTAGTTTGAAGATTCACTCGACTGCATCGAGTA
TCAAACAAATTTTTCACTTGTTGAAGCCTTGTCTTCCCAGTCGGAGTTTG
ACTGAATTTCAGACAACAGGGGCATCATTTGGGCGCCTTCAAAAGCGGAG
AAATCGCATCACAGACTGTGTGCCACCATGGAACACCTGATGAGCTATAG
AAAGAAGAGAAAACCCTCTAAACATTGCTATATTCTGTAATTTGGGTGCT
GTCGTAGCGGATTATTTTTTGCAAGGCGTTTGAAAAAAAAAGCCGTTGAC
TCAAAGAACAAAAGAAGTATCAAAAAGCGCGCCATGTTGGATAAGCAAGT
CCACTTTTCCAAACGGTTAGTTTCCCAATTCATTTTACTGAAAAAAATGT
TTGCGCTACAAAGAAATAAATTTTAATGGAATTTATCATAGTATACTTCT
AAAGTTGAAATGCTATTACTAAACTACTTTTTTAACAATGCGGTTGTAGA
ATTTTGGTCTATATTTTTGTTGATAGTTTGTTAAAAGATCATAAACTTCC
TAGTGCTTTTTACTACTTGCCTTTTATTTGATGAGATACGGTCACGATGT
CGTCGATTCCTGAACCAGTTTCTTACTTGTCGTAGCGTAAGGTTGGTCTG
TGTAGCAATCACCCGTTTTTCCTTCAGCGTCGGGTATTTCTTATGCTCGT
AGCACTCCTTTAGCACTGTGCGCACTTTCTCTTTGAAAAAGTAGATAGTT
TTCTCACCGTCCGAAATAGTGTTAGGCAGGGGGGACTTTTTCCGGATGCG
AAACTTATCAACAGCACTCAGTGATCGTCCGCGTAACTTTTCGCCCTCGC
TATAATGAGCCTTGTACCAAAGACACTGCAAAAACTCGTGTGACGATGTG
TCAAATTTGTTGTTCTCCAGGATATTATAGACTTCTTGATAGCAACCGCG
ATGAAACGCTACCATGGCTCTAGCTTTGAGCAAGCTTTCGCTTTTATTCT
GTAGATCTTCTTGCGGAATGGACAAGAGAAATTGAGAAAGCCGTTTGATA
TCTCCTTCCTGAAAGAGCGCGTCGCAAATGCAAGCGACCTGGTCTGCTGT
AAACCTACCATAAAATCGGATTCTTTTTTTATTAGCGAAACATTAAAAGA
TGCATGGTGGAACTTTGCGATTAACTATTTTCGGCAATTGT
>deut_homeobox_tis.fa.Contig62
TTTGTTTTTATTTTACGAGGCAAGTCAAGCTGCATGCCTGCAGGTCGACT
CTAGAGGATCCCCTAAAAAATACGAAAAGTTTTCGATTAGACCACTAACA
AAATATCTATTTGCGTTGTGTTATCACATTGAGAATATAATACGTGCATT
AAAAAAAAAAAAAAAAAAAGGAAAAAAAAAAAGGGCAGACAAATATGGTG
CGTACGGCATTATAGTGCGGATAACAACAAGGCTTCTTGTCACGAGATAA
ATGTCTGAATAAGGTAAAGGAACGTTGCAAGTCCCTTAGAACCGGAAATA
GAAACCAACATAAACCGGATGTGAAATAAAATTAAAAATGAAATGAAAAT
TGGATGGATTAATGCAAAGAGTTCTAGAAGGAAATACCGCTGGCCAAATA
CTGGCAAGAGGTAGTGTCAAAGAGCCTGTTTGTGAGCCCGCGGTGCAGAG
AGTCAGTGAAACTTACTGATTTCTGTACCTTTGCTCTTTGATTCTGGAAC
CAGACTTGGACCACTCTTACACTCAAGCCTGTCTCGCGAGACAACTCCTC
GCGAACCTAAACAACAACACAAGTAAACAACAAGATAAATAAATAGAACA
AACATATCAAGATTGTGGGGAGGGATTCCTGTTATTCTGTGGCCCTCGTC
AGGATCGGTTTATCAATATTTCAGTTTCAAGTAGCTCGCCTTTATCCGTG
CACGCCTCGCAACACAAGGGACTGGCAAAATAATTGTGCTCAATTTGGTG
TGGCCATGAGAAAATTATTCAGTAAAATATTTCGAGGGCGATTTCGAGAG
CTAAATCGTAACCGATTCGGTAATTTCATTCAAAAACGAGGGTACACAAA
CGAACATATTAAGCTTTCGTCTTATGAAAATATAGGGACAGACGACATAT
GCAAGGCAAAACGGGTATGAAAAGAGTGAACTGAAAATAACTGATCTTAG
AAGACATTACTGGAAATAACTGATAATATACACAGACGGGACTAAAATTA
AGTATACAAACAAATAACTGAAAAAAAGAGGTATACAAACAAGTAGGGGA
TCCTCTAGATCGACCGAGCATCAGCTGCTGCTCCNNTAAAAAA
>deut_homeobox_tis.fa.Contig63
CTGTTCCAGGGATTTCGTCGCGATGCGCTCTTGTAAAGACCAAATCCCCG
TAAGAAACCTCGGGTCCGTGTACCGCGGGCGCAGACTGATGAATTATAGG
CGAATGCACGTAACTGTAACAAGACATGTTCGGCGTTATAATTGGTGGAT
CTGCTAGCCAATCAGAAGGAACGTTGTGGTTCCAGTAAGGTCTTGAATGT
GACATGTGAGCCTGCTGATAGTACATTGGCGCCATCAGTCCAGCGGCTTC
GTCCTGTTTTTGTATGCTCGCGAGATGTTCACGTTCGGAAGTGAGGCTGC
GCCTTTGATCCTTACGATACTTCGCTCGTCGGTTTTTGAACCATACCTGG
AGAAGTAAAAAGAAGAGGAATTTGTCACAATAGCATGCAAAATGTTTTAT
TCTATACTGAACGAAGTGGTAGAAATTCTAAATAAGTCGCAAGCAGCCTG
TTTGTTCCGCATTGTTCGATTTACAAAAAAACAAAGGAGATAATACTGAG
CTCATTGCTCTATCAAGCACCAAATCACGTGGTGTACTCTCTTTGTATAT
ATCCCTTTCTTATCACCCCTCCCCCCCTCAGGGATCCATTAGGGGCGTAA
CTAGGACTTCTAAAGGGGAGGACTGGGGAGGGTGGGGCGGGCTGTTCCCC
CTCTGGCTGCGCCCTTCATACCTTTATACCACCCTTCATCTGATCCTTCT
CTTCTTTTTGTCTGTCTACTCTTCCTAACTTTAACTCTCTTTAATCCTTA
TTCCTCTTCTCTTAATACCTGTATTCTGGCCTCCTGTAGGTTCGTAGATG
TCGCAAGTTGTTCTCGCACCTCGACGTCAGGGTAATGGGTCTTGGAGAAA
ACTTTCTCGAGAGCTGTTAGCTGTTGGTGCGTGAATGCGGTGCGGGTTCT
TCGACTTCCGCGACGACTTTTCTCTTTTCGAGCCTCGAGAATCACATCTG
TAAGCAGAGAGAAAAGCAACAGGGTGGTTAGTGTGGTGTGAGGACTTTCA
TAGGGGTTAAACGGATCTTTTTCTGAGTGATTCCATCCAAAAAGTGGTGT
GCAGCTAGACCACTGGGAAATAAGATTTGAATCATTTTCGAAGGTCATCT
ATGTACTCCAAGACTACCTTTTAT
>deut_homeobox_tis.fa.Contig64
TGTTAGGGGATGATGATGATAGATTAATGTGGCATAGAACTTTATATGAG
ATGAGGTTTTTCTTGAACAAATGAAAAAAGGTATGTTCGTAACGTACAAG
ACTGACGGGCTTCTCGGGCAAAATGAAATTATGCTTGCAGAAATCCCATT
TTCCTTTCTCTCGAACTAGGTTTCTCCTTGTTTCCATTCGCAGTTACATA
GAGTTTGAGTTCCTAGGATCAACTGCCAGGACTACAGTAACTAACTCGTT
TTCGCATTCTGAGGCAAGAAGAAAGGAAATGTGGGTGATTTTTATATGAG
TGGACCAGACTAGACTAGAATGACCGGGGCCTTCGAGAGCCTAATAAATT
TCCATTTTCCATAGGTCCTAGTAACATTCCTTAAGGCATACCTGTATTCT
GGACTCGGGGATGTTGATATAAGCAGCGAGTTGCTCCCTCATCACTACAT
CCGGGTAATGTGTTTTACTGAACGTACTCTCAAGGATCTGAAGCTGCTGA
TGTGTGAACGCAGTGCGCGTGCGCCTGTGCTTGGCACGTGACGAACCATA
ATGCACCTCGAGTATGATGTCTGCGGATGGAGATTAGCGCAAATTAGATG
GTGAAGATGTAAGGTTTTCTTGATCAAAGGCAATAAGTAACCATAACTTG
ATATAACTTTATAAGGCATACTTTTAATCATGATATTATGTCAACGTTTC
ATAGTAGAGTTTTAAAACACAGTAGGGTATTAAATTAACTTAACGTTGGA
TAAAATTCTAATTAACCCTTGCATCCACCTATGATTTTGCTCTTTCATTT
TTGAACAACAAACGATGGCCATATTGTATCTATCCCGTCCCCGACTTCTT
GTGTTACCATTTTTTAACTCGATAAAGACACAGATAGAGAAATTTAATGA
GTACAAGCAAAAACATGAGATATAAAAGTTATCTCCTGTCAACTACAAAA
TTGGAAGAAAACACACATTTAACGAAAAAAATTCCCAGGGCTTCATTGCC
ATATAGACATTTTAGAGCATTTAAAAAATATAAATATTTTAAGCGCTGTC
CCTTACAAATTCTACCCGAGTTGAGACACTACAACTTGATGTGAGGCTCG
TGCCTTTACCTGCTAGTCTCTCAGCCAGGGTGAGTGCTCTCGCGGCTGAT
CGCGGCTCCTGCGGCTCTTCGGGGCTATCTGGTCG
>deut_homeobox_tis.fa.Contig65
TATGAACGCTTTCTGATGTGACGGCCGCTGATGCGAGTATTGTGTCTATC
TTGGGATGGAATTATGCACTCAAAAAGTCACATGGTTCTTAGTGCCAGTC
GCCTATTGTACAACCTATTGTACCGCCTCAGTTTTTTTCGTAGTTTCCTA
ACTGTAGTGGAAAATACTGTTTACAACAACGACTTTTTTCGACCAAAATC
TTGGTTTTCCCAGACTCCCCGCGGCCACAACAGGTAGCCCAATATATATT
ACTACACTAACTGCCGCCTCGAATTCTCAATTTTAGGTGACGCGTCGACT
AGCTTGGGTCACAAGGCTTGGAGTTCAGCCCAGGTGCGATCAAGAGCACG
CACGGCGTACACCGCGTCTCAACAACTCGAGTTAGAAAAAGAGTTCCTCT
ACTCGCGATATATAACACGGACTCGCAGGAAAGAGCTGGCAAACACGCTA
GATTTGTCCGAGAAACATATCAAAATTTGGTTCCAGAATCGTAGAATGAA
GAAAAAGAAGACAGACAGTAATGGTGCATTCGAAGGAGTGAAGGCGAATA
CGAGGGAGATTCGGGAAATGTATAGGATTGTTGTTGATGATGTGTGATGC
GTAAATTCCCTCTCACTTTTGTGATGTATGCTTTTTTGCGATATCAGCGG
CGTAGCCAGGATTTTTAACAGGAGGGGGCACAAAAGGAACTTTCAGGCAT
TTTCTTCTGTATTTTAGATAATGTCTCATACATTTACTGTATTTTTGGCT
ACTAAAAGGGGGGGGGGGGGGCGGGCCCCCTAGGCCACCCGCCTGGGTAC
GCACTTGGATATCCCATAAAAGATTATTACCCTTTCCCCCCCAAGTAGGA
AACTGTCTTCAGTTGCCCCTTTACGCACTAAAATTTTTGCCCCCTGTCCA
AGATCCCTGATATCCTGGGAAATCGGAAACTCCAAGATCCCCTGCTCGGG
AAATTTTTCCCCCTACGTTTGTTTTTGTTTATTTTGGGGGGGGGGGGGGG
GGGGGGGGAAATTTAAAGCGCCCCCCCCCCCAAAGTGTTTAAAAAAAAAG
GGG
>deut_homeobox_tis.fa.Contig66
GGATCACTGGTACCTCTACCAGGCTAGCATAATTGCGCATGATTTAAGCA
GACTTCGGCCCAAACATCACGCCTAGCTTTATTCTCATTGTGGAGATAGC
GAGGCCAGCTTTGCGCTAATTCCCCGCCACAATTGGACCGAGAACAAAGG
GCAGTGCCTGCATATGTAGCGCTGGAATTTGGCCGAACAATGCATCAGAG
GCGAGGTGTATGCTAGGGGAAGCAGATGGGGCGCGCCCTTAGGTTCGAAC
CCGTAGCTAGATCAGATGGCTTAGGGCTGCTTCCTTTACAATAGCACATT
GAACGCGAGCAAAAGCCGCTAATCTGATGACAGATTACAGAGTGTAGAGA
GTACAGAACCGATCTTATTGGGTGATTGAGTTATTGGTTTTTCGCAAAGG
TAGAAATACCTAGACGTCATATGTTCGAAAGGGGAAATATTCCATTCTCG
CATTTCTGGGATTATTTCTCTTCTCCATGAAATCCATTCAAAATATACAA
TAAGCCAACGGCGTACATTTAATAGTAATTTGTACATTTGTTTAGTAAAA
AAAGATAAAAATTATAATATGATATGAATTATACTAGCCATCAACATTGT
AAACCTGAGCGCAGTCCAATTTTGCATGCCAATGTTGTGGCTTTGTTCAA
GAATTTGATATTAGGATTATAAGGGATTTATTACTAAGTCGTCTGCTTAA
TTCTTCCTAGGATCCAAACCCCGAAGAGGCAGTCGCAAGCACAAGCTGGA
TAGAAACCCACGGATCCCTTTTTCTGCGTCGCAGCTTGCCGCGTTGGAGG
CGAAATTTCTAGATACGCACTATCTATCTAGCGTCGAGGTCCGAGATCTG
TCTTCTTCACTCTCCGTAACAGAACATCGTGTGAAAATCTGGTTCCAGAA
CAGACGCGCTCGCGAGAAGAAGACCAAAGAATTTTGCGATTGCACTATCG
ACATTGAAAATTGATTTTGAACTCCAGTGGAATGTGTTTCAATAAATTAT
ACGCGCTTGCTTGTTCGCGCGCGGTAGAGCGATCAGGTTTGCTCAGAATG
AAAATATCATACTTCTCGCTTGCCTATTGCTTACGCAAAGAAGAAATAGA
GATAAAAAGGCAAAGTTCGGAAATCGGACTACGGTGTTGGTTAATGACTA
AGAATGCAAAGAGAGGTTTTAAAAATGTTATTTAAACAGACAGCGCAATC
TGTCCGCCCTGATGGAGCAAGAAAGGAAGGCGATTGTCTTGACTGCCATC
AACAGGGATCAGCTTGAAGAAAGAGACAAACATTATGACCACACCAGACA
GGCACAACCTATACCTGTCCATGAT
>deut_homeobox_tis.fa.Contig67
CCAAAAAAGAAAACTTATCAAGCTTATATTTAAAAGTTACCAGAAAACTT
GACGTGTGGCTGTATTTCTCATAAAAAGAGCCGCGCTTGTCTGTGAAAGC
AATCGCTATGTAAATCGCGGTCAAATGCGTTCAATTTCTGTGGGTGATGT
TTAAGTGCTAAGAGATTCGACAGAAGGAAAACAAAGTAAACACGTTTTAT
ATTATGGAGCCATATAAAACTCAAGTGTTTTCTCATTCATTTGTGGACCT
GACCACTTGATCAAGCCAAGTGTTTGGAAATTAGATTTCCTCATTTAAGT
AAAAGAAACTTTTGGTAACTAACAAATGATATTCTAGAACAAAAAAACCT
GTGTCTGCAATTTTCTTTTTCAAAATAGAGCTTTTTAATTATCCTATTTA
TTCCCCAAAAAGATCAAGATTGTTCCTTTTTCTAATTCAACAATACTTTT
ATTTTCTAGCTCAAATCTTTTGTTTAAACCCCCAATAAGGGATTTAGGGA
ATTTTATGTTTTGAGAATGTAAGCTCACAGATATGCTTTCTTTTCGCAGA
TTCTCGCTCTGATATCCTTCATAGTCTGCCAGTATATTTTCGCGTCAAGC
CAAGCCTGAGAACTCCAAGTGGACGTAAATGTCGAAAATCACGCACAGTT
TTTACCGATTTACAGCTAAGAGTGCTTGAGAAAACCTTCTCCGAGCAAAA
ATACCTCGACTCGACAAACCGCGCGAAACTCGCGCAGATTCTCGGCTTGA
ACGAAGCACAAGTGAAAACATGGTTTCAGAACCGACGAATGAAATGGAAG
AAGAAGAATAACAAAAACAGTTCAGTGGAAAAGGACAAAGAAAAGTCGGA
AAGTTCATCTTCGGGGGTTAAAGACAAAACGCCTGCGAGACCAAGAGAAG
ATAGAGCCGTCGAGATAACGTCGGCAACGGAAAAAACTGTCGTCCAAAAG
CGAGAGAATGTTAGCAGAGAACAGAGAAGCGAACAAAACAGTCTTTCGTC
GATGACATTGTAGTGTATATAACAACAATGAATGCACTCAGAGTTGAGAA
AAAACATGATAAAGTCTAGAATTCTGCGGGTAGTCTAGTTAATGGCTTTC
TGCAGAAAATGCTAACTAGATGTTGGGCAAGTGGGGGGATATATTCCGAT
ATGTCTTTTTAATTATTGTAGGCTTTGAAAAGAAAATGTCAAGGTAAAAT
AACCATATTTAACGCGAGAAAAATAGGGTTTGCAAGGTCGGGGTAAAAAT
AAATGTATTAGGAAAAATTCCCGAATTTGTATCATATGTAAATGAAAGAT
TCATTACCCACAACCTTCGCACAAAATGAGTTGTTTTATTCTTTTTTTTG
CGGTTTTGTTAACTATTGTCATTATTGCTATTATATTATTCGCCAAGGAA
CTCATCGTCAATTTCGCAAGCATGAAGAGTCATTCTTGTTTTTAGGTTTT
CCGTCAAAAGTCAGTAAAATGCGCAAATAAATTAACATCAAATCAAAGTT
TTGCCCCCACAGTTTTTACTACTTTAGNTGTTATAGNTATTGACTTAAAA
TACAACGTTTAACGAGCTGTAATTAGTAGAAAAGTACTATTGCAAAGGGT
AAAGTGTATTAAAGTTACTAAAAGGATTATTTTT
>deut_homeobox_tis.fa.Contig68
GGAGGCATGCAAGCTGCATGCCTGCAGGTCGACTCTAGAGGATCCCCGAA
AAATCTTTCCGCTGCTGTTCCGCCTGGCCCGCTTGCTCGTAATAATCGCG
TCAAGTCCGCTGTTACACGCTGGGGTGCTAGGAGCCGGAGAGGTGCCTTG
AAAGGGGCAGCTTAGCTTCATTAATTGGCAGTCAATTTCCAAATAAGCGA
CCTAGCTGTCCTATAAAGGACACAACTCATAAGCGCGTAGGTTCCCTTCC
ACTCATTTTATATTTTGAACTTAAATTGAGGGTGCTGACCATCGTTTGGG
TTAATTTGATGAAATAAATACAATAGCCACAAGTTGCACATTAAATGGCA
AATCCGTAAATACATTCCCTGAGAGGGCCGGGGTTCATGAGCCACAAGTT
GAAGGATATCGTGAAATTGAACTCGGCCTACAACATACTGTGGACGAGCA
AGCGTTCGAAAAGCACTCTGCGGTTAGCTTACCTCTACTCTCTCTTCTTT
TAAATCAACTTTCATGGCGAGTTCCTCTCGCAGCAGCACGTCGGGGTAAT
GCGTCTTCTGGAAGGTTGTCTCGAGTAACTCTAGTTGCTCCTCTGTAAAT
ATCGTTCGGTGTCTTCTCTTGCGCTTTGGCTGGGACCTGAGTACGTCCGC
ATACCTCGGAAAGCCTACTGGTGAAAAAAGGAGAGTGTAAAATGTTTGGC
TTATATTGACGAGAGCACAAAGTGGCGATCTGTTGCGCGCTGACATACGC
TCGCCGGCTGGTTCGGATTCTTGGATTAAGAGCTTGCAGGAACGTAGAGT
TTAGCATTAGTCCATCCCGCACTTAAGAATAGACGAAACATTGTGTTATT
GAAACGTGTCATTGGCCTGAGTAGAGGGGATCCTTATTTATGAGCTTTGA
CATGTTTTGAATGGAGAACCTTATGGCGCGTGTTAGTCACGGTAGTAGCG
CACCACGAAGGCAGGGGTGACTTACCGAGATAGCCTGGCGGTGCGGGGAT
AACAGGGTACGCATGCGAGAACAAGCACGGTGCTGGGGCCGCACTACAGC
GAGGACGGTATGTAGGCCGAGATAGGATACTATCAATTGTAAATGAAGAC
TGGAACGACGATGACATACTAACGGTGCTATTATCGTAGAGGTACATGAA
TACACCGCGCTGCACAACTCGGGTCACGTTCTCGCGCCGACTGACTAATA
GCTTCTGTATGCCGCTCGNTTTTGTGGCGTAAAGGGATTTTGGGAATACT
TCCCGTTATTATCCATTACGTCACGGGCCGACGCTGGTGTGAGCCACGCT
CCACC
>deut_homeobox_tis.fa.Contig69
CTGTAGGGGGGTGGAGGTTCCACCTTCAATACAGAAAAGCAACATCTTCT
TTTTATGAATTGAACATNTAACAAGTCGTGGTCAGCTAAGCCCTATTTCC
CCTTCTCTTCGCTTTATAGTTACACCCCTGAAATAACATTTAAAAGGCTG
TCGATTGAGGCTTCTTTAGCAAATTATCAAACATCGCTGCATTTCGTGAC
GAGAAAACCTCCTTCTGTCTGTTTTGCCTTCATTTTCCTTTGTGTTTGAA
GCGTCTATTGCCGGATTTGCTGGTAAAGCAGTAGTATTTCAGGGCCGTTT
GTAGTATACGCATCTTTATATTTACATAAAGTATTTGTCTCTCTAGCAGT
ATACAGTTTGTTCTATTCACATTTCTCACGTTTTTGTCATAACATATTTT
TATCATACTTCGTCGTCTGTGTCGTCTGTGCCGCACTCTTTTCTATCCAC
TTTGATGTCCACATTTTTATTGCATCGCTTCCATTTCATTCTACGATTTT
GGAACCAGATTTTAACTTGAGTCTCGGTGAGCATCAAGGAGGTTGCTAGT
TCGTAGCGCTGGGGCCGAGTTAGGTATTTGTGAAGTTGAAATTGTCTTTC
GAGTGCCAACAACTGGTGGCTGGAGAAGGCGGTCCGGGGACGCCGGTGAC
GACCAGATACAATCATATTTCTTGCGCTTAGATAATGCTGAGAGCAACCT
ACGGACAAAAACACAGACAATGATGTTTAAAGATATAGTGCGTTTAACTA
TCTTTATAGTGTACGTACAGGGGCGTTAGGCAGGGGGGTGGTCCAGGGGG
CCCGGACCCCCTTTCTAGCAGCCAAATAAACAGTAAATGTATGATACATT
ATCTAAAACACAGGAGAAAATGCCTTGATAAGGCCTTTTGGGCACCCTTT
CGTTAAAAATCCTGGCTACGCCGCTGATGTTATTATGGCAAAGGATTCTG
GTCAAGATAATAATAAAATAGACACAAATTGTCATGGAAGACGAGGCTCG
TAAGACGTAAAACGAGAAACTGAGCTTTGTCCGAACACAGAGAGAAATAA
CCCCAAATATTTCATATGTCCCTGAAATAAAAAAAAGACACTGCCCAAAA
ACAAATGTGCTTAATAAAGCAGGTTTTTTTAGCTAAAAGCGGGCACGTTT
TAATTTGTTTGTCTTCAAGCGGTTTCAAGCGCAGATCTTGCACAGGCTGT
CTCTGTAAAAGGTGTGTGAGGCACATGCATCAGAGGAACCTGACGCCATT
GCATGCTGAACCATACAAGATCACACAAGAAAGGTCTACAGTAACCTCTA
GAATCCTACTCTAAGAACGGAGAAGCACAGCAAAACAATGACACGTTGGT
CGTGTGATCATCATACACCGAAAATGCTGCTTCTATGCTCTCGTTTCGAT
AGAGTAAGAGAGGAGAAGTCCAAAACTGTTCTGTAGCATGTGTACCCGTC
AAACCCCTATTACCCCGGCCAAAATGCCAAAGGACGCCGTGGT
>deut_homeobox_tis.fa.Contig70
ATCGTCAATCCAATCACGTTATTGATTTATTTAATATGTCATAGAAAGGC
GCAAAGCTTAGATGGTATGACTGCTCATCTCACTGCACATCGCTGTCACA
GATAGACTCTTAAGCGTTTGTAGGAAACAGTTTCGATATCGACCAGTTCA
CGCGCGTGCTACGCCAAAACAGTCTCGATACAGAGACAGTAATTAGGTAA
TTGCGCTCAAAACGATGACTTCAACCAGTACATGGCATGCTCATATCTAC
GACAATCCACCAAAACAACCGACCCCTTACTTTATAGCGACGATTCTAGG
CCTCGACTCGTCTCATCTACCAGTGTTTGTGAACACTGAAAACTTAAAAT
CGCCAGACCTCAAGCAGCAGAGAAAGAAACAGAAATCTGATTCAGACACG
AGTGAGGAGCAAGAGGACAAAGAAGAAACCAGTCATCCGCGCTCGAAACG
TAAGTACTGTACTTGCAAGCCATTCAAGTCGAGTTGGTACAGCACGGTGA
TAAGTGTCATAGATTTAATAGCGCCTTAATTCACGTTTGCTTCGACTTTT
GCAGAATCGTCCACAGAAAAATCCCACAACTCCTTACCCAAGAAATCTGC
TACAAAAGGAAAGGGAGACAAGGAAATCGGAAAATGTAAGAAAAAAAAGA
AAGCAAGGACCACTTTTACGGGTCGTCAAATTTTCGAGCTTGAAAAGCAA
TTTGAGGCGAAGAAGTATCTGACAGCCACGGAACGAAGTGATATGGCTTC
ACTTTTGAACGTTACAGAAACACAAGTAAAAATATGGTTCCAGAACCGTA
GGACAAAATGGAAAAAGCAAGAGAAAGAGATTAATGAGGACGCGAACCAT
AATTCAGATGAACAGCGCACCGAGTGTGGTAATGAGAGCGACTCTAGCTC
TCTAGCTGGGTCTATTGATAACAATAACAGCAACGATAGGAGTGAGAAAA
TGGACAAGGAAGGCATAGAAAGCTCTGATATGAGTTAAAACCTATTTCCT
GTTTGGAAAAACATCAACTCATAAGTGAAATAATAATTACTGAAAGGCCA
GTTTGTGGCGAGTTACAGAGAGAGGTCTACGTGTTAATTGTTCATTCAAG
TTGCCATCACAATTCTTCTAATGTTAAAGACCGGTTAGGCTAAGATTTCT
TCACGTAGCGGAGCCGTAGAAATTAACTATTGACCCAGAATTTTCGAAAC
ACACCATTGAGTACAAAAGTTAAACCGTATCAAAACTAAGCAAATTATAA
TGGGAATTTATAGCGTATCTACGTCGCCGTGTTAAAGCGACGTGNGGTTT
GAGGGCTGAAGATGTGTAATCGATGCTTGGCTGTCTCAATTACTTTAAAA
CGTTTGAGATGCAGGGCAATTAACGCTCAGCTTTCCCTTGATAGACGTAC
AATATGTAGCAAACGGAACTCTTATGACTAACAATGAGACTCTTGGGAAG
TGTGATAATCTTTGTTTTAATACTGCAAGACTTCACGCAGTTCCTAAATA
GAGTTTACACCTAACTGCTCCATCAAAATTTTTGTAAATCGAAAACAAAT
AGCTTTACGCCACGGGAGAGAAACGCGTTTGTTTCGGGAATGAGCTTTGA
TCTCTATTTCAAAACGTTTGCCTCGAGGTCGGGTTATGTGGCTTTAATCG
GTTTGTCTCCATCGAAC
>deut_homeobox_tis.fa.Contig71
GATCAAATCACGCACACTTTTAGAAGGGCAAAAGTCAACGCATGAACAAT
CAAATAAGCCGCCCGGCCTTTTATTCGAGCAATAATGGTAGGCCTGTTCT
TTGCCTGACGTTCTGTCACAAAGCGAACGTCGTCGGCATGTTAACGCAGT
CGTGCTCAATACAATACGAAAGCCGTCGGTGTTCTTTGCGGCGACGCAAC
AGACATCTTTTATGAGAAGTCAAAGTGCGCTCCAACAAAGTTCGGCCGCG
GCGTGTTTTGAAGTGAACCCGCGCACGTATAAAAACCACTGGTGCAGCAA
GCTTTTTATCATTCGCTTACTTGACTGCCAACAAGAACACAAACACAGTA
AAAGTAAAGGAAACATGGCGTCAACAGTACAGCTACCCCAGCCAAATCTC
ATCACACGCCAAGACCTGGAGCAGAGGAAAATTCCATTCACTATCAACGA
CATACTGCCTGCAGTACCACAGGCCAGCAGCAACTCGTCTTTGTCCAGTC
AGCCTAGTCCTCCTCTGTCAGTAACCGAGTCCGATTCATCCGCCGAGAGA
GGTAAATAGAAAAGAGTATAGTTGTCACGTGTAAAATCCATAGTTCATAG
CTTAAAATAAGAACTCTTTAGAAACAATCTCGTGAACCTTTTATTGACAA
ATATGTGGTTTGTTTTCCAGACTCGAAACCTCAGACTCCAGACTCGGACC
CAGCCCCCGACAAGTCGACCAAGCCTCGGCGCTCATTCTTCTCCGCTGAC
CAGGTGAACCAGTTGGAGCGCGTGTTCGCCGCACACCAGTACGTATCGGC
CAATGAGCGCGCGGAGATCGCCGAGACACTCAACATGAGCGACGACCAGG
TCAAGATCTGGTTCCAGAACAGACGAATGAAACGCAAGAGAAAGCGCGCC
GAGGAGACTGAGTACTACACCAAGCTAGCACTATACAATACAGCGATAGG
ACCACAGCCAACCCAAGGCTTCCGCCCGTATCCAGGATCTTCCCCAGTAC
TATCACCACAGGTATACCGCGGCTATCCGTTCCAGTACCCTGGCACACCA
CCACCACCGATGTACCCAGCCTTCCCGCCAATTTTCCCCTCCAGCCCACC
ACCGGAGTATCCTGGGCTTCCTGTGTCGTCACCTGGACGAGTGTGCAACA
GACCCGACTGCAACTGCGGGGGGCGACCGTTAAACGAAATGGCGGCACAG
TTGTACGACCTCTACCCATGATTTCGAACTGAAAATTAAAGAAATACATA
GATTTGTTACGTATAGAAAGAATTATATAAACAAACAATTTCCTATCTAA
AGTAAATAGCTATTTATTTTCTATTTATTTTCAATAAATGCTTTGAGCCA
AAAGAAATGTTTCCCGTTAGTTTTAGTATTATTTTCAGACGCACAGAATC
AGTTTAAAGCTTCCGAGATGAAAAATAAAGACACTCTTGGGCGTCATTTG
AAGACTACTCTCACACTATTATTATTGGCCCACCAAAGTAAGAACGACCA
AAAAAACGTTGTAAGAGGGGCAAGAAATGAACGCCAGGTACCGGCAAGAA
CCTGATTACCTGGATGGGG
>deut_homeobox_tis.fa.Contig72
ATGCTTGCATGCTGCAGGTCGATCTAGAGGATCCCTGTGCATTATTAGAC
GAATATGTAGATGGCCGAGTTGGAATATTTCCTCTGTGGGCCCAGTTATA
GGCTAACCCAACGAAAGCTTTCACAGCCATGTGAATTTATTTTTAAAAAT
GGGTAGAGAAATAATTACTATATATTATACTTATATCGCTTGTTTATAGG
TTAGAGAAGGATGCCTTTCTTCTTTTGTTGAATTATAAGCAGTAAAGCTA
CCTTTTTTTCCATACAAACACTGAATGTTGACAATTACGCGTTCTTGAAG
TAAGGATTATTTTAGTAACTATACATACGGGAGACCAATTTCGGTAACCC
AGGGGTTTTGCTAGTAAAACAGTAAGACAAAAGAATCCCTTGATTCCCGA
GGATGTCAGAGACCAGGCTTTGTTCACTCATATTCCAATAGCTTTGAGGC
CATTGGTGTGCGCACCAATCTCTCGCTCGTACATCATTCGCATCTATCAT
TTAAGAGTGCATAGGTGCGCGCACCAATCTCTCGCTCGTACATCATTCGC
ATCTATCATTTAAGAGTGCATAGGTGCGCGCACTAAGGCTCTCTCTCGCT
TGTACTTCATTTGCATCTATTATTTAGAGTCCATAGATGAGCGCCCTTTC
GCTCTCTCTCGCTTGTACTTCATTCGTCGATTTTGGAACCACACTTTGAC
TTGTCGCTCACTCAGGTTCAAGTCGTTAGCTAGTTTCATTCTTTTAAGTC
CCACCACATACATGTCAACCCGGAACTCGTCCTCCAGGCGGTCTAGCTGC
GCAGGCGTGAAAGACGTTCGGCTTCGTTTGGGCCTAGGGCTGGGTACACG
TCTGTGTGCATGCTCTATAAGTGGCGACCGCGTCATCCTGTGGACTAAAG
ATACACCTCATTAAAGGATGTTCGCAAGAGATCATTAGCTCAAAATTTAA
CCCCCACCCGTCCCCCCCTAACCCTGGACCGTTCCACACTCCCAACTATG
AAGAAATTTCCCTTAAATCGTCTCCGTCATCCGCCATTTTCTCATCTTAA
CAAAAAAAATGCATTATATCAACGGAGTATAATGTACATCATAATACCAT
ATATTATTTTTGCTTTAGTAATTAAAGAGCCGTATTTGCATTGAAAAATG
AATAGTTTCACCAAGGCGATTAAAGGGTATTTGTATATTTTAATACTGAA
AATCTAAAATACTAAAATAATGTACATCTAGTTCCATCAATGTATTTGCG
GCAGAAAAACTTTTATCATGAAATGCTAGCGCAGAGTCTTCAAAAAGACT
ACAGTTGTACTAAAAACTGTAAGATTACAATGCGACCATAATAAAACAAA
GTTCTACTCCTTTTTATATCGAGTCATAAATAGAAATCGCATATTATGGG
ATTTCGAAATCAAGGGAAAAAGAAAAATCCCGAAGTAGGTGACTGAAACC
CTTCAAATTAAATGACGGGTTAAAGGTGATAAAAGGGCCACCCTTAATGG
TTGGCGCGGGCGTCAGTCACCATTTTTGTAATCCA
>deut_homeobox_tis.fa.Contig73
GACAACCCCGGGGAAAACTCGGAACCATCTGTTCGATAAGTTTTGGCCCA
ATCAGAGGGCCCGGTGGAAGTTTAATCTAATTTAATAATGACAACGTCCC
GCTAGTAAAGAGAGTTTGTCTGCTGAAAGAGTGACAGTGCTTTTGACGGC
GCGCAACTGGATGCCAGGCAATATAAAAGTGTGTGTGCCGTCTTAAGTTC
AGGCAAATAGACAATACAAAGGAGTGTAAGGATAAACCTGGACCTGTGCA
GTGAGCCACAAGACAGAAATGCTTCCCTCCTTCAGTTTCACTCCAGAGCA
GGTCGCGTGCGTGTGTGAAGTCTTACAGCAGAGTGGAGACATTGAGAGGC
TGGGGAGATTTTTATGGTCTTTGCCTGAATGCGAGACTATTCAAAAAAAT
GAAAGCGTTCTCAAGGCAAAAGCCATCGTATCTTTTCACCAGCAGAATTT
CCAGGAGCTCTACCGAATTCTAGAGAACAACAACTTCTCTCCAAACGCGC
ATCCCAAACTGCAATCGCTTTGGCTCAAGGCGCACTATATGGAAGCGGAA
AAGCTGCGCGGTCGCCCTCTTGGAGCAGTAGGGAAATACAGAGTCCGGCG
CAAGTTCCCTCTACCTCGCACTATCTGGGACGGCGAAGAGACGAGCTATT
GCTTTAAGGAGAAATCTAGGAATATTCTTCGAGAATGGTACTCGCATAAT
CCGTACCCTTCCCCGAGAGAGAAACGCGAACTGGCCGAGGGAACGGGTCT
AACCACAACTCAAGTTAGTAACTGGTTCAAAAACCGAAGACAGCGCGATC
GCGCGGCAGAGGCAAAAATAAGGTGAGATAAATCCCTGCCGTACACTCGT
GAAGAGCTCCCCTGAGCCATTTGGCACCTCGTAAATTGCTGTCGAATTGA
TAGGTAAAAATTACAAGTTTGATTCTAAAATTGTTTTAATTAGAGAATTT
ATCGGGGTACTCAAGATTTCGGAAGTCGATTCGCAAACTATGAACGACTT
TAGTCAATGCAAATTAAAAAGAAAACTAAAAGTGACTTTGTGGTATGTAC
TCGCTTAAATGTTTTACCAGAGGAGTAGAAGGAATAAATGATAATTCTAG
CAGGGTAGTTGGGAAAGAGATGAATCGCTAAGAAGAGCGTAATGGCGCGA
GGCTCACCAGTAACAGCTATGTGTTACACGCAGTATTACGTGCCGCGCGC
TATGAAATGACACTAATATGGGTCGAGCAAGAGTGCAGTTTGGTGCACTG
CGAGCC
>deut_homeobox_tis.fa.Contig74
GTGTGCTGCACCAAAAATGGCGACAAAAAATGCTTGCTCACCCTTGGCTC
CGGGGAGTAAGAGTAAAAAACGCAACACCCGTTCCTGTTCTAGGCATGGT
ATAATACAATGATGAGGTAAATATGTTCAGTGTCAAGCGGTATCTATTTT
TAAGGGAAGGTGGACCCTTTAAAGATGGCCAATCACGCCTCCATCGTACG
CCCCCCACTCGCACTACATCGAGTGACTCAAAGAAGCCATNTGCATTGGC
TAATTCAGCAACTGAGAAACCGTCAATCAAATATCATTAATAAAGTCCCA
GACTTCAATCGTGGATGGTAATTTCGTGCAAATGAACCACTAAATGTTCA
AATGTAAGTAATAACAAAGGAGTGGTTTATCGAAATTATTTTACTGGGTG
TGCCCGTCAAAATGAGGTAACACTTATAGATGGGCGTGTCATCTTTCTAG
AGGCCAAGAGTTGCTTGTTGAGAGTGACTTTGATCTGAAAGTGCGCGTTA
AGTCGGTGTTTCTTTAATGAGAAATGTCTTTTATCTGAAAGAGCGCGTTA
AGTAGGTGTTCCTTTAACGTGAAATGTCTTTTATTTAGAGGTGTGCGTTA
AGTGGGGTGGAATTTAGATGGAAGTGCCATTAAGGAAATGGAAACAACCC
CTTAGGGGGTGTCCGATGGGAGAGTGTGTCACTTGATCATGTGGGGAGGG
GGTGGGGGGTCCTTAACAAGGCTGTGCATTGAATCAATCCTTTAGCATAA
GTGTCAAACTGCACATGCGCTATACCTGTACTCTGGATTCTGCGACTCCT
AGGCGCTGAGCTAGCGTCTCACGCGCCTGCACATCCGGGTACTTGGCTTT
TTGGTACGCGTCCTCAAGTTGCTCGAGCTGATAGGCGGTGAACTTTGTGC
GGTTGCGGCGCTGATAATGGACGAGTCGCCTGTGCTTGGCGTTTGCCGCG
GAATCCTCGGTACAACGCTGGTCTATAATTTAGAATATAAATAATGTTGT
TGATTATTATAGTCCTTCAGCCCCGCCAGTTCCAGTTGGGCTTTCCTATA
CGCGCACTGGACACTTCACGCTTGCAGTCAGCCGCTTTTACCAATAAGTC
AAAAAAAATCCTGCAGTGTGGATTTTTTAAAATCTCACCAAAATTATTTA
TAAAACAATACGAGTGTTGAAGCTGAATAATGCGAGTGCGTCTGTTTTTA
ACCGTGACATCTGTTATGCGACCTTGACGTCTGCTGTGTTACCGTGACAT
CTGTTATGTGACCGTGACGTCTGTTGTGTTACCATGACATCTGTTATGTG
ACCGTGACGTCTGTTGTGTTACCGTGACGTCTGTTATGTTTCCTTTGCGT
CTGTTGTATCACCGTAACATCTGTTATATGACCGTGACGTCTGTTGTGTT
ACCGTGACATCTGTTGTGACCGTGACGTCTGTTGTGTTACCGTAACATCT
GTTATGTGACCGTGACGTCTGTTGTGTTACCGTGACATCTCTCCTACGCG
AGCGCAAAAGTATGCGAAAAACAAAACTGGACTGAACATGATACAGATGA
ATCCATGATGACGATGATTATTGTTTAGGGATGATGATGATGATGATAAT
GATTTAGATAGTCATGGTACTGATAATAGTGAGGATGTTGACGATGATGA
TGATAATTATGAATGATTAGGGGTCATGGAAGAATAAAACAAACAAACCT
ATGCCGCCCATAGGAAGTTCCTTCTTTGTTTCCAAGTCCAAAATGGGGAT
CCTCAGAGTCACCTGCGGCTCAGCTGCTGCCCTTAACCC
>deut_homeobox_tis.fa.Contig75
TATCCAGAGTACCCCCCCCCGGAAGCAAAACCAACCTAGTCCCAAACCAA
CATTGCTTTAGCCAAACAACCATATCATCTTTACTTTATTACACTGCGAG
GCAGACACACGTTTGAGGTATAATCAATTTACCACGCAAATAAGTAGGAC
GCTTTCTACAAGGCGATAAAATATACTTCTCAAACTAGAACTTCACCAAG
AGGCTCCGAGTAAAAGACTAATGACTACGCGCTTATTCACGAGACTGTGT
CCAATATCTAACGCCACTCCATTCTAAAACGCACACATATATACTTATGA
CGTTCCTAGAAGTTAACCACGTTGTGTTTTGATTTTTATATAGATACATA
CCTACACGCGCACGTTTTCACCGAGTTCAAAACATTGTTCGGGCGAATAC
AGCAATTGTCGAATGGTAGCGCTTGGAGAGAAAAGTTCTGGCTAAATAGT
TACCCAAAGAGAGAGCTATGCTCCATACATACTGTATCTAGATAACCTAA
ACATCGTATTTTACTTGCATCAGCACATTGCCTTTTGGTCGGTAAACTAC
CTTTCGACAATCGCCATAGCGTTTTCGAAACAGTTGCGCACAGCTTAGTT
CACACAGAGTTCTCTCCATCATCGTGCTGTTCCATCATACATCCCTCGTC
TCCGTTCGAGACAGAAGAAGAGCTGACCCGTCGCTCCTTTTGCCGCCTAT
TGCAGAACCACACCCTAACCACCTCCCTGTCTAGGCCCAGGCTCTCCGCG
AGGCTGCTGATATCTGAGGTTGACGGGCGTGGCATTTTCTCAAAGTGGTT
TTCAAGAACCCCTTTCACATTCTTCTCGATGATAGTTCGTCTCTTTCGCT
TTTTGTAAGGACCATTGTGAGTCGCAAAGGCGAAGTTTGAAGGGTTCTGC
TGTTTCTCTCCCTCGTGGCCGCTCGAGGAAGCGTCTGTTTCCTGGAGCCA
CTTTTGCAACAAAGGCTTTAGCTTGCACATGTTTTTTAGGCTAAGCTGCA
GTGCTTCAAAACGACAGATAGTAGTTTGACTCAGCACGTTTCCATACAGA
GTGCCTAAAGCAACGCCAACGTCTGCCTGAGTGAAACCTAACGCGACTCG
ACGCTGGCGGGGGATCCTCTAGAGTCGACCTGCAGGCATGCAGCTGACCT
GCGTCCNNNNTAAACAACGG
>deut_homeobox_tis.fa.Contig76
TCGGGTAGAGGCCGTACATCTGTGCCGCCATTTCGTTTAACGGTCGCCCC
CCGCAGTTGCAGTCGGGTCTGTTGCACACTCGTCCAGGTGACGACACAGG
AAGCCCAGGATACTCCGGTGGTGGGCTGAAGGGGAAACTGGGCGGGAAGG
CTGGGTACATCGGTGGTGGTGGTGTGCCTGGGTACTGGAACGGATAGCAG
CGGTATACCTGTGGTGATAGTACTGGGGGAGGTCCTGGATACGGGCGGAA
GCCTTGGGTTGGCTGTGGTCCTATCGCTGTGTTGTATAGTGCTAGCTTGA
TGTAGTACTCAGTCTCCTCGGCGCGCTTTCTCTTGCGTTTCATTCGTCTG
TTCTGGAACCAGTTCTTGACCTGGTCATCGGTCATGTTGAATGTCTCGGC
GATCTCCGCGCGCTCCTTGGCCGATACGTACTGCTGTGCGGTGAACACGC
GCTCCAACTGGTTCACCTGGTCAGCGGAGAAGAATGAGCGCCGAGGCTTG
GTCGACTTCTCGGGGGCTGCGTCCGAGTCTGGAGTCTGAGGATCCGAGTC
TGGAAAACAAACCAAATATTTGTCAATAAAAGTTCACGAGATTGTTTCTA
AAGAGCTCTTATTTTAAGCTATGAACTATGCATTTTATACGTGACAACTA
TACTCTTTTCTATTTACCTTTCTCGGCGGATGAATCGGACTCGGTTATTG
ACAGAGGAGGACTAGGCTGACTGGATAAAGACGAGTTGCTGCTGGCCGTT
GTTACTGCAAGCAGTATGTCGTTGATCGTGAATGGAATTTTCCTCTGCTC
CAGGTCTTGGCGTGTGATGAGATTTGGCTGGGGTAGCTGTACTGTTGACG
CCATGTTTTCTTTACTTTTACTGTGTTTGTGTTCTTGTTGGCAGTCAAGT
AAGCGAATGATGAAAAGCTTGTTGCACGAGTGGTTTTTATACGTGCGCGG
GTTCACTTCAAAACACGCCGCGGCCGAACTTTGTTGGAGCGCACTTTGAC
TTCTCATAAAAGAAGATGTCTGTTGCGCCGCCGCNAAGAACATCGACGGC
TTTCGTATTGTATTGAGCACGACTGCGTTAACATGCCGACGACGTTCGCT
TTGTGACGGAAGGTCAGGCAAAGAACATGCGCATCGGATCTAAAAAAAGA
CGCCAAGACTAAGGGTTCTTCAGAGNTATAAGAATTCGATACTGTAGTTC
ATTGATATTCTCCCAAAGGAGATTGGTTGGAACCATTGGCTAGGGTTATG
ACCGATCATT
>deut_homeobox_tis.fa.Contig77
GGCAGCAGGCAGCATTATGCCTGCAGGTCGACTCTAGAGGATCCCCATCA
TGTGGCTTTCGAGGGTAGATCCTTAGACGGCTTTAATGAGTCTACGGGCA
TCTAACGACCAGGGTAATCTGCAATATCCACTTTTATGCTCGCGCCTCTT
ATCGTTGCAATCAGGGCCTTTAGTACAACGCCTTCGCCCCAACAATATGA
CAGGAAGCCATTTGTGATGAAATGAGAGGGATATTATTTAGGTTACAACA
ACTTAAACAAATCGTATACTTTTATGGTCATTTGAGCAGTTTTGGGTGAC
ATTCGGTACAATTTTAATAAAGCAGGCGTTAAAATAATGAGCCGTTAGTG
GAGATATTATAAGCAAAGATAACATAAGGGTTCCATTTTGTTTGGGAATT
TCATAAGGAATTAGAAAAAGAAATGATAAATGATTATGAGTATCACATTT
TTCATTGTATTTTATATAATAAGAATAAAAACAAATATTAAGTAAGATTT
GTTAACCAGATGATTGATTCCCCTATCCTTTTGAAATGAAAATAACTAAC
GACAAAGAAGCTAACCATGCAACATCGAACCTACATTATTTCCACCTTTG
GCTTCCAAGAAGATTCTGTTTTTACTGCATGGTAAAAACATTACCATTTC
ATTATTCTTTTCTTTTCTAGTGCTATAAGCTGAAAACGTTTTGTTTCACA
GGTGTACAAGCATTTCGCAGATCCTGGCGAGCGGAAAAACCAAAACGAGT
GCGAACCATCTTCTCCCCTGATCAGCTGGACCGGCTAGAGAGGGAGTTCG
ACAACCAGCAGTACATCGTGGGGACAGAGCGATTCTACCTCGCTACAGAA
TTAGGCCTGACTGAAACACAAGTCAAAGTTTGGTTCCAAAACCGGCGGAT
CAAATGGCGAAAACAGAACCTTGACAACAACAAAACAAGAGAAGCGGAAA
GCGACGAGGAAAGCTCGAGTTGAAAAGTGGTTACTTTCATCATATTTAGA
GGGAGCTACGGGAGACAAGTGAGAACTAAAAATTGAGCTCGATGTATCTG
GAAAACATCCTGTTGGTAGATGGACAAATACTGTTGATTCACCAGAACAT
CGCCAATAAATCACATCACAGAAGAAGACCTCGAAAGAAATGAGGAAAGA
GAGTGTGTTACGAAATCAGCGACCAATAACACACATTTACTTTTGTCCGC
CAATCAAAGCACACAACGTTGATGCTCGTCACCTACCACAACGCTTTAAA
GGCGCATTGTCACCAGTTTACTTCCGGAGGTC
>deut_homeobox_tis.fa.Contig78
AGTTTGATGCCTGCAGGTCGACTCTAGAGGATCCCCATTTTTCCAGATTT
TTTACATGCCTTATTGGCAAATTCAGTTTGATGAAATTCAAACTATAATA
GCAGTTTACTTTTACGCGATTACAATAATAAGGGCGGAGAAGACTAATCG
CTTCTCCGCCTACCAATTCTTCATGCAAATTGAATAAGCAAATAAAGCTC
GTAAAATGGCGATATATACATGTTTCTTAGGTGTAACGAATTACTCGTCG
AAAGATATCTATTTTAGGCTTCTCTTCATATATATAATTTTTCTAATCCA
CAAAATCGCCCTTGGAGCTCCATCTTGTACTGAGCCTCTAGAATTTTTAA
ATCACAATAAGCACTGTTCCTCTATACAAAGTTATTTGAATGCTGCAATC
TAAAGTCTAGAAAACACTACTTTAAGTAGCTAACAAAACCAAATTGAGCT
AAACAAGGGCATTTATAATTTTTTTTGCGCCACAAAATATACAAATGTTT
GGATATTACGTTGTATATCAAAGACAAGACTTCACTTTATGATACCCGAA
AAGATTGTGCCTGAATTGTGTTAGTTCTCATAAAAAAAAATCCAGTTTAA
TCGGCAATACGAACGATGGCCCGAAGATGGCTTTCCCAGTATCCTTCCTA
AAAAAGCTGTCCCTTTATTATTTTAATACGAAAAAAAGAGCTCAACACGA
AACTTTGCTGGGGTCATTGTTCAAAATCTTCAAAATAAAAATCAAGATTT
CTCCCAATTTATATAATTATATATGTCATCAAAATATAATGTTACTTCTC
TTTCTAAGGTCCACCTCGAAAACAACGAAGAGAACGAACGACTTTCACAA
AAAATCAGCTTGAGATTCTAGAAGAGCTGTTCGCCAAGACTCGTTACCCC
GACATCTTCATGAGAGAAGAAGTCGCCATTAAAATCAACCTTCCCGAGTC
AAGGGTGCAGGTAAGCTTTAAAAGCAAAGTGAGAAAAGGCGATTTCGTTT
TAGAAAATTGTATAGCTTGATGTCCGTCTGATGGATTTTTAAAAAGGCTT
AGGCAGGAACTGCAAATTGGAGCTGTTTTCCCAAATTATTTATTTCCGAA
ACATATTTTGAATCACGATTTCTATAGTATATGAGTATAGGGCAAGCAAA
CGAATTAACACACCCACTAAGAGAAGCAGGTATGAACCCTACAGGCACAA
TGGTTTTATTTGGGTTGACTAAACCAAAACTAATAAAGAGCAAGCAATTT
TAGGATTCGATTGCAAGAACGTTTTGGTTATCGTCTATATTAGGGATTTA
AACTAACGATGTACATAGAGGAACCTTGATATAACGATATGGCAAGAAGA
GACTGCATTGTCATATCCAGAAATCGTTAATCCGAAAAGAATTCCCATAT
ACGTAATAATACCCAAATGGTTGTATACATGAGAATATCCCTGTATTCGC
CTGAGGGAGAGCCTTAGTCACAAANACAGAATCAACCAAGCCAACTCATA
CCTTGCTTATTATAGATGACATGAACCAGCACGCAATGCATCATGGGTCA
TCAGTATTNGCGCGCGCGCGCGCGTTTTGCCTTTCAATTTAGGGAATGTA
ATTGCTTCACAGCTANGATCAAAATCATCAATAAGATTGAAGAAAGCATG
NNTTCTTCTTTCTCTTTCCTTTTTTTTCTTCTTTCCTTCTCCCTTC
>deut_homeobox_tis.fa.Contig79
ATTTCCCCTGGTTCCTGACAGATCAGCAGCATTTCCCTCGTTAAAATAGC
GTGAAGCTTTATCAAAGTATTGTTCCCTTGTTATCGTGTTTTTAGCTGTT
TAGCACAGCAACGGACTTATAGATGAGATTGCAGCATGCCAAAATACCGG
TCCAATACGAACAAGTGGGTCTAATTGATGAGGCTGAATTATTATTACTT
CAAATTGTTTTTTCTCTTCATTCTAGAGGTATCGAACAACATTAAACGAC
AAATGAATTGTTTAACAATGAATAAGTTATTGTTTACCAATGAATAAGTT
CATTTTTTTCCCTAAAGGGATCAATACGGCGAAGAAAGAGAATTAGAGAA
TTAACATTAGAATGGTCAAATATCACTTATAATAGTCGTAGTCAACCCGC
ATGATAATTCAAACTTCTTTAAAAAAAACAATGAAAAAATGATTGCGATT
TATTTTGTGCAGTCTCGACAAGTTTCGCGACTTATCAGACGTCTAGCTGG
CCGACATTAAAGAGTTAGTTGAGAAACACATCTTTACATGAAATGTTAAG
TGTTTGATATGTTGGTTGTTTTTCTTACCTGTACTCTTGCCTCGCTCAAG
TCCAGCCGAAGGGCAAGTTCCTCTCTCGTGAACACATCGGGGTATTGCGT
TTTCTCAAACGCGCGCTCGAGTTGGTGAAGTTGGTATGTCGTGAACGTAG
TTCGACTTCGCCTGACTTTCCTCGGCTTTCCATCCTCACCTGCGCTCTCT
TCGCCACTGCCATCGTCCTTCATCACTTTTTCTTGTTCCTCTGTTTGAAT
AAGAGTAATTTTTAGACCTGTTTGCTTGATCGTACTTTATAGGTCAATTT
TAATTGTTCGTCAGTGTCGAGTTGCGATACTATCAAAATGATCATTCAGA
ATGAGTCTATATTTTGGATTGGAGAAACAGATCATTTTAAACTTGTTTAT
TTAAGGGTTATTAAGGGTAAATTCTAGAAAATGAGGGCCATTAATTATGC
TTCATTCATTATCAGGATGTTACTGACTATGCTTTTAATGAAGTTGAAGT
CACAGCGCATTTAAAGAACTATTTCTACCAAGAGGCGAGCGATCGAGTAG
TTTTTTTATGTTCACACTTTGAAGGTAAATCCAAAAATACCCTATGTTTG
ATCGTCAAATGAGATGGTTTTCGATGGAAAATAAGGAAACAATGTTTAGA
AGTAACAGAGTACTGTTAACAGCGTTTACTTGTCGGCCGGATACATATAA
ATTTGTTTGTAATAGTCTCAATTAAACAACTTAACACTATATGCCCTGTC
ATTCACACTGTGCTTTGACAAACAGTTACTTTCCGTAATCCTACGAGGGG
CGACATACGACCGCGGCGACCAATGTCAACTACTTAACCCCTAACAGATT
AGCTGTGTTATTTGTAAAATCAATGATGTATGAGAAGTGGCGAACCGAAC
TCCACAGTGTCGCTGGTATCTCCTTGGCCTACTGGGTTGTACTCAACCCG
GTCGTTTCTCTTCACGCTTTTGCGTCGAATTCTCTCGATTCCCCAAATCA
TATC
>deut_homeobox_tis.fa.Contig80
GGGTGAGAGGAGCTTACTCTTTATTAATTTTCTTTATAAATATTTGTACA
AAGATTTATGATAAATATTTACAAGTCTTACAAGATTTTAACTCTTTCCT
AGGCTGTGTAAGATTTCCCCCCGAAATAAGGATAGGAGGAAAGTTTGGAT
AATAATCCCGGAAAAGGATTGGAAATTTCTATTACATGAACATTTACAAA
AAATACACTATAGTATTCAATTTTGGTGATACTTGTACTTTTTTTGAAAA
CTGTTTTGTATTTTGATAAATACCGTAGAATTTTACTTCTACACTTTGGC
TTTCCTCTCGTCGCCTTTCTGGGTTTGATGAATTGTTCTTCGGGAAGCCA
ATCTTTCTCGTTTTGCTCTACACAGTCAATTATTCTACGTATCCAAACAA
AGTCCATCTTAATTATTTAGGAGGAGTAGACAATACTCTAATGTGCGGTA
TAAGCTTTGGGTTATACAGCTCGGCTTGCCTTAATTACCGTCAGTTCGAA
ATCAACCATAAACCCAAGTATCTTCATGGAAAGATTAGATACAAATTAGC
GATGGATTCGAGGGATAATTGAGATAAGAACCTGGGTTTAGAAAATTTTG
GGTGTTTCCCTGATATTTGTGCTAACAAGCCGAAAATGTAAAAGTTTCGT
ACACTACCCAAGCCTTGCGGAAACTTTACCAAGAGAGTTTACCCAAAGTC
AGTGCGCGAATTCGCGAGTAATTATTTCTTTTGTGTCGGTGTGAATAATT
GCTTGGTTATGTCATGTCATATCTGAACTATTCAGCTAGTAGAGCTCTGA
CGATCAAGCTTTTGTTTCCTCCACTTGATTCGACGATTTTGGAACCACAC
TTTCACTTGTGTTTCCGTCAGATTCAACGAGGCGGCAAGATAGTGTCGTT
CTGCCCCGACCATGTACTGCTGTCTTTCGAACTCTTTTTCGAGTCTCTCT
AATTGCTCTGGCGTGAAAATTGTTCTTATTCTCTTCGGTTTCCCTTGCTT
GAAATTCCACGGTTTGTTGTCATCATGCAGGCCTGAAACCACTATTTCCC
CATCTATGAAGCAAGACAAAACATTAACAAATAAATAAAATCGTTAAACT
TTTTTATCTGCTGGACTAATAAGCCTGGATTTGGCTTATCTTTGTATTTT
AATAGCTTTCTCAGTAATACAAATGTACAAAGAAAAACCCCTTTGAATAA
CTTTCCTCGGGCCGAGTTACCGTCTAAATACCCTTGGGTATTATCTGGCT
TCCAATTGAAAAAGCTTTTGAATGAATTGCCAGGGAAACTTTTGGTAGAT
TTGTTTATCGAGATCCTATCTTTATCTTGCTTGTACTTCTTCTAATTGTT
GTCACAATAATCTTGCGAATCTAGTACAAAAATGGAACACAACAAAAAAA
GCATTTGAGCCATAAACTGGCAAAGGCCTTGAGGCCATAAAACAAATCGA
GTCTCTTTATAGATGACAATGGGCGTATTTCGCTGTATTAAGAACCACGA
TCACTGCTCATTGGACCTTATCCAGAGTAAATTTAGTGATTCTTTTTATC
TAGTCTGAGATTTCCTTTTGCTTACTTTCGGGGGATTCCCCTTCCTGGTC
GGGAAAGGCCGATT
>deut_homeobox_tis.fa.Contig81
CCAGAGGGGGACTCCGCAGAGGCTGTTGGTTGCGATGATGTTAGTGAGAG
TGAGTCCGTGTGTTCAGAGGAAAGCGTATGTTCAAACGGTGAGTAAAACA
CAAAGGCTTGTAATAACCGCTAGGTCAGGAAAAATGAGATTTGATTGCAT
AAGATTTTAATTTAAAAAAAAGTCATAGGTCAGCGTTCTAGATCTAGTTA
TTTACATTTTATCGTAGAGTAAGTAAACTGTAAATACCGCAGGCGCAGGT
TTTTTTTGTTTACGGTAAAAATTGTTTAGCTTTGCAATAAACTGCAAATA
AAACTGCAATAAGTGTGTTGAATCGAAACAGTATTTAGGAATAGAAACGA
AAGAATACGAATTATTATTATTTTTCTATTATTAGTACACCATTAACCAG
GTTTTTTTTTATTGTAAAATTTCTTTTTTAAACAAACAAGTTAGAAAATG
CTCTTTTTTTAATTTCGTGGAATTACCCAATTTATTTCATTGAAACACAT
TTCCGGTTAATGTTACGATTCTCAGAAAAAAGGAAAAATTGACCAATCAG
CGACGGCCGATGCCTTTCGGTTTTGTTCCGTTCTCACGATACAGATTAAA
ATCCGTAATATACAAAACAAACATAAAGAACAAGAATTCAATATATAATA
TATATAATATAGTACAACAGCACTAATCCTGGTTTATTCGGCAGATAAGA
AGGAAAAATCTAATAAAGAAGACTTCTCAAGAGAAAACACATTTCAACAG
AGGAACAATAACAAAGAGGATATCGTAGATAAAATTGGTAACAGGAAAAA
ACTTAAAAACCGGGCAAATCCCCGAACGCGAACACATTTCACGGAAAGAC
AACTAAAGTATTTAGAGACTTATTATTCGAATGGCCGGTATCTGAGTAGA
GATGAGAGAACCGTGCTCGCGCAGGCGCTGGAAATGACGGAACTGCAAGT
AAGAAATTGGTTTCAGAACCGCCGTTACCAAAGAAAGCAAAAACAAGAAC
GCGAGAAAGCGGCAGATGGTGTCGCGTTAGAGAACGATTCAACGAAAGCA
GCTAAGAAGAGTGAAACGACATGACAAAGACTTAATAAACACACATAGGG
CTTAATAATTATAAGGCTGAATTGCACGCACCGGGCCGTGAACGTTAAAT
TTGTGTCGTCGGCCCGAATTTAAAGTGTTGGTGTTAGCCTGCGTAGCAAG
CGTTTCTGTGGAGTTTCAGCATATTCCTCGCTCGCTCGAAAATTCCTGCT
GAAACTCCACAGAAACGCTTGCTACCCAGGCTATGTTGGTGTCGGCCCTT
ATTTTCTATTCCGTAGACCCAAAAATCGGTTTAAAAAAATCGCCGCGTGT
ATCCGCCTTAAGAAACTAATATTATAGCACGTATAAAGCAAATCCTCCGC
AAGAAGCTAATAAAGGATTGGAGGTTTTACCTGGTTCCAGGGGAGGGGAT
AAAATATTTATTTTAAATTTGGGAAAAAAAAATTGTTTTTGGCCTATCTT
AGGGAGGGAGCCCTGGGATATAAGGCGGAAAAAAATTATTGGAAAAAAAG
AGCGTTTTCCCTTATCCCCCCCCCCTTTCCTCACCGGCCCTTTTTTTATT
AGCATAATACCAGGGGCTTTTCATGCGTCTTCATTTTGGGCCTAGGTTTG
AACCAAAAAA
>deut_homeobox_tis.fa.Contig82
AAGCGTCCGCTGGATCGATAGGGAGTACTTTTTGATGTTATTTACTCACC
TGCCTATAAACATTTTTGACAGCGTATATATAAAGATAAATACGAAAGAA
TGCCGTGGTTTATACAATTTATTATCATCATTATTTCCAAATCAGATGTT
AATCCACAGGTAGCCCAGGCTCTGTCAATGAGTAATTTGAACCGACCGGC
TCATAGAGAACATAAGGAGTTGTTAATTTATGCAAGTATTATTCCATAAA
AACGTAATAAATTCAATCAAACGTGATGTAGTACTATTAGCTGTCTATTA
ATTCCACGTTTAAGCGATTTAGGGCGCATTTGGGGCCGCTTTAGCGCTGT
TCGGTGAAATTTAAAACTTTCTCTATCACTCCCACTATAGAAAGATATAC
TTTGCGTCACGCAAATGGTCCTTCGCGGTTGTGTCACGCTACAGTTCGTT
TTTGCGTCACGCTACTTCAACAGCTAAGTATGGTGCATGCCCAGAGGGTA
ACACTGCTGACAGATGATGCTGTGTGGTATCGCAGGCTCCGATAGACTAT
TATGTACCTCAGCTCTCCACTTTACGCGCCTGTTTTGGAACCAGATTTTC
ACTTGGTTTTCAGACAGCCCTAGTGCCTCGGCTATTTTGAGACGCTCAGT
TTTGTTTAGGTACTTTTTTGACAGAAAGTAGTTTTCCAGGTGCTGCCGCT
GGAAGTGCGAAAAAACAGGACGCGGGCGCGGTGGCCGCCTTGGTGATCTA
GGTGGTGTGTCTTCTGCAAAAGAAACATCAAAGATGGTGGATACATGATT
CATCCCAGTGAACTAAACAGACGAGAACAATCATTCTATTTTGTTATAGC
TTCTTTTACTACCACAGCATATGCCATATTCTGCGTGGCTACAAAGTGCG
CCTTTAGATCTAGACCCTTATTCCAACTAGGAAAACTTAATCCGTCTTTT
TTTCAACTTCTTAGTGAAGCATATAATTTCATTTATGTGAGCGCACAAAA
ATGGCAGATTAAGTCTTAAACACGCACGCCCTAACGAATTTTGCAAACAT
TGCATAGAATGACTGATCTCAAAACGTATGTGGTTACCTGTTGTAGATCC
ATGTAGTATGTTATCAATGCTAAACTTCAGCTTTGGCGCGACCACCTCAA
ATCTTTCTTCTTTTGTCTCATTAGAAGTTGTTTCTTGAGCGTGCTCGCTT
TCAGTTGGTACCTCTCCACTGGTGTGTCGTTGATGAATCTGTCCAGTGAT
TGTCGCGCCCTTTCCATCACCCCACCACTCTGAGACGCTTAGTGCACACA
CTGGGACAGGCTTAGGATAGGGGATGGTAGGTGTTCGGCACCATCCCACC
TCCATACCTGCTGACGGAAACCAGAGCGTATTCATCGAGTACAGAAGACG
GAAAGTAGACGCACACGACACGCGAGTACAACTTAATCCGCTGACGAACC
CTCATCACGGCCG
>deut_homeobox_tis.fa.Contig83
TCAGAAATTCAAAATAACCATCCACAGTCGAAGTCAGATACTTAATAATA
ATAGATAATAACTTATTCCTCCGTTGAATTTATCGTTTCCATAATCAGTT
TAATGGAGGAGGAAGTGTGAAGAGGAGTTGATGACGCTTGCTGGATACAA
ATTGCTTGTTACAAATGTTCAAATTTCAAGCACGACCTCTGTTCGTCCCT
TCACATATTTTTCTTAGGAACGATTCTTAAATTTCAATAGATAAAAACAG
TATTCCATATGGATCAATACTAGAGAACAAAATCAGAAGATCAGAATAAC
ACACATAGAAGATAGTCCACTAGCACACCGGTGATGTGTGTACCGCTGGA
TGTCAGGGATTTTTAGAAGCAGAGAAGAACACCTCTGCTAATGACAGTCT
GTCATTTTTCTTGCTATGGTACTAAGGTATGAGTCAGCATCTGCTTTCGC
CACTTGATTCGTCTGTTTTGAAACCAAACCCTTACTTGGGTCTCACTCAA
TCTCAGCTGGCTGGCGAGAAACTTTCTTTGTGAGCCCACGATGTACTGAC
TTCCTGCAAACACTCGCTCCAGTACTTGCAGCTGCTGTGCGGAGAATACT
GTCCGACCGCGCCTGGCACTAGATGAGCTATCAGTGACGTCACATGTCTC
GTTTGGAGAGGCGTCTAGTAAAAATTACACGTTAGACTGTGGGTATTCAC
TTTTTTAGGGAGGCCCAAAAGGGTTGATCACTAGGGATTTTTCTAATCCC
TGTTTCCGTCTTGTAGTCAGGTTTGTGTATCTCTGGTATAATCGCCCATA
TTTAAAGGGAAAATATTATGACTGCCTATTTCGGCCCTCGCCAAGGGAAA
TTAAACTTTGCGTCCCGAAGTCTGAAAGCTGACCTCGACCCGAGGGGGAG
GGGGGGACTCCCTATACCGAGATAACGGGGATGCGCGTAGTACCTTTTAG
GGGTAAAAATCACGGGTTTGGTACCTTTCAGGGGGTTCGAGTTCAAGCGC
TGGCATTTTTTGTGACACGGTTAGGGGTAAAACCCTAAAAGGTACCTTTC
TGGTACCTTTTAGGGGTAAACGTGAAATTCCCTACAAGCATCCCCGTCAT
TATAATATGGGAGTCCCCCCCCCCCGGGACCTCGGCGCCCTGGGTACCAT
GTTAAGTATCGTTCGTTAATTGCTATATTGTGCCNTTT
>deut_homeobox_tis.fa.Contig84
GGAGGCCGCAGCTGCTGCCTGCGGTCGACTCTAGAGGATCCCCCTTTTAA
GCTTGTTATCGTGAAGGAATGCGGACTTGGTAGGGAGCGATATCACACTT
GACTAGCTAACTCATGTGCAGGCAAAACGATGCAACACGATTGACTTACA
TGCAATAGATTTCCTGCGAACAGAGGTCATGTCATTGTGTGAAGTCGTGC
ATTTGAATAAGCATGATTTGATTGACAGGTGTCTGCATTCGCGTACTCCT
CTCAGACACCGCTGACCCCACAGGACGGCGGTGACTCCCCCGTGTTTAGC
ACCTTCACCGGCGCCGCCTCCCCGTCAGTCACCCACATCCGCATCCGGCG
AGGAGACGAATCTCCTTCCCCGAACATGTCCCCTTCCGCCATTTCCGAAG
GTAGCGGAGTACCCCTCACCCCTACCACGCCAACCTCCAGTAAGTCCCAG
TCGCGCTTCGGTATCCTGTCAGACCAGGTGCTGAATCAGGAGATGAAGTC
CTTTATCGAGTCGTTTCGGACGCGCCGTATTGCGCTTGGCTACACGCAGG
AGGATGTGGGTTTTGAGCTGTCGCGGACAAACGGTCCCTCGTACAGCCAG
TCGTTTATCTCGCGCTTCGAGTCCAAGAACCTCGGGCTGAAAGCTGCGGA
GAAAATGAAACCTGTTATGCAATCTTGGATTGAACAGAAAGAACTCGAGT
GCTCTAAAGGGCTTCGCGTTTGCAAGAAACGCAAGCGGCGCACGTCCTTC
TCAAATGAAGCGCTGAGGTTACTTATCAGCCACTTTGAGCAAAACCCGAA
GCCGTCATCATCCGAGATCGCGCAGATCGCGTCCAAACTAGGCCTGGAGC
CGGTCACTGTACGAGTCTGGTTCTGCAACCGAAAACAGATGTTAAAACGC
ATGGCGACAGGGAAGACGCGCGTGAATAACTCCTTACGGGCCGAACTGGA
GGCGAAAACCAAACTGGAATCGCCGGAAAGAGGAGGTGGGTTTACTGGCA
TGCCTGTTGGCCAGTTTTCATTCACTGAGGATAAGGTAAAACCGCTGATG
TGCGTTGCCGCTGACGCGAGTCCAACCAAAGCAATCCTGCAAAGTCCTCC
CGCAAACGTCACCTACGCGCAGGTCACAGAAGACACAGTGGTACAATCTT
CCGCTCCACCTGGGCCACCTGTGTCGTACGCAGTGTCGTTCGTGGGGCCT
GGGGCTCAGGTTGAGCACGCGGCTGTTGTCAGTTTGAACTTGAACGCGAC
TCCTGTTCAAAAGTATTAACCAGCTCGGTATAGCAGCGAGGACTCTAGCT
TCTGGAAGGAGAGCATTNTACTTTTTCTTTTTTTCTTTTCTTTTTCTGCT
TTTCTTTGTTT
>deut_homeobox_tis.fa.Contig85
TCAAGCAATGAACTAGTCGCGATAAAAAGGCACTAATTAATTCTCTGATT
ATACCAAACGTTTTTTTTCCAACGCTTTACATCCGTAAGCTTTGACAAAG
AAAAAAGAGTTTTCAAATATTACAATGGCACCACTGTGAAACCTTTCCGC
TTCGTTTCTATGGCTAATATTTCTCTTTCTGATTGGCTAGCCTTTTTTAA
GGAGAAATCTCTTAGGTTACCTTTTTCAAGCCTGTCAGATTTTCGACTAG
AACTGCGCTTGGAAATCTCTTCTTTAAGTACTCGGATAGATCCAAAGAGA
TTATTTTCTACTTGCTATAAACTTGTCTGAATGTTTTGATTTATTATAGC
AGTCCCTGAATCACCAAGGCTGTCAATACTCCTGCACCTGCTTGCATCAA
TTTCGCCGTAATTACGGCAATTATAACAGAGTTCAGTCCCTTAATGAAGT
GTAATGAAAGGTAATAACACAAGTAACCCCTGGTGTAGTTTCGCGCTACT
AGCGCGCCAAATCAACGCCGCTGCCAGTTCATCTTATTTATATACACTAA
TCATTATTAACTTGTATATCGGCTTAAATATTTTTGGATACTTAACTCGA
ATTAAAATAATTTTTCTTTCCGTTTTTCTTATTTCCCTTGCTCTCCGGAC
CAGCTGTTCTCGACACCACCTATTTTTTTCTTATATTTTTTTTGTACTGT
AAGTTTTCTACGTGACGTCATTCAAAGATAGAAGAAAAAGGCGCTGAGTT
GATTTGAGTGTTTTGGGAAAGAAAAAAAAGTGCTTTACGAAAACTAAAGT
AACAACTTGAAACTTGATCCTGAAATATTTGATTGAATGTAAAGGGAAAG
GAGAGTATTTTTATTTTCTCATACCTGAATTCGGTCTTCTGGTAAGTCGA
TTTTAAGAGACAGGTTTTCTCTTGCGTAGACATCGGGATAATGACTCTCC
TTGAATGCTTTTTCTAGTTCTTCAAGCTGATAGTTTGTGAATATGGTCCG
ATGCCGACGTTTCTTAGCTTTTTTGCTGGACGCCTTCTCGCTTGCTATTA
ATCCAAGGCTCTTGTCTTGTTTACCGGCTTTCAAATCTTGTAAAACACAA
ATATGTTTGCAAAAGAAATAAAAAAGAGATCTAGTAGAATTAACCTCGAA
TCAAGGCTAAATTGTTTTACTTTAAAACTATCGATTTATCATTTCTTCAA
CAGTGCTAATAAAATAAAAAATAAAAAAAATCTCTTCACAAATACGAGTG
CTTATATATATATATACGCTATGAACTATCGTTTAAATTCTAGGTTGTAT
TTTCTTTGGGATAATAATTTAAATGTCATCTTCGCTACATATTCAAGAAT
TTAACATATATTCGCGCGTCAGCGGGGAATGGTATGAAATGTGACAAATT
ATGACAAACTCCGACGTAAGGTGCACGCTTCGCATCTCTAGGTTTGTGCG
AAAAAGCATGGAGCGAGAAGAGATGCATTGATTCGATGTTCCATGGCTTG
AAAAGACGTATTTTGTACGATGGATAAAGGACAACTCATTAATTACGGGC
ATTACTAATCATTACTCCCCCATTTGTTTTTTAATCGTGTTCGCGGTTTG
GGAAGTAGACTGCTTCCAGTTCTTGATGAGAAAAGAAACTTAAGACCACT
GTTTTGGGANCGATCGATGCTCTATGAGATGANANNNATAATGCTAT
>deut_homeobox_tis.fa.Contig86
GGCAAAGGTACGTTAAAATGAAAGATCTTATTTAAGTTTGCAAATATTAT
TATACAGGATTTATTGTACTTTTTCGGCCATTTCTTGCTGGCTAAAAAAG
ACGGGTTTAAACGCAGACTTTTTTTTTCGAACGATTTGTTGGGCCCCGCT
GCTATGTTGCTTCCGGTCTGCGAGGAGAAAAATTGTCCCTACACCAAAAA
TCTGTTAAATATCGTCATATTTTTTTTGAGGTCGGGACGACACCAAATGA
ACATATTAAACAAAATCTATTTCCGAAGCAAGCATCTTTTCCCATCGGCT
GATTTTGGGAAGACAATGCGATATTTTCGAATCTGATCAATAAAGTATAA
GGCTTTGTTTTTCGGTGGTTGTTTCGAGATCACATTAATATGTGCCTTCC
AATATTAAATAAAAACAATAACAAAAGTGTGGCTGACAAAAGGGCTTTTT
AAAGTCGTTCATTTCTCGACCCGACATATAAAACTATTTTGACTTAACAA
ATATAGGATAAGTTCTTTGACAATATAAATAGAACCACCCCTTCAAACCT
ATGGCTACATTGATACCTTTTTAGAGAAAAAAAATAAATATATCGGTGTT
ATACACAATGAGTAGAGTAAGAAGGGTTGCATAAAAAAATTATTTCATAA
ACCTTTCCGATGTAGAGCTTTAACATCGTGACAATATGACATTCTTTTGT
TTGCAGACATCATTATTGAGACGCGAGATGGAAAAGTGAAGAAGAAACCA
CGGCGCATGCGCACCTGTTTTACGCCATACCAGCTACAAGTTCTGGAAAA
CACGTTCTGTAATACGCATTATCCGGACGTCATGCTACGAGAACAGCTAG
CGTCATACGTGAATCTACCGGAAGCGAGAATACAGGTGGGTACAGGGGAT
CAAAGAAAAGCTGTTACGAGAGCAGCTAGCGTCATACGTGAATCTACCGG
ATGTCAGAATACAGATGGGTACAGGGGGCTCTTAGAATAGCCTATCTATC
TAAGGAATTTTTTTTCCTACTCAGGTGTGGTTTAAAAACCGCCGGGCAAA
ACACCGAAAGAACGATAAGGGTGGGGGCAGCCCGAGACGAGACAACACCA
GCGCATTCTCGTATGTCGACCACCGGAAACCCACACACCTGGCTATACCG
ACCTGTATGGGAATGTCCGTCAATCACACTACGCCTCTACCACCGAACAG
CCCCCTCAAGCCGACCACCTACGACCACAACAGAAATATGTCGTCTTCGT
TACCGCTGTACCACACGCTACTCTCGGGCCCATGCCCTTCTCTGCAACAG
CCACAGAACAATGGCGGATTTTACCCGCTGAGTTACAGCCGGGACATGCT
CTTCTTTCCCCACCAGGCCCCACCCTACGACCTACACTCAGGGAATGAGA
GCAACCAAAGACTCTATGGCGGGCACGTGGACCATTGCGGGATCCCGCGG
GCTGCGGGATACAACTGAACGGCGCATGTGGAAGCCTGTGAGTGATTACG
CAATAGGCCGTAAGAGGGGCTGTGAGGGGCTTGACGTGCAATTTGAGAAC
GAAAGATATCTTGCCTTTGCGCTTAAATAAGTGATCCCCAATATCTGAAA
AGCGGACCCCCCCCCCGTCGTTTAGAACCAGCCTA
>deut_homeobox_tis.fa.Contig87
GGAGGCGGTCAGGCTGCATGCCTGCAGGTCGACTCTAGAGGATCCCCGAA
AATAAGTTTGCATAAGAAAAAGCGGAAAGACAATCTCATGCAAGGATTTG
CATGTTAGTGCCTGGCAAACATTTAGAATTATAAAAATAATAACACACAC
TGGACTTCCCATTTCTACCTTTCTTACAATTCTTAAATAACTGCGCTTTT
GCTAGTGACAACGATTTCAGAAAAAAAACTATTTTGACCTAATATTCAAA
GGAGATTTCCCAGTCTTCTTGATGTTTCATTACTGTGTGGCTAGAAGGTA
AATTTTGTGTAAAGTAAAACATATTTAAGTATGAGTAAAATGACCATTGA
TATTTGATATTTTTATCGAAGGGAGACGAAAATGCGAAAAGAAGCTAGCA
AAAGTATTTTGAGGACCGTTCACTATTTTTATCATGTTCTTAAAATTTGA
TGAAATCTCAGGCTGAATTTTCTTATATATAAAAAATTTCTTATAAAAAA
ATGTGTGTATTGTGAAAGAGTTTCCTGTAAAAACTGAAACTTACTACTAT
TCTTTAACTTGATTTAATTATTAATCTAACTTGTTCTGTTATTTTTCATA
AAGGTCCCCCGCCACAAACCAAGGAGTGCACATCCGATAAAAACCGGACG
ATCTACTCCACTCGACAATTGGTAGAGCTGGAAAAAGAATTCCACTACAA
TCGCTACCTCTGCCGACCTAGGAGGATCGAAATCGCCCAGTCTTTAGAAC
TCACTGAAAAGCAGGTTAAAATCTGGTTTCAGAATAGAAGAATGAAATGG
AAAAAAGAAAACAAACTTGTAGAAAAAGCAATCGAGAGTGAAATCAAGGA
AAGAGTAAAGAATTTGAGCACACAGAACCCAGATGGGTTTGGCAGCTTAC
CTATGTACGCGAACGATTTGAACTCACTTCAACAAATGTACAATTTGAGC
AGCTCCTGTACTGCCTTCCAGCCTGTTAGCGCCTTTGCTAGCGGCTTTGG
AGGCATTTCTATGCACAATGGTGGACAAAGATCAGTGTGGCCTCACTTCA
GCTGATTCCATAAACATATATATATATGCAATGACTAAGAAAACACAAGA
ACACAGCGAGTTCTGGACAAAATTAAGGCTTTCTAGAAAACGATTTGAAA
ATACTTCTTAAATATGCGTTTTTACCCTTATTTGCTCCAGAGTACTGATA
TTTCTGTGTGTTTTTTTAATTTAGATTATGCTTTGCAATGTTATGCCTTA
TACAATATATTTATTTTCGGGTTTTTGTATCTTTGTTATTTAAGTCTAAA
GATTACTTCCCTTTTCATTCTATGGCTTGAACTTTGCGCAACATATCATT
TAATTCGGCATTATTCGTAGAAGAAAGTCTTCATCGCTGCTACTCTTTTG
TTCGCATTTGAATACAGCATTACTGTAGCCATACACAAATTCTTACGCAA
AAATATGAATATAGTTGTTACAGTTCGTTGTAAATATGATACAATATTTA
AAAAGATGATATATTGCAATGTAAAATGAATATTATGACATGAGAATATA
CTCCAGATTTATTTGAAATAAAATATACGACTTTTAGCGGTATATGTGAC
TTTTGGCTTCAAAAGTGGTCGCAGATTAGAGCCCTAGTTAGTAGGGAGGT
GTCATCAAAAACCGGGGCGGGCGGGAATTTTTTTGGTATTACTTCTACTG
TAATCCCGGAGGGTGGT
>deut_homeobox_tis.fa.Contig88
CCTCGCCGGACCTGTCATCTTGTCTGGTGCCAAAATCATTTCCTTCTCTT
GTGAGTTGCTCAAATTGAGCGCGACGACATCTAGGCATACTGTTACCAAT
CTTACATAACTTCAGAGGTACATCTATTTAGCATTGACCATTTGATATCT
AACGGGTAAAAAAAGGAAAATAAAAGTTCTGGGAAAATTTATAGGAAAAA
TTTGGATAAGCAAATCACGGCTGAAGGCTTAGAGAAATTCAAGAGAAGGA
AAAGCCCAACTGGTAGCAAATATAACCAAACCTTACCCCAGATCTCAAAT
GGCCGTTCCTAAAAAAATGCCTATTTTTAAATATTCCAAGATAATTTTTC
ATTGCACAAATATTATTGTTAAAGACAATGGTTATTATTGTCATTGTTAC
TCATGAAAATTATACGTATTTTATTATTATAATCATTTTAATAACCGAAA
AAAGTTGTTTTGGGTTTCATGATTATACCGGTTTAGCGTGCACGGACCTG
TACTCTAGCTTCGGAAAGTCCGAGTTTTTTGGCCAGGCCCTCCCTCGTCA
TCGCATCAGGGTAGTGCGTCTGCTCAAAGAGTCTCTCCAAGTCTCGTAGC
TGATCGCCTGTGAAGTTCTTTCTATTGCGTGGTGCTTTGATTTGTGATAC
GCTGCTCTTAATTGTGGGCTCAATACCTGAATATCAAGTAAACGTTGCAT
TAGTGCACAGCGGATTCTTGCATGGGGATCCCTGCAAAAGATCACATTAC
AAATACTCATGAGCCAATGCTGATCAAGAGATCACCAAGAGATTAATGAT
AAACTCTAAGGATTGGGTAAACAGCAATATCACCCCAAATTTCAACCAGA
AATAACCAGAATAACACCGTACAATTTGAATACTTTTTGACGTAACTTCT
TCTAACGTATGCTGTAGAACGCCTTTTAATCCGTGTAGCACTGCTTTAGC
ACAAATTGAACTTCCCACTACTGTTATGACCATCTTTGTAGCGTCAATGA
CAGTAACACAATTCGTATCCAAAGTATTTAATAGTTCAACCCGTTGCCAT
ACAATGACAGACATGCGTGAGGCGGTCTCGTACCCAGACGCCGCGCGATG
CATGACGGTCAGGATGCGGTTTCGGGGTCGGAATTCGCTTCAGGATTCCT
GTGGATGTCCACGCAACAGCAGATAACGACTGGGTACGAGTCTGTGCGTG
AGAGATAACCAAGTTCCTTCAGGGTGGTACGTGTGTGCTTGTTTACATGC
GCCAGACAGACGTAACCAAGGGGGGCGTGTACTGACCGTAGAATACATAA
GAAAAACATTCATATCGGTAAAAAATAACTCCCGTTACCACCTTTCTTAT
ATCATTATGTTGTTCATTGCCTCGTCCTCAGGCTCCTCTCGGTCAGCTTT
AACTCCTTGGATCAAAATGGTACGCTGTA
>deut_homeobox_tis.fa.Contig89
ACGTCGATTTGAGACTTTATTAACGAGGTGAAATCAGTTGTTATACAATT
AACGGATGTAAATGTTCAAGATAATTGAGTGTTCAAGTTTTCTTTATTAC
CTAGACTAGACTTATTCCTAGGGGGCGCATTCGAGGTAAAAAGTTCGCGA
GAATCATATTTTATGTTACACCCCTAGTCCTCGATAGTTTTTTCTGACGT
GATTCTAGATGAGTCTTTAGTTGACAATTTACATTGATTTACTTAAAATA
GCCTGCTTTATGTATGAGAAATGTGTAAAAATCAATGGTCAACATTCAGA
CCATTTCAAATATCCACTGATGGAATTTCAGTCCTTTAGAATCAAAAGAT
ACTTGCTTTTGTGTTATACTTAAATAAATCAACAAATTAGAGCTTGGAGT
TAACGAATGATCTGAAACTTGTGAAAATGTATAATTAAATATTCAAGCAG
AAAGATAAATGGAATTATTGTTGCTTCACAATTGGCGTGAAACCTTTTGA
TCCGGTTCTTGGCACAATATGGCGTATGGAATCTAGAGGAACTACGTTCG
GAAGGTTTTGAAAATAGTTAAATAAACCACAAATCCCCGGTTAAATTCGG
TCTGCAAATCCTGATTTCTAGGATAGTAGATAATCTATAGAATGCTAATA
TTATATAGCTATCTTACTTTTCTGATATCAGGAGTGAAGGCACGCTGACC
GAGAGTTTGGAATGTACAATGGCGCTAGTGCCGACGATAATGGAATTTCC
TCGATGTTCTCTTGATGCGCACTATAACAGTCCTCTGTTTTCTGTTTCTC
GTCTTTTTTCCATTTCATTCGGCGGTTCTGAAACCAAATTTTCACTTGAC
GCTCCGTCAACTGCAGGGCTTTGGAGATTTCTCTTCGGCGTGAGCTACAG
AGGTATTTGTTGAAGTGGAATTCTTTCTCGAGCTCCAGGAGCTGTTTGTT
GGTGTAACTCGTTCGGTGCCTCTTTGATTCTCTAACTGAGGACAAGGAGA
CCATAAAAAGTCTTGTTAAAACCATGTTAATATAGCATAAATGTGAAAAA
CATGGAAGCATACGTAGAAGAAATCTTTTACGCAATAAAAGTAAGGGTCG
ATAGCCATGTAACCACTAATAGCAGTGCTCCCATTATCGAGATGAACGGT
AGAAAAATATCATGCGTCAACACATTTTTGTTGTTGAAGGCCATGGAAAG
TTATTATTGCATGTGAATAAAGCCACCTTCAGCTTCGGATTTCCCTCGTT
AGACTTCACACTAAAAGTGTGCTCAAAATTAAAGAGTAAATAGTTCTTCT
CACTTCTTCTCGCCATAGCTGTGAAAAATACTCGAAGCACGGAAATAGTG
AGCTCACTAAAGAGCTTCCAATCTTTACACGTCTATACGGTGTTGTAACA
GATACAAAAGATGTCTAACATCGTATATGGTACGACTAGGCTTAGCCTGA
AATAAGCGAGGATAACACACCCTGTTGCTCTACTCACAATGAACTCTTTG
TGTACCGATCCGAATACAAAACAACTTACAGCAGATCTTCTTTCGTTTGA
TTATCCTTCTGTTACTAAAGTAACCAACAAATAGCTTGACCGAGCAGGGA
ATTTCTCACTNATTGAATTCATGAGTACAAAGTGAAACCATTAATCATNG
TAAGCCGACAGTGTCTTTCGCCCTTCCCGATCTATGTCGGGGTGAGATGC
ACGGGTCTATAAGTCAAGTGACCTGGGCTACTCCAGTTAGGAGCTCTCCG
TGTTTTAATATTCACTATTGTTTGGTGGAACTAAGATAATGGGCTTTCAT
GGGGCATACGGTTACTTTNTTTTTGGGAAACAAAGA
>deut_homeobox_tis.fa.Contig90
CGTGAGTGGTCCTAGTGTGGACGGTCGAATCCGTATCAAAATGAAAGCGA
TGGCATCATATCGCAGGCGCGCGCTGCTTTGAGCATGCGCATATCATAAC
AATGACGTCACCCTGTACCTTTCAGCGTTTTTAAACGTTTGAATCCGTGG
ACGGCTGGATCCAGGCGAACACGATGCGAAAACGATAGTGTGGACGCGAA
TCAAGTGATGCGTTTTCGGCGAAACGAATCCGGATACTTTTGAATCCGTG
TTAGTGTGGACGTAAGACTCTGGGGCCGGCCAGTGAGTGACAAACTGTGA
CGAATCTTTTAACGCCGCAAAATATCCGAATGCTAATGAGATGTTTATTT
CTGTAGCAAACTAAATCCACTTAAATCACTATAAACTTTAATCCAATAGA
ATAATCCTATAATAAAAACGGCTCCATTCTATTGCTTAAGCATGAAATAG
TCTTTGGCTAATATTATATTTAATATTTTATTCAAAATCAAAACCAAAGT
GGCAAACATGAGTCAACAAGACAGCATTGCTCTTGATATTCTTGTGTCCA
GCAAATCTAAATGGCGAGTAAAAGAATTCCACAAATATTTTGTAACCTGT
GTGTGTATTTTTTTTTTTTTTAGATATCATCCTCAAAGTAGCGGACGGAC
GAAAAATCCGACGCACGCGAACAACGTTTAACCAGTTCCAGCTCGACACT
CTTGAGCGCGCCTTCAGCAGGACCCACTACCCAGACGTACTCCTGAGGGA
ACAGCTCGCGGTCTACACCAACCTACCAGAGTCCAGAATACAGGTGCGTA
CCTCAAAGGAACCGGTCTCCCTCTAGCCACGGAAGTTCTAGGTTCTTTCA
TTTCTAAGGAAATTTTGAGTGAAGGACCTCTAGGGGAGCAAGAGGTAACA
CCCCTATTTCAGAATGTAAAAAATGTTGTTGTGAGTAGAAAATGAACCCA
TGCCTCCGGGTATCCTGGTTAGACGTGTTACCTACTACACTGTCACATCC
ATTCCATCATTCGATAGGTTGAAAATGAGTGTTGTCCGTGGGAAATACCC
CGTCAAACTACACATCATTTTAGCAAACAACTGCCGATGAAAAGCTTCAA
ATATTTTTTTCCCGGATTTCCTAGGGTTTACTCGATACAAGACAGGAAGG
GTTATTTAACTTCTAAACAACGCCGAAAATAATTTAAACTTATGTCTTAC
AGGTGTGGTTTAAGAACAGACGCGCAAAGTATCGCAAATCTAAAGAATCC
GCAGAGCGCCAGGGGGGAACCAGCGAGAGCAGTGAAGAAAGAGACGAGGA
TAAGGACTATCACGAGCCCATAGCCGAGAGCAACCATCAACCTTCAGACC
TGATCTATCTCGACTCCACGTCCGACTTTTTGCGTCCGGCCCAGCCCTAC
CGTCCAGTGGCTGTCCGATCATTCTCGTCACGCTATCCATCGCCGTTTCA
TTTTGTCGACCCCTGGCATAGTGGGCTCCCTGTACGTCACGCAACATCTT
TCCCGTACCCTTCACCGCATTCGCTATCGTACAAGGCAATGCGCTAGCTG
CCATCAGACT
>deut_homeobox_tis.fa.Contig91
ACCGGGGACTGGACGCTGAAGGCTCCTCCACACCGACTTCTCAACTGGAG
TTTGGCATCCGTGGATGAACGCTACACGCTATAACCGTCCTCAGACCAAA
TCGCAAGGTATTTACAGAACTGGTTAATTCGATTTACTCTAGATAGTACA
TAACGTGTTGTGTTGACTTTATATAATGAGGTATCGTTAACGGGAATGTA
ATGAACAATTCCTAATACAATATGAAGGTGTTGTGAATTAGTAGTGTGCT
CTTATAGCATTCTCGTGCGCCCTCGAGAGCTCTTTATCTCGACTCCGTTC
TAAATGCATAACTCACACGCTGGCTACACTAGCTTCTTGCCGGGCAAATT
TCAACCTGAGAATGTATTCCTTGATACGTGAATCGATGAGCGAGTATCTT
AGAGCCGATGAGCCGTGGCATGTAGCGGACCGCATATCTATAACACTCCG
CTATCAGCTGCTACACTTGGCTTCAATAAGCGTGAAATTCCTGAGCTCTA
GCACTGCTTTGCGGTCACACTACTATCCATCACTATTAAGCTGTCAAACC
CTAGGCTACAAATAATTCCAGTCCCTTTTTTGTAGACCCAGACAAGGATA
AAGCATCTGATGTGGATATATCTCGATCCGACCAAGAAACGACGGACGCA
GCGGGCGAAGACCCCAAGTCCTCTAGCAAATCGAAACGAAAACGCGGCTC
AACGGAACGCGCGAAGGAGGGCAAACCTCGAAGAGCAAGGACTGCTTTCA
CATACGAACAACTAGTCGCACTGGAAAACAAATTTAAGAGCACTAGGTAT
TTATCTGTGTGCGAGAGACTGAATCTTGCGCTGTCTCTAGGACTGACGGA
GACCCAAGTGAAAATATGGTTTCAAAACAGACGCACAAAATGGAAGAAGC
AGAACCCCGGTATGGATGTTACGGCCCCTACCCGGCCAAATATCCCTCAC
GGACCAGCTAGTCTAGCCGGGTATCCGCCGGGCTTCCTATGCGGAGCGCA
ATGCCCATCACAAATGCACTACTACACGTCGAGTAGCAGTCTGCCGTACA
TAATACGACCTCATCCCACTTACGGGCACTTATAGCGCACACTAAGGACA
GCAAAGCTGCCGCAGAACACCATTTACAGGGGACGATCCCAACAGTCAAG
AGCTGTAACATATATAGATATATAAATTATTAGGAAACGATATAAATGAC
TCAGTCATACTGAGTATAGTGTCCATATTATATAAATAGTCTGTATATTT
CGGGTGTGGGGGCGCTCTGTTTATTCCAAACAGCGAGTTTATACACTACT
ACTTGCATAGCTGTATATTTGCCTAACGAGTCAGCGTGTTACGCAACCAC
AAAACGAGCTTGTATCGAGCTTTTAATGTCATCCTCATCTTGCAGTTTCG
CAAACTCAGTTTTTGCTTGATTCTCTTGTAAGTATTGAGATAATATAAAT
AGAGTTCTAGATCTTATGTTCTTTCATCACACTTAGACTTCCATTTATCA
CATGATTCAAGCCAACCCTCTACAGACCCATGTCACTTTATGTGGCTTTA
ATCTCTTATCTACTACTCGGCTAGTCACCAGTCTCGATTCTATCTCNNNC
TC
>deut_homeobox_tis.fa.Contig92
GGATGCTGGACCAATATGTTATCTTGTTATCACCCTAGACAAGGCGCACG
TTTTTTTTTGTCAAACAACAAGACACCTTTATTACACGTCTTTTTATTTT
TTTTATTCGAAATAGAAAAATAGCTGTGGAATCTGCTTGTTAACCTTTTT
TTAAGAGTAAGTACGCAGCTGCTTTGTCTCCTATTATCTTTGTTCTACAA
AGGAGCTTTTTTGTCTCTATTCTTCTCGTTCTTTGTGTCGAGGTTCGGAT
ATTGTTCATTTGCCCAATCAAATTGCAGCTTGTAAGAGCTGCGTACTGAC
CCCTTTTTAAAGGATACAGACTTTAGGGAAGGGACACTGCGGCTACTCAT
TCCGCGGTGGTTGCTAAGATAATACGTATATTTAAATCTGATCATGTTTA
TATCATATCCCTCAGGTGAACCAGCATATCACAGCTACTGGACCATGTCA
CCCTACAGCGCGCATGCACAATCGTATATTTGTAACACAAGCTGCGAAGC
CTGCTATGGCTCCCCCTCGTACCAGTACCTCCCCAATGGATGCACAGGTA
ACCCACAAGTCTCAAGTCTTATTACTGCATACTGCTTTTGCCTTTGCCAA
AGACACAATCCTGCCCGAGTCGGATTTGTTCTGGGAAAAAAATGAGGGCT
TTATTGGGGCTCTAAGGCGCCCATTCTGTTTTTTGCTTCGTGCCTTGTTA
GTGTGGCTGTCTTACTTTTGCCCCGTGCCTGTTGTGTCTGTTTTACAAGG
GCTACCCGAGTAATTTATTAATGCAAATACAAAGCTTAAATGGAATTCCA
TTTTTGTAGGATTCTACCCAGATTATCGATCTTCCTTAAGCAAGGCACAC
TTGGTACAAGTTCTTCCCGGCCAACATAAACCGCGCAAGCCAAGGAGACC
TTGGACCCGTGCAGTGTTTTCCAACCTGCAACGCAAAGGACTTGAGAAAC
GTTTTCAAGTTCAGAAATACTTAACAAAAGCAGACCGTCATCAGCTTGCG
TCCATGCTCGGCCTCACGGATAACCAAGTCAAGGTCTGGTTTCAGAATCG
ACGAATGAAATGGCGGCAAGATGCGCGAGAGACTGTTACGGGGACTGGGG
ACGAGGAGTTAGGGAAGCAAGCGTAGTGTCGTATAAATATCTTGTGGCTT
GTAACGGCTTGCGCATGCTCTGGACCGCTGGACCGTACCCGGGTTGCAGG
CGCGTACCTAGAGGGGGGCGCATAGGGTATGGACATCCCCTCTCCCCGCC
AAAAAGTGGTTTATCGTCAAATATTATCCCTATCTATATGCTACCTTATC
TATGCTACCTATGACTGCGCACCCCCTCCCCCCTTAAAATCCTGGGTACG
CGCTTGTGTTGTATTTAAGTGGATCGCTGTCGGCGCCAAGTGATCGATAG
TTCGCTGGACTTATATCGTTGAATCCGCTGCACCGACGGATTAGAAATAC
AGTCATTTTAAATGAAAAAACGAAGGAACAACCCAGCTTTAGCAATCTTT
ATTTAAAGAGTTAAGAGTTTCTCACCAGGAAGATGTTCTCTAACACTTAT
TTTCAGGGAGATTTTTCCTATTGAGAAAAAAGACAGAATGGAATGAAGGA
GGGTTTTAAGGTTTTTGAAATGTAGGGTGTAACGACCCGATAACTCGAGC
TCAAGTTATTCGAGCTTTCAGCGTACTTGATCTGTCTTTAAGTTCCTTTA
TATACTTTTTAAACCTCGTACTACTTTTTTTCTTCCCTTTAAGATTCGGC
TTAACGAAGCTCAACTGTAAAATAATTTACACAATGTGAAAAATTGCGTC
ACAGAACAAAATCAAATATTGTGTTGTGCAAATACAGTACTAAATACCAA
AAGTTGTAGTAGACAGGGGGACCAGTATCCNNNNNAAAAACC
>deut_homeobox_tis.fa.Contig93
GGGAGCAGTGCAGCTGCATGCCTGCAGGTCGACTCTAGAGGATCCCCACA
TTTTTATTTCACATGCGACGTCGCGTATCCCAAATCTCAGCCCAATTAAT
TTTCCATTATGAAAATCCACACTTTGGTTTAGAGTTACCGCCAAAATCGA
CTCAGCTATATCTAAACCTCTGATACCAGTTTTGCATTAGATCCCCAAGT
AAAGAAGACCCCAGTATAATAACAAAAAATAATTGGATACTTGTAAGTCA
AACCCAAAAAGCCGAGAACATCCTTCAAAGTTGTTGGTGAGGTGTTTTGA
AACAACAGCCCGTAAAACGTTTCTATTGTGAAACTGAATGTATTTTGATT
GAAACTTAAAGTGTTTTTGCCCGCACACACTACGACCACTTAACATCGTG
TTTCACCGACCACGATGAGGTTACCTTTCAGGCTCAGGTGATAGAGGGAT
ACAATTGTTTGAATGACTTTTGAGATGTTGCCGCGATGGTGTGTCGTGGT
GGTGGTTAGATCAAATTAAGATAACCGCGTCTTTGAAAATACTTACACCA
TCCAAGATTTGCTACGCAGCGATAACATCACACATGAGAAAAAAAATAGT
CCACTTTTGCTAACTTCGGAAAGATTAATATATTCTACTGTACACTTGCT
ACACTCACCTTTTCCGTATTTCTGCCGCGCGCACTCTTTGCCTTTTGTTC
TTGAACCAATTGCTGACTTGTGTTACCGTCAAATCGGTCATTTTAGCAAG
CTCGTGCTTTTCCCGGGGAGTGGGGTACGGACTGTCTACATAAGCTTTGT
TTAGAATGCTTCTCGACTTTTCTTTAAAGCAATATGTGGTTTCTTCACCA
TCCCAAATGGTCCTAGGAAGCGGGAACTTTCTGCGCACTCTGTACTTGCC
AACCGCCCCTAGGGGTCGGCCGCGGACTCTTTCAGCTTCTATGTAGTGAG
CTGTTCGCCAAAGACACTGAAGCTTCTCGTGCTCTGATCTTTGGAATTTC
CTGCTCTCCAGGATAGAGTACAGCTCCTTGAAGTTGTTCTGGTGAAAAGC
AACAACAGCTTTTGCGACAAGTATTGTCTCGCAGGCATGGATTTCCTCGC
TATCTTTGGGCAAGGACCATAGAAATCTGGCCAATCGCTCTATGTTTCCA
CTGTTTTGTAAACATTCACAAACAGAAATTATCTGTTCCATCGAGAAGGG
CATGTGTGAGGCCGGAAGCATTTTGCCTTCAAGTGATGAGTCAAGAGCCT
TATACTGTTATCAGATCAGCACATAAGTCGAGTGTGTTTTGATAAAGACA
GGTTCTCTTCAAGTGCGCGTCTCGGGATGGTTCTGGGTTTCGAATTGTAT
GCGAGCTTTGCCTTGCTTTAATACCTCTACCCCCGCTATTGTGTGACGCC
TAGGCCCCTGGTCATAGGACTCCCTTGTCTAAACAATCCTCAATGTGCAG
AACCAAAACCGAACAAAACAGGCTTTTAAGTGCAACTGTCAAAAGCCCAT
CAAGGGCCGTACCCGACCAATTAACCAGTGATTAGCATGAAACTCAGGTG
AGATAACGTGTTTGCGTAAGCCCCCTCTAAGGACCATTTGATTTTCGCGG
CTAAATAGAGTATTCGTGCCTGGTACCAGCCATCC
>deut_homeobox_tis.fa.Contig94
CCGCAGCAGGTCAGCTTGCATGCCTGCAGGTCGACTCTAGAGGATCCCCA
TCAGTTCTCCTCGCTGCACATGTTTCCTATGGTGTATCCAAGCTATCCGG
AGATCCCCGTCTGCCCCATGCCCCCATACCTCACTCAGCTCCGAATGCCA
ACAGTTGCAGGTAAGCTAGTGTCGTGATTTATGATCATGTCTCGAGTGTT
TCCGTACATAGGGACAAGTGGAAATAGCAAGACTATCTTAATCACTGAAA
TGAGCTATCTTTCTTTAACATGAATATGACTAAGTTGATTTGCCGTCAAA
TCATTACTTCTACAAGTTTTGCAGCAATTATACTAAACAAATATACTAAA
CAATTATTTAACCTATTGATTTTCTGTTCAAATTGCAGCAATAAATACAT
ATTTGTTTGTAAATAATATATAAGCGTTTCGCTTATAGCAATGTTTCTTT
CAACTTCACGAAGTTTGGATTATCTGTTAACATGCGGGACACTAACGAAG
TCGACTGTAAAACAACTTGGATGCTTCTATTGAATTTGTAAGCGGATTAG
TAATAAGATGTGTGAAAACGTGGATCGTAAAATAACTTATGGCTTAAGTA
TTTTAACTTCATTAAATTTTGTAATTCTGCGGTTTTAATTCTGCAAACCC
CGCTGAATTCATAGAGGTTTACACTAAGGGTAAGCTCTATGCTTTTCTTT
CAGGATTTCATCCGTTTCTTCATACTCGCAAGAGATTCATGCGAAAGCCA
AAGCAGAGGCCATTATTCTCTCACAACCAGATTCAAAGACTAGAAAAGGA
GTTCAAAGAAGAGAAATACTTGACGGAATCCAAACGCGCCGAGCTTTCCA
AGGACCTCGGCATGACAGAAACCCAGGTTAAGACTTGGTTCCAGAACAGA
AGAACGAAATGGCGAAAAGAGCTCAAAGACGAGATAGCGCTGAGCACTCG
AGCGGCCCAAAGAGCCGAATGGGAACGAAACGGCGACAACAACGACACCG
GCATAACATACATGCATGAGCATTCAGCAGCTAAACGGGATGGAATGGCG
CTTGCCTCAAGATTTCACCATCTACAAGATACATTTATTGATCTATCGGC
TCTTAAGCCGAGACATGGACAAGAGCAAAGCCCATGCAGGCGCTAACATG
CTGCACCAACTTTGCCATTGTCCGCCGTGGGTTGTGGGACAATTAGGTGC
CCATGTGTAAACAGTGAAAA
>deut_homeobox_tis.fa.Contig95
CGCCCATTTATATTGGCTTTTATGCCAATATGCTCAAGCAAATTTATACG
TCCACGCGTGGCGTGTTGATAGGCCCTTGATGTGCGCTCAGAGATCAGAA
CACTCTGCCGAGCAAACCATCTACCAGTACCCTATTACATGAAACCAGAC
CTGGCATACTCGCCACTCATGGACTTGCCATCACCTCCCGCAGTCTCTCA
CGGCTACAGCACGTATAATTCTGTGCCAGCAAGTTATAATCCGTACTCGG
TGCGGTACTACCACGGCCCGGCTGCACCGGAGTACGGCCTGGCTTGCAAC
TCAAGGAACAGTTTCCCAATGCCCATGCTGAATCACCATCCACTGTCGCA
CCACCCGTACCTGCAGTCACCAATCCAGCCGTACCCGGGATCCGCTCACG
AGCTTTTGCACGAAGGTGAGCCATTACCCATAATACGAGTTACACTTAAT
AGCACTATATCCGGCCTAGTTTAGCTGCAAGTTAATCGATAATTGAATAT
CGCAAGATAAACCTTTGTTGAGTGGTAATAGTAATGGGGCGAAAACTCTC
GCAAATCCTTGTTATTACGAAATCTCTTAATCGACTGAAAAGTTTTAAGC
AGTTAAACGGGCACAATTTCCTGTTTTTGTTACACTTGACACTACGAGTA
GTTTCCGTTATATTGTCCTTTTATCAAAATGTTTATGGTTGTTTTGATTC
TCGTTTGCAGATAAAAGCTCATGCGACGAGCCCAGATTAAACGGTAAAGG
CAAGAAAATTCGCAAGCCGCGCACGATCTACTCGAGTTTTCAGCTGCGAG
AACTGAACAAGCGCTTTATCAAGACACAGTATTTGGCGCTACCCGAACGC
GCTGATCTTGCCGCCTACTTAGGGCTGACACAGACCCAGGTGAAAATCTG
GTTTCAGAACAGAAGATCAAAGTTTAAGAAGACTCTCAAGGTATCGGAGG
ATAACCCCGTCAAAGAGGAAAACAGTGGCTCCTCGACGCCTCCAACAATT
AGCTGGCAAGCTCATGCGCCAAGCAGCACAGAAAGTAATGCGACCGCGGA
GAACTCTAAGCCCGTCATATCACAAAGTGGCCAAGTCGAGCCTTGGTGCT
TGTCACCGCCTGTATTCAAACCTTACCCCGTAGACACTCAGCCACACAGC
GCCATACTACGCTAAGAGAACTTATTTATTATCAGGATAGAGTTGTATAT
AGAAAATATATTGACGAATTACAGTGAGTTAAGAATCGGACCGAGTATAT
CAACGCGTTTGAGACGTTTTAGTCTTGTTCTATGATTCATGTTTATTGCT
TAGTAATAAGCCTGTTTCCCAATTTGTGGTGTAAATACGAGTCATCAGGC
ATTTTTCTGTAGTTTTCCTAGAATTATCTGCGGATAGCAAATTACCAACG
ATCATCGCTGATTCTCGACGCGTAGACACTGTCAGCTTATATATTGTACA
ACTATTCGAATAATTATATGTAACAATAAATCGACAGATGATTTAAAGTA
AGGTTGTGTAAAGTTGACGCCTTAGTTCTAGTCGTCGCACGCTCTACGCT
TGTTTCTTCAGTCTTAAAGTTATTTTACCTAAGGGCTCTTCTAAACTTTG
GTAATTGGCTCTCTCTTGTGAAGGACAAAAGAGATCACCTTTACTGTCAG
ATTGTTTTACCATCGCTATCTCTATAATATAAAAATGAAGACAAATAAAG
TTATCGATAAAAGTATAACGCGTGTTTATGGGCTGTTGGATTTCATGGCA
AGCACTCAACCCTCTTTAAATGTCCTCTGAAAATAACGCGATAACAAGCC
CACAA
>deut_homeobox_tis.fa.Contig96
AAGCCGCCGCGGATGATGGATAGCAGACGCGAAATAGAAAAATCGGGGTC
AAATCTATAATATATGTATAATAAAATAGAATGATATCCGTGTTGACTGT
GTTGATTGATATAATGTAATAGAGAGAGGAAAAAAACTTAGAATAGAATA
CGACTTTTAATCCAACAGCTGAATTCACACTCTTTAACAAAATAGAAATT
AGATTGAAGACTTCTGCGTATATGAATTTTATCAACGAGCAATTCTGTTT
CTGTGGAAGATTGTAGAATGACCTGTTATATGGTAACGGGGTACTTGGCG
GAAGATTGTGGCATGGACTGTTACTATGGCATCAAGGGTCTTGGTGGAAG
ATTATAAAGTGGCCTGTCAAACGGCAAGAGAGGCACGCAATGGCTGATGG
GAAAGCCTAGTTTGTTAAACTCGGGTCCAGGATACTCCCCACCGAACACT
GGCGCCATGGGACCGAGGCGAGGTTGCTGAAAGGGGTTGGAGTGCGGCAT
TATTGGGTACCCTGTGGCGTACATTGTTCCTAGGTAGTCGTGGTATCGCT
GTGGCTTGACGTTGTTTGCTACACTATGGATATAGGCGAGTTTTGAGATG
TAGTCCTGGTGCATTTGCTCTTGGCGTTTTCGCTTGACTTTCATTCGTCT
GTTTTGAAACCACGTCTTCACCTGCTGGTCCGTCATGTTCAACTCTTTGG
CGAGCTTCTGGCGTTCACTTGAGCACACGTACCGCCGGTTCGCGAAAACA
CGCTGCAGACACGCCACCTGGTGCTCGGTAAAAAATGAACGAGTAGTGGT
TCGAGTGTCGGGGGACGAGCAGAGACTAGGCCGAGTGCCAGGGGACGAGC
AGGGACTAGATCGAGTGCCTGGGGACGAGCAAGGACTAGATCGAGTGCCT
GGGGACGAGCAGGGACTAGGCCGAGTGCCGGTGGACGAGTAGGGACTTGG
CCGAGTGCCCTGGGGACGAATAGGGACTTGGCCGAGTGCCTGGGGACGAA
TAGGGACTTGGCCCGAGTACCTGGGGACGAAAAGGGACTTGGCCGAGTGC
CTGGGGACGACCAAACGGAGG
>deut_homeobox_tis.fa.Contig97
AAGGCGGCCCCGTGATGATGCGTGGTCTTCGAGTTTCGGAACGTATTGTC
ATTTTAAGGTGGCGGGCATGTTTACGGTGGAGAAGCGATGGCCACCATTA
GAGTCCGCATGTCCTGGCCATTATCCCATTTAAATGTCATTCTGGACCCC
ACACGCATCGCTTTCACTAGCCCCCAACAAAACGCTCTCCGAAACGCAAC
AAAATGAGACATATGGCAGCAACACGCATGGTTTGCAGGAAATTTCTTTT
CACCATTGAAATACGAGAGATTGTCAAAACTAGGACAGGGAAAATAAAGC
AATAAAATCATTCTTTTGTCCTTTCTTTTTATGGGTAAATGTCTATTGTA
GACAAAGGCAAAAAACCAAGACGTTTATCATCTAAACAAAAACCAGTTTC
TCTCTAGGAGTTTTTTATGTGCTTGAATCAGTCAAACACACCATTGTTCT
TGGAACAAGTCCCAATCAAACAAGCCAAAAGAAGCCCGTCTTCTTAAACG
GCTCACTTCTAAACCACACCCAAGTCGTGAGGATCCACTATATAAAATAT
TAGTTATTCTTGGATTTATCATCTTTTTTGGTGTCTTCCAGAGGCTTGTC
CTTGTCTCCCACGTCCTCTTCATCCTTACCAGTCTCTTTTTTCCATTTCA
TGCGTCGGTTTTGGAACCACGTCTTAACTTGCGTCTCATTTAAGCCCAGA
GTTTGCGCGAGCTTAGAACGACTCGAAGTGTCCAAGTATTTTTGCTCGGA
GAATGTCTTTTCTAGCACTCTGAGCTGCAAATCTGTGAATACTGTTCTTG
ATTTACGGCAACGTCGTCCGCAAGGCGTCCTCAAAGTTGGCTTAACGCGA
AAGTAAACGGGCAACTGGCTGATTATTTCAGGGCTCGGGTCTGTGAAATA
AATATTTTTCTTGTTAAAATCGAGCTTACTTGACACGCTCATTTATTTCT
TTAATGCTTGGCAATCCAGTCTAGAAAAAAGAACACATTTGGTACACATC
ACCTATGTCTATGCTATATTCACAGTTTGGTAAAATTATAAATGCCGTTT
GAATGTAATATATCTGATATTCTGTACGGGACGTCTTCGTTTCGATTAAA
AGTATAATGAAAAAAGATGCACACTTTGAGCATTCTATGTAAGCGCTAAA
AGGCGAAATCGCACGTTTCATATAGCCCTATATGGCTATGCTTATATAAA
GCAAAGATCTGCGTACGCTAGTTTAATGGCAAAAATCAGGCAAAAAAAAA
ATAACAAATGGAGGCATGTTTTTTCGTCATTTAAAAAGCACATTTTGTGT
ATCATCGCTTCTATATGGTGTA
>deut_homeobox_tis.fa.Contig98
TGCCAGCTGCATGCCTGCAGGTCGACTCTAGAGGATCCCCAGAAGGCGTG
ATTAGCCTGATTGTCTCATCAACAGGCACTAAGTGATACGTGAACTCCGA
CCAATAGGCGATTAATGTTCAATTTTGATTTCTTATCAATAAGTAATGAT
ATAGGGAAAATTCCTCCAGGCCTCTGAGTGCTATTTTAGTATAGGACATC
CGTGGGTACGTCAACGTGAGGCGCAACTGACTCGCACTCACTCGAAGGGA
CGGAGCACGCAGGAACAACACTGACCATGAGCGATTCTAGCACTAGACCC
GCGGTTACGCCATTCTCTATCACCGACATACTCAGCAGACAGGACGTCCA
GAACCTAGACTCGAGCAGCATAGCGCTGCCATCGTTGTGGGAACGACGTG
GAGTCGAGCCCCATCGTTTCCCCACATACATTCCCTCGCCGTCCTACCGC
CAGGCAACATTCCCATTCCAACCGTACGTGCCTCTGGCAAGTTATCACTG
TCTTCCGCAAGCCGCGGCGACACCACCAACAGATTCAGTTCACGCCGAGG
ACAGCAGAGCGGAGGAGAGTCCAGACGAGTGCGACGCAAAAGAACAAAGT
GAGTCCGTAAACTATACACTAAGTGAGATCGCTAAAACGGTGGCGCCGTT
TATTGAATGTGAGAGTCCCGGACGGGACGGGACTTAACGTAATCAGTTTG
GGTTTAATTCAGTTAAATAATCTGCGAATACAGACCGCCTACTAATTAAT
GTGATCTTGTGTTTGGACTGAACGTTTTTGTGTCTTGATTACAGTTCGCT
CCGAAAGGGAGGCCAGCAACACCTCGCCGTCAAACCAACAACAGAAGAGT
AAACCGCGCAGGAAGCGATCAAGAGCTGCCTTCTCTCACCAGCAAGTCTT
TGAACTAGAGAGAAGATTCAGCCACCAAAAATATCTCTCCGGGCCGGAAA
GAGCAGACCTCGCTGCGGCTCTCAAACTGACAGAAACACAAGTTAAAATC
TGGTTCCAGAACCGCCGGTATAAAACCAAGCGTCGCCAACTAGCCTCTGA
GATTTGTCCCCCAAGCGCGGCAAAGAAGGTAGCGGTAAGAGTTCTCGTTA
GAGATGACAGAAAGCAGTACGAAGATCTAGGATTGCCTGCCGTACCTTCC
TACCCAGTTACGCCTTATGTGCCTAGCTTCGGAAGCCTTGGCTCCTACGG
GCTATATTGCTTGGACCATATGCTACCGTCAAGTCACTCGCTATAGCGAG
CGAAGAATTCATATGCGCAAAGCGCGACCGTAGAATAGGCCATATCAAGG
TCAGTAGCTTTAAGTCCGCTGTACAGTTATAAGATTATAAAGACTTAAAA
GTACTGTAGAGATGAGAGAATCACTTGGGAAGATGAGCTCGCCTTGGAAA
TCGCGCTCTCTCTACTCTCGTCACTACGGAAGTACAACACTTAATCCAAC
ATTGAGATGGAGTGTTTGACGCTTTACTCGTTTACCCTTTTCATCATGGG
CGATTGCATGGCATTAGACTTTAATTAAGCATAATCCCGGATTCGGACAT
TCGTGAATCCCTGATGCAATAAGCGAAGTGTGTGGTGGGTTGTTTAAGAG
ATATAGGAACATGTACTGAATAGTTAAAGAGCTAAGTCGGGTAGCGCCAA
GTGGATCGCTCAATGCGTGTTGATCGTGCAGACATCTCCGTGCTAATGGA
GTGCCGTTCTCTCTTATCTCGGTTCCCTATTCATTTTAGTTGACAGCTTT
ATTTCTTTGCCTCATCAACGTAATTTATTATAAAACAAGATACTGTCAGG
TATCCTANNNNNATCGG
>deut_homeobox_tis.fa.Contig99
AAGCTGTCTATTGCGGTTTCCTGGTTTTTTGTCTTCCTAGCCAGGCTAGC
ATTTTTAGCTAAAATCTGCTGTATAAGCTGTGAAGTGACAAAAAGGAGTG
AGTTTGTCGCTTTAGCGTAGAAAGAGTGGCTTGCTCGCTAACACCTAATC
CTTTACAGAGCCTTCAGGCACCCTTGTTAGACTCTTTGGCTCGGCTATTT
CCTTCTCGACTCTTTTCTGTAGTCTTATAGACTGTGTTTAGAATAACCCA
ATGCCATGCATTGAAATTGAAAGGGGCTTTTTCAAAAGAAGAAATCATGC
TCGAATACAGATAAACTATAGCGAGAATACTTAGAATAGTATGTCTTTAA
AAAATGACAGTTTCTTGATCATCTAAAACTTGTGTCTGTACAGAGATGTG
TCTCTTTTGATCTAGCTCACTCGTGCGTTTGATTCATTCACGTTGATAAT
TGTTTATACTCCCCTGTTTATTAGGTTGAATTATTTGGAACGTGAGCTAA
CGCGTGCAGCCCTTGCGCATTCCTCGACTCGTAGGAATAACTGGTTTATT
GTCCTTCTTCCATTTCATCCTACGGTTTTGAAACCAGATTTTTACTTGAC
GTTCTGTTAGATCAAGCATTCTAGCCATCTCTGTGCGTCGCTCTTTTGTC
AAATATCTCGTAAAATGGAACTCTTTTTCCAGCTCTAGGAGTTGTATGCG
GGTGTATGCCATTCGCTTCCTGTGTTTGAATGGTTGCTTGTAGTGCCACG
GAGCGTCGCCACTCTCCTCACTTTTAGAATCTGTAGAAAAAACAGTAAAA
TTTACACAATGTTCCAATCATCTCATCCAAGTATAGTAATTATGGAAGCA
CATCTTTTATGTACAATTTACAAGTCAACGAACGATTGTTTATTTGCACC
TTCATAGTGGCAGTTGCAGAAAAGTAAGGGGGATTCACCTCAAACTCAGC
AAATTCCACAACATTAAGTGGCCTGCTATAGCCCAAATTTTAACTTTTTC
TTTTGGAATTTTTTAGACCATTTTTGTTTGCAAGAGCTTAGCGTGGAGAG
CTTTTAGAGAGTATCGAAGTTTGTCATATAGTTGTTACCTTCACATTCGT
CGTCAGACCTCTCGAGTTCTTTTTCAGCGGGTTCATTCCTTGAGAGAAGC
CTCACATAGCTATCACAGCCCCTTGCACTCATCTGAAGCTTGCCGCTACT
TGCTGTGTTTCTAAGCTCATGCCTTGATTTATGCCGAAGTCTGATCTGCC
TGTACTTGAGAGTTCATTATGGGTCCGTTTGACCTCTCAGNTAGGNAGGC
GCTAGCTAGTGGGT
>deut_homeobox_tis.fa.Contig100
TCAAGAGCGGCAGTGCAGCTTGCTGCTGCAGGTCGACTCTAGAGGATCCC
CGTGTATTCAAACAAAATCAAACGTTGTATTGCTGTTATAATTGCTAAAA
GTTATTACTGCTTCGAGAGGCTCTTTANTTTAAGGCTGTTCGTGTTTCCT
CATAAACGTTTATTGAGGAAAATATATTGTATCAATATTTTCCTTTTTTG
TTATTGTTTTCTAACGCCAGAAGTTTTCAACAAAACTGTATTTTCATCTC
ACACGGTTGTGAAAGGTTCTCTCGCATAAAGGCGAAGGCCAAACGTCGCA
ATTTTTTTTAATTTTCTCCCTCTTTTTCTCATTAGATTTTTAGTATTTAA
CTTAAATCATCTTAATTTTGCATTAATTTAATATTCACATTCTATCGGCA
GGCACTCAAACAAGTCAATGCAGCTAATTTTGCTAATTCCTTCTCTCTTA
TTGCATTTAGGTGCTAACGAGTTCCTGTCAACCCAAAGAAACCAAACTTC
GCCTGTGCAGCTAACACGGAATTCTGACGATGAGAAAAGTGATGAAGAGG
CTGTTGATTCGAACAACGAGCTCGAAGGAAAGGATTCTACGGCCAAACGC
AAACAACGACGGTACAGAACGACTTTCACAAGCTACCAGTTGGAAGAGTT
GGAAAGAGCCTTTGCAAAGACCCACTATCCGGATGTGTTCACTCGCGAAG
CCCTCGCGGTAAAAATCGACCTCACAGAAGCGAGAGTTCAGGTGGGCAAC
GTTTAGTGACTTTCCTACTTGAGTTTCATAGCTTTTCATAAGCACTAATC
ACACTAGAATTGGCTAAATAACAAGCCTAACACCACGCTTAATTTCGTTT
ATTTCTTCCCGTAATTAAGTAGTCCAATTTGGGTTAAGGGGAACTGTCGA
CAGCGATAAAAAGAGATTAGAACAGAGCGATTACGAACCCGCAAATAGCG
AGTGCCTCTTGGGAATCCCACTGATAAGATTTCGAACATTTGGGTAGAAA
TCGTTCAATTATGTTTCGCGTATGGTATAAAATTATCTATCAGCCATTAT
CCTCTAGGTTATGGACAGATATCGTCAAATTTGGAATGCGTTGTTTAGGT
TTTGGTAGTAATTGATTTTAGCTGCTTTTCTGTCGTTTCTTTCAGCGTCT
AATCGCTACCTGGTGGGCGTGCGAGGAGAATTATGTTTTTCCAACAGTGA
TTCTTTAAAAACCCTCCGGTCTCTTGCTGTGATTCAGACAAAACGAAACA
CAAAAGAACTCATTTAATTTCTTCTTGCGATATTCCGCGCAGTCCCGTAT
TTTACAGAGCTTCCATTCATGTTTAAGCGTACAAGTCTATAAACCACCTG
AACATCGATGCCGCGCNNNCGGCTTCATCG
>deut_homeobox_tis.fa.Contig101
GGAGGGGAGGGGGGAGAGGGACGGCAGTGCCAGCTTGCATGCTGCAGGTC
GACTCTAGAGGATCCCCTAAAGATGCTCGAGACATCTTAGATAATTGTTT
TGATTTGAAGGCACGACGATGTAATAGGGGCCTCAATCACGGTTTCATCC
TATTTTTGTTCTATTCAATAAATAAATCAATACAAGCGCATGTGGAAATA
TATTAGAGAGAGATTCTTATACTGAAGAAACTTGAAGAAAGAGATAGCAC
TGCTCAATAATATCTTCGCGAATTTTAATGGAACTCTTAAACAAAGTCGC
TTGTGATTTGGGTTATTCCTCTCATTGAAAACGTTGCTAAAAGCACTTTT
CTTTATATGCAGAACACAAGTTCAAGACTAGATAGTCACCAAGACGACCC
ACTTAGTCTGAATAGAGAATCATCAAAGCATATCAAATAGTTGGGTGGGA
GGCCTTTAACGCGCTGCGAAGCCTTTCCTTTGCTTCCAAAGCAGCAGGGC
GTGTCGTAAAGGCATTGTTAAGCTTACCTTAAGGCAAGCTAAAGCATGTT
AGCTAGTAAATTCCTAATGCTTTATTCCTGATTTCGGTTTCGCCTCAGCT
TTGTGAGAGAGCAACAGGTAATGGAATGAAGTTGAAGTGTTCTCAAGCAG
GGACAAATCGACTAAGATGTACTTGTGATTTATAACGATATAATAAAGTC
TTACCTGAACTCGCGCTTCACTGAGTCCAAGCCTTTGGGCTAGTTCTTCT
CGTGCGTATATGTCTGGGTAATGTGTTTTGCGAAACGCTCTTTCAAGCTC
GTCGGTCTGTGATACAGTGAATCGTGTGCGACTTCGTCGTGGCTTGTGGC
ACGGCAGTTCCCTGTCTTCAGGCCTTGGGTCATTATCGAACTCTTCATCG
TCTCCTTTTTCTAGACGAAATAGAGGGTACTCAATGTATTGGTCGTAAAG
GCAAATGTTTAATGCATCGCTGTTGACATGGAATGGTTTTAACCTTCTTT
CTAGAAAGTTCCCCAGGGTTTTTTTTAAGGCTTCCTAACCTTTCCAAACT
ACACACACATTAGCCTTGTACGCTTATGGAGATTTAGCTTAGAAATAAAT
ATTTCAACCTCTCTAATAAAAAAAAATCATCACAATAGTTTATTCAATAT
GCCGTAACACTTAATATCAAGGAGTCTGGTATGTTTTCTTCAAGGCTATT
GAATGATATGTCATAACTATGGTTTCCTTCTCCTCTGCCTAATGCTACAT
ACTATTGTTACTCAAATAAAATGCACTGAACTGTAAGGTAACATTCTAGC
TTTTTCTGTGATCATTTTATACATAGAAATGACAAAATAAGTTTTTTTTA
ATCTATAGGAGCACCATCGCTTTGATCTTTGCTCGATGAGAGCAAGAAAT
CGCTTAAAAGTTCTACTGTATTGTCATAAAAATGGGCGTTTAAAACACCA
CAAGGTCTTTGTGTGTGTTTCACAAACTACTTTAGACAAATTTTTATGCT
ATTTTACAGTAAAAGCAGCCATACTACAGAATTATCGAAAAGTAACTTTG
CGGTTGAATCGTTTATGTTACAAATGTACCTTCGAATTTCCTGATCAGGA
AGGACGAGTAGG
>deut_homeobox_tis.fa.Contig102
AGAGCAGTGCAGCTGCATGCCTGCAGGTCGACTCTAGAGGATCCCCGAAC
AATTTACTCTTAAGTTTTCGTTTTTGTCGTTAAAAGAATAAAACGACTCA
GGCCGGTGCCAGCCATACATAATGCAAGTTTTTGAATGTATCCATTCAAT
GACTAAAAGTTATATATATTTTCTGATCTTTCAAATAAGCAATATTTTTT
TTTTCACGATTCGTCCTCACTCGGAAAAAACTCGGTTACAGATAAACCCT
CTCTCCACCCCTAACCCTGGACTCTGAATTTTGTCTCGAGACCCCACCAA
GTTTTAAGTCAGCTCCTTCGCCCCTGTCAATACACAACACAACACTTTAC
TTACGCATCCTTAGACCACCTTTATCTTGTGAAGCAATATGAGGGCGGCA
GGTAAGAACATGGAACTCTAGAAAGGACGGGCCTTTCGTAGATCTGCGTA
GGAATTTGCACGTAGTTGCCATAGGTACGATGAGACTGGGATGCTTTTCT
CAAATGTGCCGAAGTGACGCTGTCTGGAAATGAACGGAGCTTTGAAACCT
TTCTTGGGCGAGCTGCCGTGATGTCGTTGCTACGGAGACGATCTTTAGGC
ATGGCATCTTGCGGGGAATTCGCTGGTAACAGCTTGCGGGCGAGGGTTTG
TAGGTAGGCGAGCTTAGCAGTGCGTCGTCCAGCGTCGACGAGTTTTCTCT
TCATGGCTGTACGTTTGTTGTGGAACCAGCTCTTGATTTGCTCCTCTGTC
ATGTTGATTTCCTTGGCGAGTGCGTACCGCTGCTCTGCATTGATGTATCG
TCGTTTTGCGAAGAACTGCTCAAGCCGAGCGACCACGTCTGGATGGAATA
CCGGGCGCTTTCTTGGTTGGGAGTTCCGGGTCTTAGCATATGGGATACCT
GTGGAACCTGTCAAATACTCACCTTTTTCTTCGTCGTTTTGTGTTGATTC
CTGTACAATACTTGATGACTCCTCTACGCATGTGCGTGTTGGAAAATCCG
AAGACCTCTCTGACCGTATGGTAACGTCGCTCTGATAAATCGTCTCTAAG
CATGTCTTTGGCTGGGAGTCCCGGGTCTTAGCGTATGGTATACCTGTGGA
ACATTTCAAATACTCACCTATCGCCTTGTCGTTTTGTGTTGATTCCTGTA
CACTGTTTGATGCCTCCTCTGCGCATGTTTTAATGGATGAGTTCGCTTCT
TGAAGGTTGAGAATATCGGCAATCATGAAAGAGGTCGGTTTTATGGTTGC
CATTGTGTCTGACGATTCTAATATGGTTCGGCCCATCAGGTATCTAAGCT
GATTCCAGTGAAGTCACCTTTGGGTCTGGAGAGACTGACTGAACCATCAA
GGCTAAGGTCTTTTTTAACCTGAGGCCCAGGTCCAACCAGAGGCCCGACC
CTTTGCGCAGGGTTCCCCAAGGGGTAAGCCGACAAAAGCCCAAAGCGAAG
CTTATTGGGGGGCAATTTGGTTT
>deut_homeobox_tis.fa.Contig103
TTAGAATCGAGCTCGGTACCGCTCTCATATGTTTCTAAACGCCCACCGTA
TCATGCACTGCCAAAACACATACACTTAAGCACAAATACCTCACATCTTC
CAGAATAAAGTATTATAGCTAATTGTAAAGCTACTTTGAGAAATTGTTCC
TATGTGCTTTGACAGCGCGGTGAAAGGGCATTGAAGAGGATTTGAAAATG
TTATGCTTTTTGCGTACGGCCCTCTTCAGTCTCGGCCTTTCTTGCTCAAT
CTCGGGGGTACCGACCGAGCTGACTAGTCTCAGTGCATGCTTTTACGTCT
TAGGATTTACCGTATTTGAGCAGACCATGGAGGAAAAGTCCAATACTGTG
TTTGTGCTGGTGCGGAGCGCTTGAGATTTGATCTCAACAAGTGAGCGCAG
ACTTCATCACGTCAGTCCCCTCACATAATTACGATTTCCTTCGAGTGCGG
GATTTTTCTTAACCCTACCAAGTCCAATACGGGTGTGCAGGCATATAGCT
TGTACTGACCGGTGGGTAGTGTAGAAAGTCTGCTGCGTGGTGATATGCGA
AGTTGTTCATAGACGCTCCGTGGCAGGGTTGGCCATCGCGAACCAGAACG
GGCACGGGAACAGTACGCGGAGTGAAGAGCGGAGGAGGCTCGCTTAGCGG
CCCTTTCTCGTAGTTTTGTTTTTTGAACTTGTACCGGTGATTCTGGAACC
ATATTTTCACTTGTGTAGGAGTGAGGTTAATTATCCTCGCAAGTTGCTCT
CTCTCCGGAGCTGATAAATATCGTTGCTGGCGAAATCGTCTTTCTAGTTC
GTAAGTCTGCGCCTTTGTGAAGAGAACGCGACGTTTCCGTTTTTTAGGAG
GCTCGTTTCCCTCGTCTCTCTTGTCGTCATTGGACTCAGCGTCGTGGTGA
TCGCTGGACGCGGGGCTGCCGGCCTCCTCTATTTCAGGAGTACCTAAGAC
CAAGAACAAAAGCAATCAGTTTTGTAGTGCAGAGCAAACCGGCTACTAGC
CGGCCTAGCCGCGTAACGCGCACCGTAAGGATTAAGGAGAACAGTGTTAG
GATTTCCGCTACATACAGAGACAACAGGAATTCGCTTTTAATTCGTAAAT
GATGAAGTCAAATTTTTCAACGCCTCTCACTATTGGAAAAGGTTCCTTTC
AACTGCCGAACAAGTTTTAAAAGTGTGCCCTTGAAAGAGATGGTCATGTA
CTCGTAGTTATCAAAAACGGGGTTGTAGGTTTAAGGTAGAGTTTTCGGAG
TTAGTCTTGCTCGCGAGAATGAGATGTTTGTGCGAAGTATTTTACTCTCC
GCAGATTGTCAATTGACAAACACTCTTCAACAATCCGTGCTCGGTTTCAC
TGACCATCATATAAAACACTTCAAGTAGCCGAGTTTACTTTCATTTCGAT
CAAAGATAGAAAATCAAATCTTGCTTACCGGTATATGCGCTCCTCTGTAC
TTGATTATACGCCACGCCACAAGCCTCCAATCTGTTATCACTGCCACAGT
TCTCCAAATTCACTGATACTTCTGGCGTCGGTTCGCTTTTGGAACCGCGT
GTTACCCGACTCACTCAGAATTGAGGATGTTCCTTTCCCCAAGAACGAAG
TCATGGCT
>deut_homeobox_tis.fa.Contig104
TTTCACTTTAAAAAATAATTCCCTACTACACATGAAACGACAGTAAATCC
AAAAGTCTTAACGAGTCTTATAAAGAAACATTTCTTCTTTATGCAGAACT
ATCAAAATCTGACGTATTTTCTTCATATAGTTCAGTTAAAATTTATTCTT
TTTCTTTTCGGGTGTATTTCTATAATTTTAATAATAATTTTATTATTTAT
ATAGCGCAAAATTCATTATCTATATGATCTAATGCGCTCGTCATTTCTAG
CGTGGTTTTATGATTTGATTGTATTGTTTATAAGTTAAATATTGCATCCT
ACGTTTCCGTACATAATTCCGCGGTTCCATAGTTATGAGTTATAATAAAT
GTTTTTAGGTCGAACAAGACGTGCGCTCAATAACCAAGCACATCAGCTCG
CCATCTTCACGCGAGCCTTTGAGATGGGGCGCATATCCTATGACGGAATT
ACCGCTGAATAAACCTGAGCCAGCAAGACCGAGCTATACTAGCAATGGTA
AGAACGCGCTTTATTTACATAAAGCCTTGACGTCATTACAGATTGCCGAA
CATAGTAACTAACGGTTTTGGTTCAATGTTGGTCGTAGATTTATATCAAA
ACACCTTGTCCACAGTCGGTAACCCACAACTTTTTAAACAGCTTGCCTTC
CGTCTATGGTAACAACAACCAACGCCCAGTCCAACACAGCTGCAAAACCA
CTGGCGGCCCGGTCTTCCCGCGTGCGCAGAGTTCGTACAGCATTCACGCC
CTTCCAGTTACTGTGTCTTGAGACGTCCTTCGACAAGAACCACTACGTGG
TGGGAACGGAGCGTAAACAGCTCGCCTCATACCTCAAGCTGAGTGAGACA
CAAGTCAAAGTCTGGTTCCAAAACAGAAGGACCAAGTGGAAGCGACAGGC
ACTCGAGGGTAACACCAACATGCATAAGAACCCGCTATCACCCTAGTAAG
GCTTCCTCCCTGTATCAACTTACAGAACTTTCACGTGTCTGGGAAGAACA
TTTACATGACCAAGAACACGTGTCACCTCAGCTTGAAAAAGCCTGATATT
CAGGTCGCCTTGGTACGGTATCTTCCGTATCAAACTTACCGGACTTCGAG
ATACACTGTGTTTAGAGGGAATATTCACATGCACACAAAAAACTGTGACC
TCAGCCAGAGAAAGACTGACAATCAGTGTACAAACACGCCATCGCTTAGT
ACCTTACCGACTGATTCGGTGTCAAGTACCGAAAGGCCATAACATGCATG
AGTATACCTGGTCCCATAGTGGCCGAGAAGCCGACTCGATGTATCGGTAT
CTTGGTGTACATAACGGAAAGAGACTCGGGTATTAGCCCTATAGAAGTAT
ATGATGCAAGGAGCAAAGATCTGTCTTATGGTACACATAGTACATTTGAA
TTTGAGGGAATTCGCCCGTGAGTGCCAAGTATAGTCTGAACTTTGGTATG
TTGTAAACGACATAAAAATTTGCATAGCAAAAACATAATGTACAGTAATG
AGTAAATTAGTGTTAATAAATTGTGCAAATAAATCTATTATAAAAACTGC
AAATAACTCTAAATTTTGTTTAGAAAAATTATCTAAATCCTATACAAAAC
TATTAATATTCTTAACACAAACAAGTTTGG
>deut_homeobox_tis.fa.Contig105
AGCGGGGCGTGATGAGTACCGACGTCTTATGTAGCTCACACTGTCGAGAT
CGGACGTCCCGTTACATTCACTGCTGACTGTTGATCAAGGCTTAGCTCTC
GAGAAACACATTGTACACCTGATTTACAAAACGCAAAGAGGGAAGAAATC
GCGGCCAACATGGATTCACCCACCCATTCACCAGATCCCAGCGATTTGAA
TAACAACACTGAAATTAAGAGGGAGCCTTCCCCGGACCGCTCTATCGACT
CTCCCGAAGGTAAGTTTCTATTGTAGCGATTCCACGGTACAAGGAAGGAA
TCAAGCTAGGTTCTAATTAGTTCAGGATTTCTCGGGATTAAGTGCTAATC
TAGACTGAAGCAGCAATATGTTTTCTAACTCTTCACAATTGGAGTATTAA
ATCGTTACAATCCAGGCGAATGCAACCTGAAGATGCGCAAAGTGCAAGGA
TACATCGAGAGTTCAGTACGCTGTGATTGCATGTCCGACCGATTGCTCGT
TGCTAGCTAATCTCACTTTGTGTTTTTCGCTGCCACCATGCAGAGAGCAA
CAACGAGAGCGAGGAGCTCAAGAAGCGAAAGCAGAGGCGCCAAAGGACGC
ACTTCACCTCCTTCCAACTGCAACAGCTCGAAGGCACATTTGGTAGAAAC
CGCTACCCTGACATGCAGATGCGCGAAGAGATCGCCCTCTACACGAACCT
GACCGAGGCACGCGTTAGGGTAAGACCACTTCACTTCACAACAGCATTGT
CGTCGTTTTGTTTTGAATAATTGAGCGGCCATCAGCATGTTGAATGCGAT
GTACAACCAGTCCAGGAAAATTGGCTGGTGTTCTAGTTCGTCCTTGCGCC
CTCGTTGACACTCATTGCGATCTCCCCGTATTAGAAACTCTATATTAATA
TCATTTCTCTCGCTCGATGCTAGTATAATTACCCTGTTGCATTGGCCTTG
ATTTTCAGGCAAACAACGAGCCACATCAGTAACTTCTAAATTATTCAAAT
CTCTTCTCGGCTGATAAAAGTGGCGTAATGGAGTCCGCCTACTGACTTTA
GCAAGTTTCTCTGGCTTCCTTTGCGCACTTCACGCCGGCGAACGCGCCGC
TCTACTTTGCATGCTGGCTAGAAATCAGTGCATAGATTTGTTCTCCCGAC
GATGTTTGCTCATTTTAATGTCTTTTTCAAGATAAATTTCCGTGTAATTA
TATTGTTTACCCTCGACTACGCCGACCGAGCACACCTGGCGGTGAAACAA
GCATCAAGACCCGGAAATAAAACATCCGGGGATCCTCTAGAGTCGACCAG
CAGGCATGCAACTTGCACTGCC
>deut_homeobox_tis.fa.Contig106
CCACCTTATTCCAAACCCCGTTCCCAGGACATTAGGACGACATTAGAATC
TGTTAATCGCTGGGCGCTACACCCCGTTTCCGGACTGTAGGTTCCACGAC
GAGTCATCCATAAATAGTCGTTTTGTCGCGCGCGATGAGCATTAGGTGAA
ACACTCTAACGAACCATAAAACCATAGTTAACCTCAACTGCTATTAGACT
GCGCTGAGCACAATTGGAGTGTTTTGAGTTGCGCGCAGAGTTTATGTTTT
GACGACAGGTTACTTAAAGAACTTTGCGCTCATCTTTTGATCTTATTTTG
TTTAGGGAACTCCGGCTGGAGTAATCGAGCTGAGGGCAAGCGCAAGAGGA
CTGCGTATACGAGAAAGCAACTTCTGGAGTTAGAGAAAGAATTCCACTTT
AATCACTTCTTAACAAAAGAGCGGAGATCTGAAATGGCTTCGCAGTTAAA
CCTCACGGAAAGGCAAGTTAAAATCTGGTTCCAAAATAGGCGGATGAAAT
GGAAAAAATGCAATGCGCAAGCCCTGACAAAAACCTCCAAGTCACCATCG
CAGGGTGGCCTTTCAACATCGGGAAGACAGGACTTACATAATATGAACAA
CTCCACGACGCCTTCACAGCACAACTCAGAACAACTAACTACTACGAATC
AAATCTCCAACTCTCAATTGCAGAACTGTATGGGCTTCAGGGGGCATTAG
GAGGGAATGCGCGTTAAAAAAACTGAACCTGAAAATCTAAGATCCTTTCC
AAGACAAAATGTAGATACGCATATAAAAAGACCGTAAGTCATTATAATAG
TTTATTCAACAAAAAAACGAAAGATTTTTTATTATTATTAGAGATAGAAT
AGTCGAATTTAAAGTCTTTCCCTGCTCCTGGAGATCTTTAAAGAGCAAGT
CTATATGGTTCAATATTTGGAATATGTCGCCCAGTTAATCTTTTTTTAGA
GGAACTTTTTACCTCATAATGACCATTATTTAGAAATTCAAAAATTATTA
TCTATGATAGGTGAGTCGAAGCTGTACATATTGTGAATAAATGCTATTGA
CAGAAGAACCAGATATATTTCTCAGCACCGATGACTTTTTAAACGAGAAT
TAAGAGAAAGAACGCTTTACGTAGAAGACAAACCGCGAAGAACACCGTGA
AACAGTGAACTTTTGAAATTCCTTAAGTAATAACGTACATCACAATTAGC
CCTACTAAACTTATCAAACTAACTGTAGATTCATCCTAAGCGGAAGAATT
GA
>deut_homeobox_tis.fa.Contig107
GGGCAGTAGATCGTTGCTTTGCCATATTGGGTCGCCTTTCTTTGTGGATA
TTGGCAAAAACTAGCAGGGATTCCAAAGACTATTCATTGACACGCCAAAA
CACTACACGCACGGAAATATGTCTTGTGGATATTTTTATCTCATTGGAAA
CGTGCCTTCATGCTTTCTCTACGAGAATCATTTAGTGAACAAGGCAAATA
CTAAGCAAAGACGTGCTTTGACGCTAATACTTTGACACTAAATTAATAAT
GATTCGTGCAGCAGTAATCCTATTTCGTTGTCGAAAGTTTCTCCTTTCAG
TAAAGTGACACTAAATTCTTTTTAAACGCTTTAAAAAAACAAAACAAATC
CTCTTTTTGCTGTTTTCGCTTACTGCAGTAGTAGTTTTGTTTTCAGCCCC
ACAGGGTTTTACATGTACTGAAGTCCTAAAAAGCATTTTTGCAACCTATT
TCTTTTTGTCAGAGCTTCGAAAGGTGTTTATTTAACTATAATAGTAGCAA
AGAGATGCCAGGAATTGTTTAATCATGAGATATATCAATATTGAAATATT
CCTCTCTTTTAGCACCCATACCCGTCTGAAGAGCAGAAAAGGTCACTCGC
CCAAGAAACCGGCTTGACAATCCTGCAAGTAAATAACTGGTAAGCTGTCC
AGTTGATTTTTGTGAAAACTTTGTATTAACAGTTATTATGGAATCATTAT
ATTTCCACTCACGCCTAACGTCAGACGGTTTGTTTAGTCTAATTCCACAA
ACTGATTTTGTGCCCACCTAAATTGGGAGGGGAACCATTTAAGGACGCGC
TAATATTGTGCTAAGAAATTAAGAGAGGGAAAGAATTGTGATGGTGTTTG
CCCAAAGAGGAAATGTTCATTAATTTTCGTCCAGTGTTTCTTTTATTTTT
GATGGGAATTTGCTCTGGGATTATTTTCGAGTGAATTGGGAGTGACAATC
GCTAATCGTGAGTGGGCTTGCTAATTCATCTAATAACTACAAGGAAGTAC
TCGCAATACCGGAATTGTCACGAGTTTATCTTTCTAATTTATTTCACGTT
TTCGCTCAACTTCGTTTTTAATGAAACTCTATCTCCCATTTATCAGTGCA
ACGCTTGATTTGGTGTTGAATATTTAACGCGTTAAAGGAAATCCGAGAAA
GTAGGTGTCTTGAACATTTTCGCCGGCCGTCTGTGTATCTCCGGTGACAC
GGGAGCTCTTGCTTTAAAGTGTCTCCCTAAAAACCTTTTGTTTTGACAAA
TATCTTGGCTCGGTTATTAGTTTAGCCCAAATTAGGCACAGAGATCCAAT
CAGAGAGCATGACAATACGTCCTTCAAGCGAAATATTAGTGGAGAAGTTA
GGGAATAACACGCATCGCGGACCAGCCATCC
>deut_homeobox_tis.fa.Contig108
TTAGAGGCGGGTCAGCTGCATGCCTGCAGGTCGACTCTAGAGGATCCCCT
ACCTGATGTTATCTTTTTAAATACTGGACAAAAACTATATCTTGAAATAA
ATACTCGAACTTGTAGTACTTGGGAGTTTAATAAACATTTACCAAGCCCC
TTAAGAAAACATTGACTTGTTGTTTCAACTGAAAAGATAGGGATTTGAAT
TTTATTCTCATTGTCTGCGTTTTTAGAATGGCTGTAGAAGTATTAATAGC
CTAGTGTCTTGTTCAATCGTCCCACCCACAATCCAGTGTTTGGAAACTTT
CCGGACACCATTAACACATCAAAGACTTAACTCAAAGATTAAAGTGTCTT
AAACAAGAACAACATGAAAGATAAGCTAAAGGAAGTCGGGCACGCTGCTC
ATACCTTGAATATGAACTTTCTCATCGTGATTTTCAGAGGGCTTTTCCTC
GTCGTCACTGGTAATATCTAGATCTCCATCGTCATCGATGTCGCTACCAT
CCACCCCGTCTTTCTTTTCGCCACATCTATTTCTCGGCGACCAAGTCATT
TTATTTTCTTTCTTCAGTCTGCGTCTGGCGTTGGCAAACCATGTCGAAAC
TTGCGTCAGTGTCATCTTTGTCAATATCGCCAGCATTATTTTTTCTCCCT
TTGTCGGGTAAGGGTTCTTTCTGTGTTCGAAGAGCCACGCTTTTAGTGTG
CTTGTCGTTTCTCTGGTCGCATTTTTGCGCCGCGCGCCCGCAGCCGCGAG
ATCGATAGGAGAAAATCTGCAGAAAGAAACAGAACGTTTGACATGACTGG
AAGTTAGAGCCAAGAATAGAGCTATTCAATTCAAAGTGTCCCGCTACAGA
ATCTTGTCTACTTTATATTGTGAATTGCCAAGCCTTCGCAAAGCACATCG
AACTTTACACTTTAATTGCGTTCGTGTTGTACAGGCTTGTAACTCAAGAA
AAACATGACAAATATGAACAGAAACACTTGTAGGAACCATCACGTAAAAG
CAACACCAGAGTAATATCGACGTATATGTCGCGGTTGAATTGTACAGGTA
GTGGCATTGTGTCGAACGTTCAAACGTATTGATGTCTGAGGACAGGCTCT
GATGTCTAAAACGATCAGCGCTAATTCGGTTGTACTTACCTTTCTGCAAA
TCTCGTACAGGCCGGGTGAGTGTGAGGATCGAAACCGTGTAGCTCAAACG
GCGCGCGAGAGGCCTGTGATAGATACCAAGAGTCCCTCCAAGGCTGAGTC
GAATCCTTCATGTCACACGCTCGTGCCTGCGACAAAAACCAGGACAAAAT
TGAAATCCCATAAGAACGGAACTAGAAAGTAAGATATAATTTCTAGAAAT
TAAAAGCTTGGGTTTGATAGAGATATTGNGAGCACGCCACGCGCGTTGAT
TAATTATCACACGAGGTGATTCAAAACCAGACAGTTACTAGACGCATACC
AATGGCGAGTAAAATGCTGACAATCCCGTCCCGCTGCCCAAGAAAAACCC
TGCCTCCCCGAACGCAGGTCTCGGTAGAAACACTACAGGAACTGATGCCA
CACGATGCTGTAAGACCCTGTCGAATTGGCACGGGCAGACAGAATGACCC
AGCATACCGTCGTGGAACTGGCGTACCGAATCACACAC
>deut_homeobox_tis.fa.Contig109
TCCCGTCCGCTGTAACTGGTAAAATGTGATATTGGGTATATTAGGCATGT
GCTAAATTTTATGGGCCCAAATCCCAAGAAACATCATGCACCTAAATATC
AAGGAATAAGCTAAAGTCGGAGCTATACATCCTGGCGATGCGTGTCTGAG
CTACCCCAAGGAAATGCAGTGGTCGTGCAGGTGTTAGTAGTCTGCGCCTC
ATGCATTCGATAGGGAGTGGCGGTGGCAGCGCCTTCGTGCGAATGGTGGC
AGGGGTCGCAGTGAACGAAGTGCGCGCCATGCGACCACATTGGTGTGTTC
ATTGGATACGCCCATGGCATGTAGTGCAGGCCACCATAGTAGGGTCCATT
GCCAGGGCCGCTATAGCCCGAGGGACAGAGGGAAGATGCCGCTTTGAGGC
CCATGGCCATGCGTCGCCGCTTGGATTTCATTCGCCTGTTCTGAAACCAG
ATCTTGATGGTAGTTTCTGAGAGGTTGAGCGCGTTGGCCAGCTCGCAGCG
CCTTGTGCGCGACACATAATTCTCCCTCATGAACTCCTTCTCTAACCTCT
TGAGCTGTTCGCGCGTGAAGGCGGTTCTGTACCGCCGCGTACGTGTGGCT
TCGCTCGATCCTGCACCTGCTGTAGCAAAAGAGCATACGAGAACACGATT
AGATGACAGTATCACCAGCAATAACACTGAAAAAGCTAATTAATGACATC
GGTTTTACCAATGTTTGTCCTTAATGACTCGATCTGTATGCGTAATTAGA
GAGAGTTTTATGAGAAATACAAAGAACTCGCAAGTTAATTATAAGTCTAG
ATTACCCAGTTTATCGTATAAAGCATGCGTTGTTCTATTTTTTCGTACCC
TGGTTTGTCTGTTTGATTAGCACCGCAGCCTAAGCAAAAATCTGCTTTTG
ACTTGAGTCGAGTCACCTAGAATCCAGTCGACGTGTAAATATTAAAGAAT
GAGATATTTTGTACAAAATTTACAAAGTAAGATTCTGTGCATGATTACTT
AAGCGATGTATATAAAATATAAATGTACTTTTGTCTCATTGTAAGGCGGC
TTATTGTAAGTTTACTGGTTAACAAAATTGGGTGTGCTTATAGATGAAAA
ATATGCCCTGTTGATTACTTTAAGAGGGCAGTGCAAAACCTAA
>deut_homeobox_tis.fa.Contig110
CCACGCAGTGCAGCTTCATGCCTGCAGGTCGACTCTAGAGGATCCCCAAC
ATTTGAACGGAGCTACCAGCCTGTTTTTGTTTGGTCTCTTGTTCAGGAAA
CCGATGTCATTCGACCTCTGCATGCGTGAATCCTCCCCGGCAAGTCACGG
CTACCTGTGGTTTCATGTCACGCGCGCAATCACTTCCTGTTTTCCCGCCA
AAAAATTGAGGCTCTCGAGTGCGCATGTTCTTCATGATCAGGGTGTTCTT
GTTAGAATAGTAAATGTGGGAAACACACTTTTAGATATTAGTAAAACAGC
ATTTCTGCCTTTTGTCTTAAATAGTATTTTAGTTTATCACTGTAAAGATA
CTTTCCGTTTTGAGAAATAATTCAGGATGACTAGTCTAGGAGTTTTATGC
CTGAAATTGTTGGTTAAGAAGAGTGTATTTGTACTTCATCAATTCAAGTT
TTGACTAGCTCGAGGAATCACAAGCGAAAATTCGGAATCAGAACGAAAAA
ATGTTATTCAACAAAAGCTTGTAACCAGGAGACACAGTGAATTCCACAAT
TTCCATTCCACAATTTCCACAAAATGTAATTAGGGAGTTTTCATGATATA
ATTTATTTACAAAAGCTTTTTATGAAAAACATTCAGGAATTCCAGTTGGA
GTAAAAACCCTTACAAGTATAAACTCTCTCACATTATGCAGAAAATAAAT
GTGTCGACATTCTAGTAATGCTGATTGTATCTGTGTACTGTATACTATAA
CGTATATCATATATTCATTGTCAAAGTTACAAAATAATATCTTCACTATC
ACTTTTTTCATCTTGATTCGAGTCTTCAGGCGCAGGTTTCTTTTCTGGTC
GCTTTCCTTTGACTCGCTTCCACTTCATTCTTCTGTTCTGGAACCACACT
TTGACTTGTCTTTCGGTCAGATCCAGGGACACGGCAATCTCGTACCGCCG
CAGTCTCGTCAAGTAGTTATTTCTTTGGAATTCATTCTCGAGTTCTTGTA
TTTGATGTTTTGTGAATGCCGTGCGCTCTTTTCTCTTTTTCCCCAGATTT
TTAGCCGATTTTGGATCTGAAACGTAAAGCATCAGGAGTGAAAGGATAGC
TAACGTGAACGACATTATATTTTATCGCAATGGAATGTATGTGTGAAAAA
CGTCTATGTATACACTAAACTAGGCTCTTTTTCCAGTCGAGGTGGAAATA
GAGCCTAATACTTAAGCGACTTAACTTAGTAGTTGTTTTAATTCTAACTG
GAACGAAACAGCAATCCGAACACACTACTGCTTGAATTTTTGCGCTTGTT
TTTCATAGATCCTCATTTGTGTTGTGTTTGCGCTTGCGTCCGTGAGAACC
AGGAACAAAACAACTAGACATACTCGAAAAGGAAGTACTTTTTTATGTTA
TGACAGATCCCAGCTTATTTTAATGTGGAGACGAATTTTAGGGGTTTCTC
TAGTCAACAACGACTGCCGAATGGCGGGCAAACAGGCAAGGTCGTATGCT
AAGCCTAATCTTACGAAGACATCCGGTTTTTCCTATTTTTAGGCTTAAAA
TAAACCGCAGATTTTAATATAATGCTGTAAAATCTCGCACGATTAGGTAA
CCTGAAGGGAGGGAAACAGGGGATCCTCTAGAGTCGACCTGCAGGCATGC
AGCTGACCCGCCTCTTNNNCCCCTAAAA
>deut_homeobox_tis.fa.Contig111
CAGGGTGTTTAGTAAGTTGTTTAGTTCTCATTAGCGCGCGAATGATAAAG
CAAACATGGTTCACACCGTCCGTGTAAAACTCCGATCAATAGCAAACAAC
CTGCAGACTTTTAAAGACTTGTATTCAAAAGACCGTTTTACTGATGGGTC
TTTACACGGAGAGAAGATTCGTCTTTTTTTTAAGAATGACTTATTTGTTT
CACAACAATTACAAAAGAAGATAAAAAATCCATTTGTAAATTGATGGAAT
ATAGGTTGCATTGGTGCAAAGTTCCTAAACCCATCTACGACATAGAGTCG
TAAGCCTAAAGGTTGCTGAATAAAAATCAAGGAACGTTACCATAAGACAA
GGATACGAATGAAACGTTGAACAAGCGAAAAAATCGCCATCACCGCTTGT
ATAAATGTTACAAACAGCTCTTTATACTAATCAGGTCTTGTATTGAGAAC
TGCGATGACTCTAAAAGTTATTTTGCGGTTGTTTCTCTCGTACTCGGCAA
TTTGCCGTTCTTGATCTCGCTCCTTGCTGGTGTTCCCGTCAATTCTTCGT
AGTATCACTAAACTAATACTAAATTTAATTACTCAAAACTAGAAAAATTT
TTTTGCCCGTATCGCCGTTCTTTGCAATTTCTGTGTAATAAAATCTTGGT
GAATTTTCTAATAGAATTATTAAGAGAGCTTTCCCCAAGGAATTGGCGAC
CACGCCCTACAGTCGAACGAGGTCTCATTATCTGTTTTTCATTAGTTAAT
AGTCCTAAGTTAGTTCTTTGCAACGAATTCAATTACGTGGATGTGTGAAA
AAAGTGAATTTATCGGGAATGAAATTAATGTTTTACCTGTATCCTGGCCT
CGCTAATGTTGATTTTAGCCGCTAACTCCTCGCGCAACGCGATGTCTGGG
TAGTGTTTTTTCTCGAACACTTTCTCCAGCTCTTGTAGCTGCTGTTTTGT
GAAGGTAGTGCGATTTCGTCGCTGCTTGCGTCGCACGGTAGCCGGGTTCT
CTGAATCGCTACCATGATCTGGGGTATGGGACTGATCAGGGTGATCTTGG
TAGCTGCGATAAACCACGGAAGGATCTAGGATAGACAGACAAGTATTAAT
CACCGCTATCGACTTTTAATCATTTGAGCTTCCTGCTTCTGTTACACATG
ACAGCCGTTTTACAAACTTGTATCCTTGTTATCCGGATACTTGCGCGCTT
CTATCCGCTCGCTATTCTCAACAAAACGCTCTTAAAATCCGGTCCCTATT
CTTAGTATTGAGTTCGATGTTCCGGTCCATTAACCTTCCCCGCATGCCTT
TTGCAGTCGCGCGCGGAATCTCCGGTGTATAAACGCTACTCGTAAACAAG
TCGCAGTACTTACGCCCAGATGATAGCGCTTCAAGCCCAATGACATCGCC
TAACACGTACTGGTTAGGAGCTTTGCCTAAGCCAAGGGATTGCTCAATGT
TGTTTTGTAACATAGCGGTTGAAGACGAAGTTGGGAATGAGTGGGTCAAG
TCAAAGCTCACTCTATTTGTACCTTATTAGCTACCCAGTACCCATTACTG
CGCTGAGCTTAATTGTTTTGTTCTTGGGGG
>deut_homeobox_tis.fa.Contig112
GGTGTGCATGATAGCCTCTTATTCTATTAACTGCAGAACAGCTCTATAAT
TTCTCTTCATTTTCCTATAGGAAAGCTGTTCAACAAATGTTGTTACAAAA
AACAAAAGCGCAGGAAATGAAGTTGCGGAGTCGATATAAAGTGAAATTGG
AATCGTGCTCTCGGCTGTCACGACGGTGGCTTTGTTATTGATTATTATTT
GGTTTGAAGAACGAAAAAGACCGAAAATAAGAAAGCACTTGAAAGGGGTC
AACAATCTGCGAAGTTTGGGAAAAAGAATACTTAAGAAGTCTTGTTTGAC
ATTTGTGTGTATAATAGCCTTCCGTGTGACGCATACTCATATTTGCCTTT
CCCTCACAAATCAAACCGAATTTAGAAATCCATGACTCAATTCAGTTTCT
ATTTCACAGCCACATCCCCTAGATGTAACAGCACGGAGGACGACAGCAAG
AGAAAGCATACCAGACCTACCTTCAGCGGTCATCAAATTTTCGCACTTGA
AAAAACATTTGAACAGACAAAGTACCTGGCTGGACCTGAGCGTGCGCGTT
TGGCGTATTCTCTAGGAATGACCGAGAGCCAAGTAAAGGTTTGGTTCCAG
AATCGCCGCACGAAATGGCGCAAGCGACACGCTGCAGAAATGAACATAAA
GCGAAAAGAAATCTCCGGTAACGAGTCAAGCCACGAGGAAAGTGACAACG
AGGGTGCACAAGAAAACGATTCCTCAAGTCCTGAGCCCACAAAAAAGACA
ACGACTTGATACAAGTTTATTGAGTTTTTTCTGTAATTTGTTGGCACGAC
AGTAAAATTCGCTGGCGTGCCAAATTGCCTCGGTGGGTGTTTGCAGACTT
CAAACAGCAGGTGTTTAAAGTGTGACTGCAATTATTTCAAATTATTGCCC
CATAAAATGCAATTAAGCTATAGATTTCATTATGTTTATAAAACTCGAGA
TTAGGATGCATAAAAAAAAACAGCATTCCCGCTCCATCTTTGGACATCAT
GTAGTCAGAGGAAATGCACTTGTAAAAAACATATTCTGTATCGACTTAGA
AGAGTCTTGGTAAGAAGAGCATAT
>deut_homeobox_tis.fa.Contig113
GTCGCTGGTCCATCTAGTCTGACCGATAGAAATCATATGAGACCAGTCCA
TGACAGCATCTACGACCTGAACGGTGAAAAGATGTTGAAATTCGAACACA
GCGCTCAACGTAAGATAATCTCTTAGAACGGGTTGTTAGTACCTAAACGC
GATGGTGAACCCCAAACGATCTGTTGACTGTTTTAGGGTTTTAACACTGA
AGTAGTGACAAGTCTTGAAAGAGACTTGAGTTAACGATGCGTGAGCACTT
GTAAAGTTTGTGAGATAGATTGGCAAACTTCGGACACAAGGACAAGTGGC
CTTTTCTTGATTCTAGCACTTATTGGAGAGCCTCTGTATTGAGTTTGGAC
ACCTTGTGTTTGACAATTTAAATTGTAATCTCTTGATTAGGATATTATAC
TTAGAAGGATTTCTACCCTTACTTTGGAAGAAGGGTTAGGCTAAACATCT
GAGTACTTGAAGTGACTCTTAATGCTTTCATTTCGCTATTATTCCAGGTC
AATCGCTCAACGCATCGATAGGATCAGATGATGGAGGAAGCGAAACGGCG
GACGACGACCAAGGAGGGAAGAAAAGCCAGAAGAAACGGGGAATTTTCCC
GAAGGCCGCCACCAACATCATGAAAGCGTGGCTCTTCCAACACCTCACGG
TAAACCTTGACACACTTTAGAACCGTTTATTACACCTTACGCTACCAACC
GAAGGCCGCCACCAACATCATGAAAGCGTGGGTCTTCCAACACCTCACGG
TAAACCTTGACACACTTTAGAACCGTTTATTACACCTTACGCTAACTAAC
AAAAACGCAAACAACGAAAAATTTGAGGTTTCTTAACGGAAAGAGTAAGA
TTTCGCCTTACATAATCGGTTCCAATAAGAACAAGAAAAAACACGGAAAC
TAAGGGAAACCGCCCATTTTTTTTTCCGATTCAAAACCGGGAACCCTTAG
CCTATTTCGTTTCAAAGTACACAGCGGTTTTTGTTTTCAAAGGAGAAGCA
TTGGTGATGTTTTTTTTTTCGCGGACGTGGCGTTCATTTACAAAGTGCAT
TCACCGTTTTGCATACAAGAAAAGGTGAAATTCGATACCCCTAGGAAAAG
AACCTATCCCGCAATCAACGTCCGGTGTCTTTTATTTATTTCAATAGCAA
CTTAAAGGGTCAGTAATATATTTTTTTTAAATCACTTTACTCAAATAAAG
CACACGTAAAATCTTGAAAGAAAACGCGCATAAAAGTAAGGCGAAGCTTG
GTTGAAAATGTGGTAAGTTCTTCCGAAGGGTTCGAGAGCGAGGCACATGA
CACTATCTT
>deut_homeobox_tis.fa.Contig114
GGGGGTTAAGAAAGGCTTGCAGCTTGCATGCCTGCAGGTCGACTCTAGAG
GATCCCCGTAAGCACAGGAGGACCGTAGTTCGGCGCTGGCGGCAGTGGGG
AGTTCGCACTCGTTACAGGATTCCATAAATTACCGCTACAGCTCGGAAGA
TCGTAAGGCGATGGACTAGATTTGGAACTCGTGTCTTTTGCTACTGGGTG
TGGTGGCAGCGGTGTAGGTGGAGTAGCTGCTGATGTCGTGGGTGTACTAT
TAGTTGAGGTGGAAGGTTTTCGCTCGGGTTTTTGCTTGTTTTCTGCTGCT
TTTTCGAGTTGCCTCGTTTTAGCTCTTCTATTCTTGAACCAGACCTGAAA
CCATGAAAAAACTTTAAACTTTAAATTCTTTTCCAATTTGCGCTAAAATA
AATAATTGCTTAAAGCGCTTTACAATTTTTTTGACTTTTCCATATCGTAA
TAAATAACACGTCTTGGAAGTGATAAGCAACAAATAAAATGCAAGGCCGA
GAAACAGGGCACGTGATGTCTTAACCGGGGAATGGAACCCATTTCAGCAG
AGCTAAGCGGCCACATATACTGACGCGCTAATACTCTGGTCACCTGTGAT
TCCAGCAAATTATTCAGTGTCTGGAAAGTGGGTAGTCTCACCTGTACTCT
GGACTCTGGAAGGTTGATTTTAATGGCGACTTCTTCTCTCATGAAGATGT
CGGGGTAGCGAGTCTTGGCGAAAAGTTCTTCCAAGACCTCCAGTTGATTT
TTGGTGAAGGTTGTTCGCTCTCGACGCTGTTTCCGCGTAGGGTGAGCTGA
AACGCGGGACATAATTATTGAGAACACGAGTATAGCTTTATAAAAACAAA
TATACGCCAATAGCTAATCATTTCCATCTCACACCCGCTGTTTTTCCTGT
GGGAATTTCTCGCTATACAAGAACCACGGAGATGTAATGGCAACTTACAG
CATGAAGGCGAGACCATGTGATTGAAGAAGTCGATATTAGGCGGGGTGAT
GCCCATAGCGTGGGAATTCATCGGATAGCTTGGTATATGGCCGTAGTACC
CTGCCATGATCATGTGACTTGTCTGTCCTGTCACTCAGCCAAGTCGTCTT
ATCTGTGACACAGACATACTTTCAGGTTAGCTATAGGAAAAGTGAGCGTT
TGCTAGGGAAGGGGAGGGTGTTTAACTCAGGAAACTGGAATGACGAACTA
AATGAGCCGTCTTTCAAATTTGCAGTTTGCCTATTAAATAAAAGATCTCT
TTTTTTATTCTGGATACTGTGTGCATAAAGTATGACCTTTTCAGAACGTA
TCACGGAGGAGAACAAACAAGAGTAGACTTAGCGGGAGAGTTTAACCCTA
ATGCCTTAAAGAGGTAGGAGCGCTATTCAGATAGCGGGGTTTTCGCCACA
TGAGTTCCCCGCACGCCGGTGAACCAACAGCGCTAGTCATATACCCTATT
ACACGAGGAGATCACATGCCCATCTCAAACTCATTCCCTCTTTTTGCGAG
GACTAGAGAGGAGTCACTTTATACGCTCATAAAACAAAACCACCGGTCGA
CTGACC
>deut_homeobox_tis.fa.Contig115
CCAGTGGCTGGTCCTCCCGGGGCACGGACCTCTCCATTAAAAATGTCGCT
TTGTCACCCNGCTTTTAATTACATTTCCCTTTTTGAAAGTCTAGATCCGA
CTCTTAACTTGTCAGAACTTAGAGTAGTTACAAAGGTATATACATCAATT
TCAAATATATTGACAATACTTTTTTTTATTATAAAAATCCTGATTATATG
TATATGCATTCATCCTCGTTCCACAATTTTACTTATTGTACAAGTTACCA
AAAAACATAACTTTTAACATAAATTTTTCACTCATTCAAACGACGCAAAA
TAATAGCTGCTGTTTCACTCTAAATATTTCTATACATTCTATAAACATTC
AATTAGAAATGAGACATCTTTCTCATATAACAGCAAGAAAATATGTACAG
CTTGCAAGAAAAATGTCTCATCTGCATATCATGCCTGCACGGGGAAGGTT
TCCAGTGGATCAATCAGGAGAGACACTCGTGCAAAGCTTTATTGTACAGG
TGAATGGCTTCCCTTATATATGGTTGCCAATCATTGTCTTCTGAGTCGCT
TACGACTGGGAATTGCTGTCGCGAGGCATATGGCATAGCGCCCCGCGCAC
TTCGTTTTGAACACAATCCTGAATGGACATCTACGGTTGTATATGTGGAT
ATAATCTATTTACACAAACCTAAAATAGTCCTAATCTATCTTTGGCGTTT
CACTGCGCTCTTCAGAGACAGCGGTTTCCGAACTTTCGGCATGCGCCTCC
TCTCCGTCTAAATCACGTCTTTCTTCCCTCTCCCCCTCCGTAGAGTTTGT
CGCCTCCTCGGCATCGCTTTTGTTTCGGTTAGATTCCTTCTTCCACTTCA
TACGGCGGTTCTGGAACCAAGTTTTGACCTGCGTTTCATTAAGCCCCAGC
GTCTGTGCAAGTTTTGCTCGACTCGAAGTATCCAGGTATTTCTGTTCGCT
GAACGTTTTCTCTAGCACGCGCAACTGGAGATCGGTAAATACCGTCCTTG
ATTTTCGACATCTCCTGCCACTCGGCGTGCGAATTGTCGGCTTGAGGCGG
AAGTAGACTGGTAACGAGTTCAGCACCTCTGGGCTGGGGTCTGAGGAGAG
GGATTATAAGTCATGCTTGGTTCGCCTTTTAGGTGGTGGTGTGATTGGCT
TTGTGATTGGCTAATGCACAGTGCGCAGGTAGCAAAAATGCTGAAAGGAG
TGTTTGCTTGATTGACAAGTGCTTGCGACTGAATCCCAAACTGTTTCGCT
TGTCACAATTCAATTGATTCCATAAAACTAATTGAATCGCTAAGAGTTTA
GAACTTCAAAATCCAGACAGTCTGTTGGCGCTGGCAACTCGCCCTTTACA
CGACTATTGTTTTTGATTTTGACAAAACATTCAAAAAAGCTAAATATTGA
AAAAAAAAATAATCAAAATTATACCAGCTTTCAAGCAGCAAAAGTTCCGA
TGGATAATGTTTTGATAAAATTTTTGTTTTTAAAATCTCCCCGGTTGTTT
CTTGTGGAAAAGAAATGGTGAACAAAGGGTGTAATAGTCAGACAGGATTT
TCTCTCTTCCTGAGTCAATCTCGAGTCTTCCGTAAGCTATTAGCCGGGGG
GGGATCCTCTAGAGTCGACCTGCAGGCATGCAGCTTGCATGCGTCGCCCA
AA
>deut_homeobox_tis.fa.Contig116
TAGCTTTCTCACGGTCCCATTAGATGTATTGCTCGTCCAATCAGCGCTCT
CCGTTTGCTTGTCAACCGTTTAACAAGTTTGACGTTTTTATTCGCGATCA
TTATCACAGGCTTAAAACGTCGCCACTTAAGCTCAAACGCATTGAGACCA
ACACAAATGGGCTTTGTTTGCCTTTTCTTAGGCTCCTGAAATTACTCTCT
CATTTTAAAAAATCAGCAAACAGCTCGCACTCATTAAATCAATCAGTCTT
GATCAAGTATGGATGAGAAAGCACGCGGCAACCCGTTCTCCATCTCCAAC
ATTCTAAGTTCTACTCACAGCCAGAGAGATAATGAACGCCGTGAGTCGAC
CGCGGGGAGTGAGAGTGAGCGCGATAAGCGCAAATCTCTATCGGGGGACG
TGGAAGGAGAGACTTTGCACCTAAAGGAGCTTACACCAGAGGACAAAGAT
GAGGACATTTGCGTTTGGGAGACCGAGTCCTCCGACTTAAGCCCCACCAA
GACGTCCCCGGACTACGACAGTAAGTACAAATTGAGTCCGCAATATGCGC
TATAGTGTTACTACTAACCGCAGTTCATAAGCAATCATAAGCAATACCTC
CGAAAACTTGCATAAGTTTCGCAATAAATTAAGAATTTGGACACGGGAGT
GTAGTTTAGGTTCTGATTGGTTTTTTCTGCTTGCAGGGTCTTTAGAAAAA
GACGCACACCTTCACGACGACAAAAGAGACGACAGCAAAAAGCGCAGAAA
GAAGAAGACTCGGACAGTGTTCTCGCGCAGTCAAGTTTACCAACTAGAGT
CAACATTCGACATGAAGCGCTACTTGTCTTCTTCAGAGCGCGCAGGGCTG
GCATCACAGCTACACCTCACGGAAACCCAAGTGAAAATCTGGTTCCAGAA
CCGACGCAACAAATGGAAGCGTCAAATCGCCGCGGAAATGGAGGCGGCGA
CTCTTGCTCAAGCCAGTCAACAGAGGATGGTGCGAGTACCGATACTGTAC
CATGAACAGAGTAGAGAACATTCGCACTCTTCGTACCCATTTTACCATCA
TCCGTACGCTAGCATGCAGTACCCTCCGAGCTTCTCGCATTTATTTGCAC
ACCCTCTACGGCCGTCCATGAGCTCTTTGGTGTAGGTCAAATAGCAGGTA
AACTTGTAAATATAAAGCCACCGTCAGGTGTGAATAGAGGGCTGGTTCTT
CAGAAATGGTCGCGAAGAGAGAACGCTACAGGGCTGACAAATATCCCCTG
CCCGACACCGACATTATGTTTGCAATGCATCGAGCAAGAAAACAAATATC
GCTGCGTTATATCAAAATACGAAGAACCGCCACAATGGGTCGAAAGAAAT
ATGAAGAATCTATCAATCGCATGAGTTTTTGTTGGACTGTACAAACATTG
TTAGATTTCAAATCGGTTTATTTATTGAATTACGCGCTGAACGGGGATCC
TCTAGAGTCGACCTGCAGGCATGCANGCTGCNTGCGTGTAGAGCCGTAAG
CTCGGAA
>deut_homeobox_tis.fa.Contig117
TTGTTCTGTATATATCCGTATGAATTTCCGTTACCTTACGGACCCTTAGG
GAATTACAAGCTGAATTAAACATGAACACACTCATAAGACATGTTACCAA
ATATCGAACTCCGGATTTTCTCGCCTAATAAAATACTCAAACGCCTACTA
CAGAAAGGCTAATCATTTCACGAAAACATAAAATTCCTGCATCCTCTATT
CCACTTATTTTAACTGATATAATCTATAATTAACCGAGAGCGTGGGCCGT
ATGGGAACGGGAATTATTTTTCCAATCTTTTTATGGCCCAGAACGAGGCG
CGCACGGCCCAAGCAAACGAGGACAATAATATATTTCTTATGAACAGCGT
TTTAAGAATCATTATTTGGTGTGGTATGGCGTTGTTTCCGAGCGGGCCGT
ACTGGGATTAGTTTGCATCATTGTAATATTTCTATGCTTAAAACCCCCAA
ATAGACATGTTACTGTGTACTCCCTTGAAGCGCGCAGTATCTAAAAATAA
ATTAGGGAAAAAAGGGCATATAAAGTATATTGCCTATCAAAATTTACTGT
GTAAAGGATAGAATAACTCAAACATGTTTAACGAATTGATTTTAACCTTT
CTCTGATCTCCACATGTAGGACTTCTTCCACGTTTTTTGCCTCTCTCTTC
AACTTCATGCGTCGGTTTTGGAACCAAGTCCTCACCTGTTTTTCAGACAA
GTCGAGGGCCATCACGATCTCTATTCGCCGCACACGGCTGACGTAATGAT
CGTAGAGGAATTCCTTTTCTATTTCTAGTTGTTGCACGGTTGTGAAGGCG
CTTCGTGGTGCATGATTTGAAGTTGATGATGACGTTTTCAAAGGTGTGGG
ACCATGGCGACAGCCTGAGCGAGAAAACGAAAAGACATACTCAAGTATCA
GGGGCGGCGTAGGGGTTTGGGGGGAGGGGGATCGGGGGGGGTTCAGCCCT
TACCAGTAATTCCACCATCATTTCTTTCCTTGATTGTTTTGCGCTCGCCA
AGGAAACCCTGAACCTCGTTAACAAACTACTTTGAACAACCTCACTGAGA
TTTGACAAGAAGGCCCCCTGAATGGTCCCCTCCCAACTGCATTGCATATT
TTACTGTGGTTCAATCCTGGCTGCGCTTGGGCTAAAATGAACCTGAGTCG
GGCCATTGAATTATTTTTTTGTCAGGCTTAATATACTTAAACCCTGAGAC
GAACAAGTGAAAACGTTTTCTAGTTGTTGGCGCCAAATCAGTCCGCTATC
AACCAAGTCATCAATGCTTAGCTATAACATTTTAAGAATATCTTTATGCT
TGGAAGGACCGAAAGAAAA
>deut_homeobox_tis.fa.Contig118
AGCGGGGATGGATGACGGCTCGTTAGCTCGAGTTATACTGGCGTCTGTAC
TAAAGAAAAGTATTGGTGGATCTTGGCATTATCAAGTGCTACCGCTGACA
TAGTGCAGCAGACTCATCTCGTGTTCTTTAGCACGCATGCGCAGAGAGGC
GATACTCGATGCGCGGTTGGTTTTACCGACAGCATCTTCGCTATTCAACT
CCACCTTCTCGCTTCGTGACGTGTCGTTGTCATGGCGACAGTTTGGTAAC
ATCATATATGGTCCGATTGATTGGCTTCCAGGGTAGAGACTGCTGCAGCA
GCTACAGTCGCGAGAGCCTGGACACGAGCTCAATGCGCGTGTGCTAAGCG
AGGCGGCGAGAGCCGGTTTGTAATGTGGGTATCCTGTGTGCTGAAAGCTT
GGTGGTAGATATGCGGAGCAAAGCTCACGTGGGGGGGTAGATAGGGTCGG
TGTTGGGTAGTAAAAGGAATGTGCAGGCGAGGCTGCATAGGAATCGTGTA
ACCATGGATACGGAAAGCCTGGTCCGGCGTAGCCGCAGAGCTTCTCGCGT
TTTCGCCACTTGGCACGACGATTCTGGAACCAAACCTAGAAAGGCGCAAA
GGAATATTAGACACTGGACAGCAGACATTCGACAACAGGCGACATTAAAA
CTCTCAGACCTTCGACAACAGGCGACATTAGAGCATCAGACATTCGACAA
CAGGCGAAACTAAAACATCAGACATTCGACAAGAGGCAACACTAGAGCAT
CAGACATTCGACAACAGGCGACACTAGAACATCAGACATTCAACACAATT
TAACAAAACTGACCTGTATTCTAGCCTCCGTGAGACCTAGTTTAGCCGCC
AACTCCTCCCTCGCAAAGACGTCTGGGTAGGGCGCTTTGTCGAACGCTCT
CTCCAACTCCTCTATCTGGTACTGGCTGAAAGTTGTGCGGTACCGAGTCT
TCTTTTTCTTGGCCGCATTTGCCGAGGAGTCCTCGTCGATATCTACGTTC
TCTGAGCCAGTAGTAGACGGTGATTTGGAGTCTGCGCATTTAGATGCTTT
CAAGGAGTCAGACTCGATGTTGACCGACTCTTCAGGCTTTTCTGTGGGTG
GGAGAACACAATATTATTAAAAGCGTGTCGCATGAATTTAAGAGTAATGA
AAGTCAAATTAAAGAAACAGGAGGTTGGATCATTACATCGCGTTTTGCTT
GTTGCTAACTTGAATATCTAAGATCCAAATTCGCTAAAGCATCACCATTA
CCAACCGGGTGTTACCGAGCGATGGTAGACTCGAAAAAAAATGATTTGTT
ATGACTTCTTTTGATGAAACCTGTACAGGCTAAACTTATGGTTTAATGGT
TTTTGACAAGAAAAATAAAAACAAGCTTAATGAATCATCTTAAGGCCGTT
AATGTCCCGCANAGGGAATAAATAACTTTTCGCTTGCTAAAAAGAATCGT
CGCGCAGTCGTTTGGTTGAGAAGTCTTATGTATAACTGGGATAAACTTTA
CGGAGATGACAATTTTGAAAGAAAGATTTTTTGTTGTAATCTATTAAACA
AACAGGAAAGCAATATTTTTATA
>deut_homeobox_tis.fa.Contig119
GGAAAAGAACGGAATATTTTTCAGCCTTGTTGAAGAACCTATCGGAGGCA
GGGACCAATTCTTTTGCTTTTTTGTAACACCGATAGAATATTCCTGACTT
ACGAAAACCCAAATTTGCGTCTGACAGAATCTGGGTGAAAATTGTCCTAA
GATTCTTGTAACCAAACTCGGCTATAGATTGATTTTTAATTGCCTCACGG
CAGGGCTGTATGATGGCGTTGTTTAAGCTGCCATTGAAAAACAACAGAAA
CAAACTCAAAACAGTTTTAAGCAGTATCTAGATTAGCAATAGACTAATAG
AAGAGAAATTGGTAAGAAATCGCTACCTTCCTTGCATCTAATAACCAGCT
TCTCCTAGTCGCAATACATATCTTTTTGTAGTCAGACCACAGAGTGACAT
ATTACTTTCGACAAATTAATGCGTTTGTGGTTTGATTCCACTCACCTGGC
CGAATTGCGCGCCGAAATGACTGTTTACTCCGCAGCTGTCTATATCTGTT
TATTTGCTTGTCACTTTGAGGTCTTTTTAGTCTACATGTTAGAACTCCAC
AAACCTATCTTCGTCTAGAATAACTTAGCAATTAGTTATTTTCGATGGTG
AAATGTAACACTGAACGCTATAGATAAATAGATGGAGTAAGATCTACTTA
AATATTTTGTGGCCCAGAACAAATATTCACCATATTAACATTAAATTTCC
CCAACAGATAACGAGATGGAAAGGAATGAGGATGCAAAATCTCGAAAACG
AAAAGAGAGAACCGTGTTCTCAAAATACCAGCTTACTGAATTAGAACGCG
AATTCTGCCGAAACAATTACCTTACACGACTACGGCGCTATGAGATTGCC
GTCAGCTTGGACTTGGGAGAAAGACAAGTCAAGGTCTGGTTTCAAAATAG
GAGAATGAAGTGGAAGCGAGGACGGGGAGGTGTTCCGGTCAAGAAATCTG
CTGCTTTGCAGGCGTAGTGAACTTTGTGAACGATGTAAATAGTACGGACA
AGATTTAATAACAGCGCGCGGAAGACTGAAATATGCAAAAGCTAGCGCAG
TTTGTTAAGAGAGAAAAAAGAAAAAAAATACGTACACGTTAAGTTTTTGC
CTGATCAGATTTATTAAGCACTAAGTTTTTTTCCAAAACAAGGGATATAT
AGATTAACACTGTATATATTTATTTATTTATTGATGATATTATATTTTGG
ATATTATTTCTATGCATTGTAACGCAATTGCTTGTTATAGGAGAATCTAT
CAAAAAGACATTTCAAATAAAAATTTTCAAATAAGACTGTGAAGATACCA
AGTTTGATTAAAAAGAAATTGTGATTCTTAGATGTGTTTTAAGATGTGCC
GCATTTTCACAAATGAATCATCCCTATCCCCCGCCGATTGAACTTTTTTC
GTAGGCCTCGTTTTATGCCAGAGAGTCTGCTTTAGTAATCCTATATCTGA
ACAATCTTCGGATAATCCACAAGGTCTGAGCCAATATTTTTTTTATTTTC
AAGACATTTGCCCCCTAACTCGTCAACCCTCTTTCCCAATCACATTATTG
CATTATCTCAAATTACACATAGCTCGCCGAANAGTAGCGAAACCGCTAAG
AAGTGTGAGAACTTGTAAAGGCAGCTAGAACGTTTGTGATAAAATTGACT
TGTTATTCTTGTATAAAACGTTCCCCTTTACTATAATACATTTGCATTCT
ANAAAAATCTNAATGACCATTATTAAAGGGAGAGACTTTGCAGTTGTGAA
ATACTTTCTCAAAGTCGTTTA
>deut_homeobox_tis.fa.Contig120
AAAGTGGCAGCATACCCATTGCTGCGGCCCCTTTGTTCAGGGCACTGCAG
TTATTCACTCCAGGGAAGTCCCGGTACGGCCCCAGGTGCAGAAGCTGGAT
TCTGTCCCTCTACAACATATGCCTACACAGCCCGATACGCCAGGTAAACT
AGAGCATTTACTACAAAGCACCACTACAAGCATGGCCCGTACAGCAAACC
CGATCATGCAAAGCCCTCTTGAACAGAAGCGCGCTTGGATTAGCACGACA
CATGGTATGGTGGGCCTTACAGGTTTGATGGGCTCGTAGCGCCGTATTTG
CATTGATCGCCTCGTGGTTATTTATATGGAGGTGAAATGCTAGCAAAAGT
GTCTAATGGTAGCTTGCTGTGGAGGTGATTACTAGGGTCTTACACACACC
GTAACACTACCCCCGGAAATAAAAGCGTAAACTGCCCCTGATCGAGCTAA
GGGTAAATGCCCCGTAATTGAATTCCCATAGCTTACGAGGTATCGTTGTG
TTTGCCATCAGAGGAAAAATACCCGTCAGAGCTCTCTCCCTCCGCCAAGC
TCACACATAATACCCAGGATTGCTCCGATATGGACTCAGATAGCGGGGAT
TCCGCGCCGAAGAGAAAGAAGCGTCGAAATCGTACCACGTTCACAGCGTA
CCAGCTTGAAGAGATGGAGCGCGTGTTCCAGAAGACCCACTACCCTGATG
TGTACACCCGGGAACAGCTAGCACTCCGCTGCGCACTTACGGAGGCCAGA
GTCCAGGTACAAAACAAACAATAACACGCGCGCCTCTATCTAAACACTCT
AAAGACGGCGCGACACGGGCCAAACATATCCAGTCTCATCCACTTGACCG
CTTGTCCTAGCCAATGAAGAGCAATTTGTTGTAATGTTATTAATGTGATC
CACGCAATCGATTCACGATTAATTTAATTATGTTTTATTTGGAGTACTGT
TATGGATAAGTAAGAGATGCGAATAGCAGATTACGTGAGTGTATTTTCCC
GCAATGTCGGTAAACTCGACTGCGTATCACTATCGTGCCCATTATGTTTG
GCCCGTGTTTACATTTCAACAAATGCGATTATTCTCTTTCCAGGAGAATC
ATTCTCAATGGAAGAGGGTTTTAGGAAATACCCCTTACGCTTGCTAAATT
CTCTGAAAAAGACGGATTATTGATCATCGGCTTACATTTGCTCGCCATGT
TGTACGTGACTGGGATTTCTCGTCTGCTTGCCGCGTGAAAACTGAAAGCG
TTTACGGTTGATCTCTACCCAAGTGCGTTCGCGGTCTTGTCGCTAACGAA
GTCTAGATAACGTAAAACGTCTCGGCTAGATAAAAGGATAGAAACGTCTT
CGTAAACAAGATGTGATCCACGTCGGTATTCTGGTTATAGCGGTAACTTT
CAGAGGAAATTCACCTACAGCTGCCGAAGGAAGAGCCTCTATTCTCCCAG

>deut_homeobox_tis.fa.Contig121
GTCAGCTGCATGCCTGCAGGTCGACTCTAGAGGATCCCCAGTGTCGAGTA
GTTTTTCTCTGTGCCGGATTGGTGACGGTAGCACTCTTGAAAAATACCGC
TACCGGTGCGACTGCCCCTTTAATATGAATGAATTGTTTGGGTTACGGCC
GGGTAAGAAGTCAATAGGTTAATCCTATTTTTGTCATTTCTACTCCTCTA
ACATAATGCTTCTCGTCCTTCTTGATGGTTAGAATTAACGGGCTTTCCCT
GCTTTGTTCGTCCCATCCTTCCTTTAAAATGATGAAAGAAATGACGCAAG
GTGATCTGCGCAGCCGTTCTTAGCCTGACACTTAGACTAGACGCAGGAAG
ACATGTAATACGATTATATACAGAAAGATACATAGCAAATCTGAGATCGT
TACAATCAAACTCAGCACCCAATATTTTGATGAATACGTTTTTAGTTTTA
TCATTGGCATTTCGAAACTCGAAACCTTAGTCTTAGGTCTCAAAAGATTT
CCTATTCCCTTCAGTTCGTTGAATCACTGCAGCACCCTTGACCTTTTTTC
TCAGTAAAATGCCCTAAATATGTATGACTTGCTTGACGAGTGATAGTCCA
ATTTTCCCGCGGTTTTTAGACCCACTGACCACTCATGATAGACAGTAACC
ACGGACAACCAAACAGTTACCAGTAAACCCAGTCTCTCGCGGTTTTTCGC
TCTCACAGGCTTCCCATGACGTCTTCTCGCATCGGCTCTCAGCCCGTTCC
TCTTTCCGCCAGCGCGTTCGCCTGTTTTGAAACCATGTGCGAACTTGGGC
GTCTGTCAAGTCTATTTCTGCTGCTAGGGCTGAGCGGCGAGACTTGGAGA
TATACTTCTCGCAGACGAATTCCTCCTCGAGTCTTTGAATCTGCTTCTGA
CCAAACAGAGGCCGCTGTTTTTGTTTCTTTGGGTGCTTTCTTTCTTGTTT
GGTGTCAGCATTTCTTTTATTTTCTGAAAAAAGTAACAAAAAGAAAACAA
TAGAACCCTGCAATGCATCTGGTTCAAATGGCTGGTAGGTTAAAAACCTG
TATTTTTCTAGAGGGAACATAAATAAGTCTTCTTGATGACAACAAGATCA
TATTTTTAAACACCCCCCCCCCCCTCCCATTATGTTGATAGCCAACAAAG
CTTTTTACAGAGCGGATGAAGGGGCATATCTAGGGGATCCTCTAGAGTCG
ACCTGCAGGCATGCAAGCTGCTTGCCTGTNNNNNNNAAGAAA
>deut_homeobox_tis.fa.Contig122
GACCCCATGGAAAAAAAACTCGAGAAACCCTGCGGGGGAGTTATCCAGTG
TATGGGCGCCGCGCTCCGGGGAGGCCACAGGTTCGCATCAGCGGGAAGGC
CAAAACAAAAGGCAAAACAAATGCTCCCTTTTTCCCATTGAGGCCATCTT
GAGTGCACCACATCCCAAGAAGAACCGTGTAGCGTGCGCGCGACCACCGA
GGCAAGACCCGTGTGTCACACAAGTGGGAAAACCCGACGCTCTCTCCACT
CTAGAGACCTTTACTAGCGCAACTTTACAAGACGCGGGGGCTGGGAAAGT
AAAAACGAAACGCGGTAAGTTTAACACCAAGAACAGTGACACTGTGGAAA
CACACACACACACACACAAGTCGGGATAAGCCCAGGAAACGTTGTATTGT
AAGAGAAGTCGAATTGGGATGATCTTGCTTGTGGTATGTAAGCCTGAGGT
TGTTTGCGCACCGAGCAGCCGGATCGCAGAGCTGGGCTTTGTGTGAATCA
GAACAAATAAAACTGACCTTGCTAATGCTAGGCAACAAATGTACAGCTCG
TTGGGCAGACCTGTTCTGAGCTGTCTATATCCCGTCATAAGAATGTGTCT
CTTTTTACTTACACAATTAGGGCCTCTTAGTCCATTCAAAAACGATGAAA
GAAAACGATGGTTCGAAAATGACGTTTTGGCTCTGACAATTCAATCAGCA
TTTGATATTTCAAAAACTGTTCTGATACATAATTGGGTTATAATACATTG
AGTGTGCTTTTGTGGAATAATGGAATTACTAATTTGTGCCGTGCACTTTT
ATTTGTAGCGACCATGACGTTGGAGCAGAAACTCGAAGCGATACAAGCAA
GGCTGAGCCAACGAAAGCGGAGAAAACCACGAACATGCTTTACAAACCGA
CAAATTATTGAACTTGAAAGAAGGTTTATGTATCAAAAGTACTTGTCACC
TTCAGATAGAGACGATATAGCTATGGCGCTAGGGCTGCCAGGAGCCCAAA
TCATAACCTGGTTTCAAAACCGACGCGCAAAGATGCGGCGAGACGTGGAA
GAGCTCAAATCGGACGTGAAGGCGTCGAGCATTCTTAGCTCCGAAGAAGT
CAGCAAACTTTGCGAAGACTTGGAGATTTAGCTATTGTTTAAGATAGCAA
TTATTTGTTAATATCAATTGAAAGAAAGACTTCCTATGGAGTTGATTCCT
ACCTACCATTTCAACCCTTAAAGGAAGACATGAAAGCGCGGGTCCCGTGC
GAACTCGTCGTGCAAACTTTCAAGTAAGAGACTATATTTATAAAGCATTT
ACATTACATTCGTTTTCTTGGAAATTATAAATACAAGACTGTACATGTAC
AGAGTCGGGTACAATGATCAACTTCAAACCATTGTTGTTCAGATTTGTGA
AAAGTACTTATTTAATTAGCGAGATATATATATATATATATACATCCATT
TCAACCAAGTTATAGTCATACGCCTTCTACTGTGCAAGAAAAAGGGACCA
TGGGCAAACTAGAACGGTTCTTCTGATATATATTTTGTTCGTGCGTTTTC
CTCGTCGACACTATAGTAAATTGAATTAGGACCTAATTCCTTAAACTAAA
TCGTAAATCTTTCTAAGCTATCACAGGGGGACATCAAGCACTCCCGTGGC
ACAGCGCTTGGAATAACTTGTTTGATTTATGATTATCAAATCAACTTTTG
TTAGCTGTACGCGCATACAAGTCACTCATATGATGAATTTATTTGTTCCG
TTCATGTACTTTTACAAGATTTGCCAGGAAACATTGATTTTAGGGTCTCG
AAATTTGTAAAAGAGGTATCACGTAGAGATATCACGTAGAGGTATCTCGT
AGAGCGCTACACTCGAAACGATGCGAATAAAACNGGGGATCCTCTAGAGT
CGACCTGCAGGCATGCAGCTGACCTGCCTCC
>deut_homeobox_tis.fa.Contig123
CGGAAAGATAGGAACAAGAGAATTCGGTTAAAACAAGATAATTGTTTCAA
TAAATTTTTGTTTTGCTTATAAATGATTGAATTGGAAACTCAGCAGGAGT
AAGAGTGCGTTTTTACTTATGTTTGAGATTTTTAGATCTTGTCTTTTACT
TTTTGTTCGAGATGTTTAGATCTTATTCTTCACTTTTTGTTTAAGATTTT
TAGATATTATTCTTCGCTTTGCTGGGAATGGGCAATAAGATAGCCATCTA
GACCGTCCAAGAACAGTGCTCCTGAATTGGGTGCAAAAAGTATCTCGCAC
ATTAAGTGGCTACCACACGCTCCCCACGAATCCCGCCTTCTCTGCATGAC
TCCACAATAAATACTTGTTTTCGTGACAGCTGTAGTTCTCTCTTTTATTA
TTGTAGTTGATGTATGTGTTACAATGCAGGCATATAATCAAATGCTCCAA
AGTTGAGTTAACAGTTCAAATCTTGCCCAAGTGGCAATAATAAACAAAAG
CTCCACATATCCACATACCTGCACCCTTGACTCTGGAAGGTTGATTTTAA
TGGCGACTTCTTCTCTCATGAAGATGTCGGGGTAACGAGTCTTGGCGAAC
AGCTCTTCTAGAATCTCGAGCTGATTTTTCGTGAAAGTCGTTCGTTCTCT
TCGCTGCTTTCGTGGATAGCCTTAAAAAAGAAATATAATATTGAAATAGT
GTGCTTAACTCAATATTTAACCAGAACACTGAGGAAAAAATGAACGAATT
GAAACTGTTTGTAGATAAAGTAACAAACCAGAATTCATATTAGTCTCAAT
TGCGATTGTTCCTTGGGGGGTATTGCCCCTGTTCTCTTCCCTGCAATTTT
GCCCAATTTGGGATTACGGGTGTAACAATTTGTAGCCTCCCCGATGTTAC
CAAAGGGACCAGTCACAGGTAGCATCATTCAAGCTAAGAATAATATCACG
AAAACTTTTAACAAAAAAACGAACAAGTTTGATACTAATAGACTATGCGT
TAAGGATGTTGTAAGAATTGGTTGCCAATTAAAAAAGCATAAAAATTAAA
AAAAGCTGCTGTCTGTGGCGATAGTGGTTTGGGTACAAGAGGAGAGTTCT
TGTTTTACTATGGTCAATCACTTCTCTTTTCCAGGGTCATTAGCTAGCTT
TCTTTTTCGTTTGTTTCAGTCGAGTGCATTTTTCTCTTTGTTTTAAAAAA
ATCACTGCCACTATTTATACTCTCAGATCCCTCTCTGTGTTAGCTGGGTC
AGGCATCTTTGGAATTGTCCGGCAGGAAATCGAAAATAGTGTTGTCGTTC
TTTTAGGGAAAACAACGTTGAATACTTATGGTTTACTTTGTCTATTAAAA
GGTAGTTAGATGGGAATGTTAGATAATGTATGGTTCAAATGGTTGTCTAG
CGACAATGACTTGGCTTTTTAAAACATGTTTCTTGCTTTGTGTTTTNAAG
CAGTCATAATGCCNNNNNNNNNNCATTT
>deut_homeobox_tis.fa.Contig124
TGTTGCTCACTCCCCTCGGGCATTCAGATGCCAATATATCAACTTTGTGC
ACGAATTCCTCTGCAATAATCACTGATCGATTATTTGTAATTTTCTTCCT
TTTCTCTTTTTTTCCGATATAGCTGTCGTTTCCGTCAAGATCGAACAACC
TGGTAAGTGATAAGTAAAATCAATACAAACCGTTCGACTTCATTTCCGCT
CGTCACTAGTATTCATATAACTAAATCGTTATTTCCTCTTTCTCGCTAGA
TACCGACAAGCGTATTCGACTCGTTCGATGACTCGCATCTACTTGCTCCG
CAACTCGAAGCTTCTCCCAAATACCTGACGAAACCATCAAAGCAGAGTGG
CTTCTCCATTCCTGGTTTGCACTCGTCGCATTCAGCTGACTCTGGAGGCT
ACGATGCGCACGATATTTTGGACCAGATATCTGCGTCCTTACAACCAACA
GTCAGTGAATCTCAATTTGATAAACCATTCGAAACTCCTTCTCCTATTAA
TATCGCGTCGGGACATTCGCTGCACGCGTTACACTCGGCAATCGGTCAGC
CTGCCGATGATATGAACCCACGAGAGCTGGAATGGTTCGCGGAACGCTTC
AAGCAAAGAAGAATTAAACTTGGAGTAACACAGGCCGATGTCGGGTCCGC
GCTTGCACATTTGAAAATCCCTGGTGTTGGTTCCCTCAGTCAATCCACTA
TCTGCAGGTTTGAGTCGCTTACTCTTAGTCACAATAACATGATGGCACTA
AAGCCTGTGCTCACAGCGTGGCTCGAGGAGGCAGAAAAAGCGTATAAAAC
CAAGCAGTGCAACAGCGCATTTCTCCCGAACTCCGACAAGAAACGTAAAC
GCACGTCTATCGGCGCGGCGGAAAAGCGCTCACTGGAAGCGTACTTCGCA
ATGAATCCGCGACCTTCTAGCGACAAAATTGCGTCTATCGCGGAGAAACT
GGACCTTTCTAAAAACGTTGTACGCGTTTGGTTTTGTAACCAGAGGCAGA
AGAAGAAGAGAATGAAGTTCTCCGTACATTAACTCAGGGAATTCTTTTCC
TGTGTTGAATTACGGCGCAAAGTCTAGCCCTGGAATGTGTCTGGGGAGTT
CGGCTGCTGCGACTCAAACGTTGAACTAATTTTTATTTATAACCTGAAAT
TCCCGTGAATGGTTGAATGAAAATAATGGACATCTACGCCGAGGTTATGA
AATCTCCTTCAAGGCGAAATGTGCGAAGAAGCTTGAACTTACAAATACAA
GCTAAGTGAAGAATAACTAAAGAAATAATAGAGAGAAACCGCGCCAGGCT
GTTAACAAATGCCGTTGAAGACAACTTATTATCTCCCAGAGAAGTTGTTT
TGAATTGCTCGTGGACAAATATTATTGAACAAATTCGCGTTGGTTTTAAC
AGAGATGCGAAAAATTCCTTCGCATTAACGACGTTAACTTCCGGGCTTTC
TCATAAGTTCCTTCCGAGTGTTTTACTCCGAGAAAATTTCACTAGAAAGG
TAAACATCGAGGAAAACATAGATCTCTTTCCGCACCTGCCAACGAGGCCA
AAACTAATTCTTTACATTTGAACAAGTTTGAATCCATTACAACTAGTTGG
GGTATGGTAAATTTCTCCCCTTTTGAACAAAAACCCGATCCGGAATGCCC
AA
>deut_homeobox_tis.fa.Contig125
CTATGGTATTGATACAGTTTGAGTTGTAGTAGAAAGTTAAAAGAACAACT
TCGATCCAATACTTTATCATTCCCACACAAAAGGCTAGGCCTATGATGGT
GGCAATAAAAGAGACAGACAACTATACATGTGTTTTAACGTAAAAAACTT
TAATAAGTTAGTCTTGATACTCGTTAAGGTTTGAACAACCTTGATTATAT
AGAAAAGTATGATAGATATGCATTGATATTTCTCTGTCACGAAGACTAGC
GGACGAATTCCTTTTGGTCTTGATTCTAACTGTCGCCAATCGGGTTTAAA
TTTCTCTCAACTAGGAAGACCACAGTCATTTTTACTTTATATACAACTTT
GTTTTTACCCTATGGCTAAGTAAGAAAAACAGTAAAAGAACAAATCTAAA
TTAATCTACATTTCTTTGGCTTGAAATAATTGAACAAAACAAATGAGACT
GTTTTTTACGAAAGCTATGGGTATGTTATGTACAGGTAGACTGGCGTTCG
GGGAATAATTCTCATCCCGATAGGTATGGTTCAGTCTGAATTATGAAGAA
TTTAAATTCTATTCCTCTTTAATTCGCCTAGTGTCTTTACATCCAAGAGT
GGCTGTTCGATTTTCTTACAGTACAGTACGTATAGGCCGCCTAATAGCAT
TGCCCCTGACTCGATTAACTCGCGCGGTTTTCATAGTACTGAAAGTCAAT
CCATATCACTGTATTATAGCTCGTACTGACTCAAGGCTAGAATTCACTGA
TTTGCAACTATAGACGCGACTGTCACCCCAGTATGAGGATGGTGGCCGCT
CTCCTCGTCTCCGTTCGTTACTGTAGCAGTCATTCTCTTCTCTTTCTGTC
GCCTGTTACAGAACCATACTCTCACCACTTCCTTGTCAAGCCCGAGGTTC
TCTGCCAGCGCGGAGATCTCTTGCGCTGTTGGTTTTGGACTCTTGCAGAA
ATGATTTTCTAGTGCTCCTTTGACAGCGACCTCGATGGACGTTCTCTTCT
TGCGCTTGCGTCCAGTGGTAGCAAGTTTATCCACTCCTCCCGTAGCCCCA
TTATTGTTATCAGCTTCTTCTAACCATTTCTGCAGTAGAGGCTTGAGCTT
GCACATGTTCTTGAAACTCAGCTGCAAAGCCTCGAACCTGCATATGGTAG
TCTGACTAAAAACATTGCCATAGAGTGTACCAAGCGCAAGTCCGACGTCC
GCCTGAGTGAACCCCAGTTTGATCCTACGCTGCTTAAACTGCTTGGCGAA
CTGCTCCAAGTCGTCAGAAGTCGGAGTATCGTCATCTGCGTCAAGAATAT
CGTGTTGAAGCTGGGGGTCTTGCACGCCCGGGTTCTCGCGAATCGTCTGG
TTATTCGGCGCGAATGAGGCTGGCAGAGTCATGGAGCCATTCACGTTTTG
GTACGCCACTGAGACAGGACTCCCTGGTTGCAGCGCAGCGTTCAGATGTA
TACGAGTATGGTCAGGCGATCCTGCATTCGGTGGCGTCGTCCAGCGAACT
TGCTCCAGCATACCAGGGTGGCCGGGCCTGTGGTGGACTAGTGTGGCGCC
CGATGCTGTGGTCATTACAACTGGCGAACCATCGTCACGTAGCATCGGTT
TGACTTCTTGCACGCTCATGGCGGAGTTTGGCGGCCAACCGACCGCTCCG
CTATGATCTTGTACAACCCATTGATGGGTAGCAAGATTCTGGACCCGCTG
TTGCTCGCTCACTGGATTTGGCTGAAAAATAGTTTCGTATTTCACGACCG
GTTGCTCCTCGCGATAGCCATAGTGGTCGGTT
>deut_homeobox_tis.fa.Contig126
GGATGCTGGACCTCAGCTAGCGGATATGATTTCGGGGATCATTATCAAAC
CGTTGTAAACTTTGCTATTTTCTGAGTGAATGGCCACTGTACATTTGTTG
AAAGAAGTGCCAATAACTAGGTGTGAAAAAAAAAACAACGAAAGGACGGA
AAGCCCCGCTCTCGTACTAAGTAAAAGCAATTAAAATGTATCTGTCTTTG
ATAATTGGACTTTAAATACACAGAGAACAACAACACTTGAAAAAGCAGTT
CATTATGTGTCTAATTGGGTCTCTCACAAGTACTATGATATATTTTGACA
GCCTTTATTTCGCCATTCAACAAATGGCCCGTTCCCATGTTTTTTTACGA
TTGTTTGTTTATTTGTTGGATAACTCCAAAACCTGCGTGTTTATCGTTCA
GCACTTTTCAAAGAATACTGGGTTTTATAAGAATTCGCGTGGGAAGGTAA
AATTCAAAACGCAAGGCGGATCAAATATCCTTCAAACTCAATGTGTCAGT
GAATAAGAAATAAACGAAAATACAAACAGAAAGCTTCAAACTGGGACAAA
TTACTTTTTTCCATCAATTATTACTAGCGCAATATTAAAATGTTGTTGCA
GAATCTAAACAACAGTAATAAAAATGTCACGTTCAATTTTCAAAGGTCCG
CCGCGAAGAAAACGCAAAGAAAACAAACCGAGACGCCAGAGGACGACATT
CACAAGCGAACAGACTCTAAAGCTAGAACTGGAGTTCCACCAAAACGAGT
ACATAACCCGTTCACGACGATTTGAGCTCGCAGCATGTCTTAATCTCACC
GAAACACAAGTCAAAATTTGGTTCCAAAACCGCCGCGCGAAAGACAAGCG
CTTGGAAAAGGCGCAAATGGAGCAGCAATTGCGTTTGGCTAGCTACACGA
ACACCATGGCGTACCCAGGCTCTTATCTGAATTACTATTCCCCGCATTAT
TTTAAAAACGCGCCTACATCTATGGCGAGTCCTGTACCGGTCAGCCAAAG
AATATCATAAAGAGTGCGCTTCGCCTAGCCAACTGTAAATAAGACGCTCT
GAGTTGTTAAAGGGTTTAAGAGGGAGTATGTGAGTAAGCCCAAGAGGACA
GAACTAAATAATAGATGTTATTTTGCATGGTATTGACCGTGCTTCTACTG
AAACGATTTGTAAATAAAGACCAGTTTATGATAGGTTGGTATTACATTTG
AAGTGTACAATGTAAACCTTCACAATCACTCGGCTTAGGGCCATATGGTC
TCTACCATTGGGTATGGTCTTTCGAGAGTTTGATTTCGGGGGGAAGGCGG
CAAGCAGAGGCGCACTAAAAATGGAGAAAATGGGACAAGGGAATGGAATG
CTTCTCCGTCAATCGTGCTTGAAATATTTATCACAAGCTGGGGCCTAGTT
ATAAATGTCGTCAATAATTATACTCAATATATCATCATCAACGCCAATCC
TTCCATGAATTCTATAAGTATAAGTCATGAAGTACTATAACGGGGATCCT
CTAGAGTCGACCTGCAGGCATGCAGCTTGCATGGCTCC
>deut_homeobox_tis.fa.Contig127
GGTGCGCACTCCCGTTCTGCTCGTACAACTAGCAGGTCTTTTGGAAGTAA
TTTTCGACCGCAGACTACAAGCTTAATTAGAACAATACCATAACTACGAC
AGACGCTAGTTAATTTGAAATTTGAAAATGTAACAGTTCTGAGCTCCAGA
TTAAACAAGCTAAATCAGGGATGGCCATTTGTGGAATAAGGTAGCGTCAG
GTTGACGTCTCATCAGCCCAACATAGATTTACCGACACAAAGCACTCGCA
AAGCACAAAACAAGTACTCGAACAACTGGTCAAACAGATTCAAGTACTGT
CCATTAAAGTTGTGAAAAACTTGTTGATAATGTTTGCCGTGGTGGTGAGA
GATGTGGCGGACCGTGTACCGATAATACACCACTTCGAGACTGCATGACT
ACGCAAACCCCTACACACGCACAGCATACGCCGCAAACGAGGCCTTGTAC
AGCTTTACTTACCTTGTTGGTAATTGAGGTGCGAAGAGTTTTGGAGTTCC
TGTTGACTTTCGTTGCTACCATCACTATTATTGCGAGCGATTCGGGACCT
ACGCGAAGGCCTGGATGGTCGAGATGTAGGGGTCTGCCCCCCTGATTGCT
TCAATCGCCTCTCTTTAGACCTTCTATTTTGAAACCACACTTGAATTACG
CGCATATTTAGACCCGTTTCCTGAGCGAGTTTTTCTCGAATGTTTCTGGA
CGGCTTAGGAGTTGCCGCAAAAGTAGATTTTAAGGCCTCTAGCTGCTTGG
CTTTAATAGTTGTTCGCGGACCACGTCGCTTGCTCGCCAGTGCGGCGTCC
AAATCCTCGTCCAACCCGTAACTTAGATCCTTTGGCTCATCTATGGCATC
TAGGAAACAATGAAACATAACATGGTAAAAATTAGAGTTATTAAGATTAA
ATAGCTTGTGAGAATGAATAAACAAACTAATTCGTTGAATTATTGTAAAA
GTTACCATCAAGGTTGGTCGGATGGGAATGATAATAATCGTCCCTACAGA
TGAAACTGCCATCTCCGATGTAGTATAGCTCGTCGCCTGTTGTTATTTGG
CGCTTGCAGTAGGAACAGACAAAACAGTCAACGTGGAAAACCAAGTGTTT
TGCTCGACGAACCATATCGTTTGGCGAGATCCCTTGATCACAGCCTGAGC
ACTTGGTCCCGTATCGTCTGCCAAAATTAGAATATTGTCAATTCATCAGT
GCCTTCTCATAGGCGAGATGTACATTTACACTTGAACACTTCCTAGAAAA
TCAAAGAAATCTCGGACATAAGGCGGCGATGGTGTCGCGCGGTTTTTATT
CACCATGCTCATTCATTGACAGTACTCACCTGTAGAAGTCGGTTTTGCAG
AAGAGTTTGCCTTCTCGTGAGAAACATCGCTCTGTCAATGGGCACTTGCA
GTCGCTACATGGACACATGCGCGGCCACNCGGACCAGCCATCC
>deut_homeobox_tis.fa.Contig128
TGGCTGGTCCGATTTTGTCACCCTTGAAGCGTAGCGAGAGGGCTCCTTCT
AGAACTTGACTTTTCTATACAACTTGTGTTTCCCATTTCACACGCTTTTG
TGGAAAATGTTTAGGGTTTTGTCATGTGATCCGATTTTTACATCCATCTG
CCCGGAGCAATTGTGAGCTGAATGACACTTGCCCCTTGTCAATGTGACGT
GTGGCCATGGTAACGAGGCAATTAGTACTGGAAGAGCCAATCAGATGAGA
TAAGCTTAACAAACGTAATGACCGATCGCAGTGATAATATGCCCCATGTT
TCTAACTCTCTTGATAAATACTGACACTTCACAGAGATCTTACCACACCC
CTATGTTTAGCTTTAATAGAGTGCATCAGCCGGCGGACGATCACATCTGA
CAAGTCTTGCAGTGCGGCAGTACTGCGACCGCGACCATGTTCGCACCGTT
ACCAGCGCTCAGCTTTAGCGCACACCAAATCGCCCAGGTCTGCGAGACGT
TAGAGGAAAGCGGAGATGTTGAACGCTTGGCCAGATTTCTTTGGTCCTTG
CCTGTGGCTCCGGGAACATTGGAGGCTCTGGGGAAACACGAAAGTGTACT
CCGGGCTCGCGCTATAGTCGCATTCCACATGGGAAATTTTCGAGACTTGT
ATCACATACTAGAGACGCATCGGTTTACGAGGGAGTCGCACGCTAAACTG
CAAGCGATGTGGCTTGAAGCGCACTATCAAGAGGCAGAACGTCTGAGAGG
TAGACCGTTAGGTCCGGTGGACAAATATCGTGTTAGAAAAAAGTTTCCTT
TGCCCAGAACAATCTGGGACGGAGAGCAAAAGACTCATTGCTTTAAGGAA
AGGACTCGGAGCTTACTGCGTGAATGGTATCTACAAGACCCGTATCCGAA
TCCGACTAAGAAGCGCGAACTAGCGCAAGCAACAGGACTGACTCCAACAC
AGGTCGGCAACTGGTTCAAGAATAGGCGGCAAAGAGATCGAGCCGCTGCT
GCTAAAAACAGGTGAGATTATCCGCAGTATTTCCAGTTTCGTGTGTTTGT
GTACGGTGTTTGTTTGTATGCCAGCGCGCAGTGCGCGGGGTCGTAGGCCG
ATCGTACGGACGTCGAAGTCACGCAGAATTGCACTTAAATCTCAGCACGA
CACTAAAACCACGGGCTATTTCCTAGCATTGGGCGAGTGGCGGAATGGCA
CGCATATCGCATAGCCTTCTCCATTCCCTTTCAATTGGTTTAGGTGGTTT
ACGGTGTATAGATGCGCTAAGGGTTCAGTCTGATCGTGAAAGTTACACCA
CGATTGATATTCTTAGGCCATGTGCGCCAACAAAATATCACCAAATGTTC
AACTACAAAATTGCATCTGGAAGCAAATAATGATCGAAATCTCAATTTGC
GGTAAATAAAGCTAAAACTAATATAACTTTATGAGCCATAAGGCTTAATG
AATACAATGTTGAAGCTGCTGATAAACAGTATTGCCTCGCAGCAACAAAG
AACTACACTTAAATTTAATGTCGAGATTTGACCACACATCGATTCAACGA
CAATTTCTTAGTCTCTTATTTTTTCTTACGCTGTGATGTTTGGCATAAAA
TTGCCAATTTTGTCAGATACTTAACGGTGATTAGGGCAGTTATGTGGTTG
TATTGTTTATTTGGGTGCAATCCAATGATTGTGGGTAAAACGC
>deut_homeobox_tis.fa.Contig129
AATTTGGAGCGTCTTGGCAAGAAAAAAGGATTTCCACGTTGACTATTTAG
TGAACCATATATCGGGCTCTGAAACTATTATTTAAGAGATCGTTTTTTTT
TTTTTTCGAAAAAAAGCTCGTAAAAATTTCCGTCTGTTTAGTACGAAAAT
CCTAGTGTCGATAATAGAATGAAGCTATTTTTGTCAAGTAGAGAGATTAT
TCGGCTTATTATTACACAGTGGTAGGTACTTGTTTTTAAGGATTTCAGGG
ATCTCAATATTTGTCAGCAAATTAACACTCTCTTAGACTGCAACATTTCT
AACACGACGTACAAAACTCCACAACAGCTATCAACGACTCATCTTAATCT
TACCGTTATTCCAACCTGTAAATTGTACGCCTTTATCAAGCACTATATAT
CAAAGCAGCGCCTATATTTGTCAGTATATTAAACAACTTGTACTTATAGG
GCTCCATTTATTGAGATGATAGACAAATTAGTTTTAAATTACCTGTACCC
TAACTTCAGGGAGGCTTATTTTTAGCGCCAACTCTTCTCTTGTGTACACG
TCTGGATAGTGGGATTTCTCGAAGGCTCGCTCGAGTTCGTGTAACTGAAA
CGTTGTGAAGGTGGTACGGTTTCTTCTGAGCTTTTTCTTTGACGAGTCAC
CGTCGGCTTCGTCTAATAGATACAGCACGAACAATATTAGTATCAAATTA
CACTCAGGGTCTATCCTGGAATACCCCACAACAGGTTAATGATGCGGTTA
TACCTGATTTACCATCGTTGGAGCTCAAATCATTGTCTGAATTGATATCG
TCTTCCTCTAGTCTTGGGTTGGAGTCGTTGATAGTCTTTCGCTCTTGTTC
TGGTCTTCTCGCGGGCTCTTTCTTGCCTAATATGGCATCGATTGAGTGGA
TGTTTTGTGGCTTCAGACTGACTATCTCCTCTTCCCTACTCTTTCGATCT
TCTATGTTTTTATGGTCGCTCATACTTGCGCGATGTGATGTGTGGACTAA
ACTGCTCACGGTATGGCCCCTTAATATGAGGCTATTAAGAGTATACATGA
TGGCCAGCGTTAACAACACATTAACAATCTAGGCGGGCATAGATATCCAC
CTAACAGCTTACCGTCCAATCAGCGCTCGTCATTGAATGCTTCCGAAGTC
CCGATATTGTGCTGAAATTAGACCCTTGTTTGTCACGGTTTGACAGGCTA
ATTACTGGGTAAAGAAAAAACTAATCACTCCCTTAAGTGTAACGATGAAG
TATGAAGCCTTGTGCTCTTGGAAAAAAATAAGAGAACTGTCCAAAGTTTG
ATTGACAGTGCATATTCAGTCAGGCAACACACTTGTAATAGGTTCTAATG
TGTTGATTTTATTGAAGCATAGTAAATTCTAAATCGTGTTAACGAGGATA
TCTTAATCCGATTTGCTGGCTACCATTGAAACCCACATCTACCAAGGCTC
GATCATCCGTAAAGCACT
>deut_homeobox_tis.fa.Contig130
CTTGCTGATTAATAGGATGAAAGTTTAGCTGAGTCAGAATGCTTCACACT
TTGAATGACTGCGAAGTGAGGCTAAACAATACCATTTAGGAAGAATTTTC
TTGCTATTTTCAAAACCTACAATCAATTATAGCGATAAGCGATAATAACA
ATAAGCTCTAATTAGTCAACAAGCGAAGGAATTATTCTAGACTTGGAAAA
TTTCTCTTAAACAGTAAACTTTCAATCGAGAAGCGAACTAAATTTTGTTT
TTCAAAAAGGGGGATCTCAAATTTAATTATAAGACAGTATTCTATAAGTG
ACAAGCTTTTATTCACTTCCAACTTCATTAACTAATTATTGTTACAGGCC
GGCAAATCTCTTGCCGTTTTATACAAATGCATGGTAAAATTCTCAGAAAA
GTTTATACGAAAATTTACATGCAATTTTTTTGTGTATATCCCCCCGCCTT
TCCATTTAAGGCTTTTAAATTGTTTTTGTTTTACAATTTATCCCTCACAA
ACTTCGAAATGGTGTTAAAACCAAATTAGAAGTCGAAATAAATTGGGCGA
TCACAGTTCGTTCGCCAAACTATAGATTCTATACAAATTATGAAAACAAG
GTTGCCCCGAATATAGTACATTAAACTATATACAAACTGTACAATTATGG
TTCAATTTTAGTGTTCATACACCATCCATTCTACCGGTGCTTGCTGGCGA
CGAAGGACAAGAAGAAGTCTCGGTTGTTGTGCCATGTTGCGCTGCTTTCT
TGTCCTTCTTCCATTTAACGCGTCGGTTTTGGAACCAGATTTTCACTTGC
TTCTCGGAAAGATCTAGCAAAGCGGCGATTTGAATGCGGCGAAGGCGAGA
AAGATATCTGTTTTGACTGAACTCTTTCTCAAGCTCGAGTAGTTGCATGC
TGGTGTATGCCGTTCTGATCCGCTTTGACCGTGAATTTCCTCCCCTTGAT
GGACTGTCAGGATCTCGTGATGATGCTAAAAAAAGACAAAAAATTCTATT
AAACACAGAATTAAGGAAATAATAATTATATTTCACCATTAAGTTCAATG
GATTTTTTCAAAGGACATCATGGATATTTTTGACAGAGCTTTAGTGTCGG
ACACCTGTTAGGGTCCTTGAAGCCTTGTTTTGGCGTGGAAAGCGCAACTC
ACCATAACTCGCAAGATGAAGTCTCTCCTCCTCTGTCGCAGCGTAGTGTT
GTTGCAGCAAAATATGATCTTTCTGTAGTTCCCTAGAGTAGAGTCCGGCC
CCTGAGGGTATCGATGCGCCTCTCACATGATGCATATACGGGTGCACGCT
AGCACTAGTAGGAATGCAGAGCTGGCATAGGCTACTTGGGTCAGGTTGCG
TCGGAGTCCAACAACAAGAACAAGGAACAGGAGATTCGTAAGTGTGTCGC
GGCTCTGAAGTACTCGTTGGTACCGACTTGGCTTTTGAAATAAGCGAGTC
AATGTAGAAGGACGAAGACATGATATCAGGAGATGTGTGCCGTCTGGGAG
CTGCGAGTGTTCTACTGCTGGGTTCAGATGCAGGGCTCTATATATTGACC
ACCCTGGATAGAGCACACGTGTCTAAGACGTCGCCTATTGTTCGGAACAC
AAAAGCACAGCATACATAATGGAGGAATTTTAAAGC
>deut_homeobox_tis.fa.Contig131
GTCAGCTGCATGCCTGCAGGTCGACTCTAGAGGATCCCCTTTTATGCGTG
TGACTGCAAACACATATAAACATTCAATTCAAGAAACAATAGCAATGTAA
CAAAGGGAACGTGTGAATTCTAAAGACAATAGTAAAAATCTGACGCGAGA
TTTTACTATGCTCGATAAAACAATGCAATTAGCGACCATTGTTATGATAA
AATTCTGATCGAGATCTCAGCCTATAAAAACCAAAACACACTTTCAGTAA
CATGTAGATCGTGATTTAAAATTCCAGAGCCAAACCAAAATAACCCAGTA
CCGCCCGAACGCCATGTCTTACGTCAGCATGAAACGCACCAACCCTTACA
GCGACGAGAACGATTATCACAGTGGTAAGGTTGCACGCAAAACCACGAAA
AATATTGCCTTGAGGATAAGAACGGAGCATGGAACTTACATGTGATGAAA
AGATCATCATTTATCATCAGCAAAAAATTGTTCAATTGTCACAAATCGAG
TTTTATCAATTCTGAAGACCATGTTCTTTATTTCAGTGCCTTCCAATCCC
CGTAAAAGTCATAGAAGGCAGAGGACCTTTTTCTCGAAAGAACAAACTGT
CATCCTAGAGGGGGCGTTTCAGTACGAGCGATTTCCTGGCATCCAGATCC
GGGAGAAACTTGCGCGGGAACTTGACATCGACGAGTCGAGAATCCAGGTG
CGATTATTATTGAACGATAGAGAATTAGAATCAATCCACCCTTGCATAAA
TATGAGCATATAGACATTATTTGAAGCTGAAAGGTTTTGACCTTTTATTT
CTTACCATTGCTTTATTCTTTGTCTCAGGTTTGGTTTCAAAATCGTCGTT
CTCGTCAAAACAGACAAAAAAGGAAGACAGAAGTTCGATCAGTACAATCA
TCTGTCGTATCTTCAGCATCGATCCGTCCCATCCAGAAATCATCCGAGTC
GAGTCATGTCCCTCCAGCTCCTCTGCTTACTTACAGCAACACTAAGCCGC
TATCACACGTGGACTGTACTGCGCCTGCGCCAGTCTTCCCGTCATACCTC
ACAAGCTCAAGACTCGCCACAGGCATCCCGAGTCCGTGGATGTGCGCACC
TTCCAGTCAAACTCACACGGCTGACGAGTTAGCCGCCGCCATAGGACTGA
TGGGCGTGTATGGATCAATACCTTACAGATTCGACTAACATCTTTAACAT
ATGTTTATAGCCTTGTGATTAAGTTATTACGAATATCTGTTGTACATTTT
AGATTGAAGATATAAAATAAAGTACATTTTGTCAATGAAAAACAAATATC
CCTTATGTCTATGTCTTTGCATTGCCTATCCTATCAGTATAAATGCTTCG
TGATATCAGGGAGGGGAGGAGTACTCAGCAAATAAAAAGTTGATGGTTAA
GTTGGCCCGACTCTATTCAGAAGGACCTTATGTTTTCTAACAAATCCATC
CATTGAAAAGCGATCAAATACCAGAGTGTGTTCTTGAATTATGAAAGTTG
GAAAACAGCGACCGTG
>deut_homeobox_tis.fa.Contig132
GCATACGCCGGGTGACAATCAAACACAGAGTTGTTCTGAGAGCCCAAAGT
CATCTTAATAGGACTTTGAGGACTTCTTGACACCAAGAGAACCCGCTAAG
TCACTCGCGATGAGTTTTGAAAGCCAAGGATTCCGTGTAGTTATCCCTGG
TGGTTACCCTTCAGTGCACGTGTGTAAAGCGCCGTATTCCTTTGCCAACA
GCACTAACAACACTACTAGTATAGTGATCTCAACCAGGACTACCTCACTG
GAAGATGGAAGTGACTCAGAGATTGAATACACTGAAGCAATTGGTACGTA
ATGTCTAAAGATTTCGCGCCATGCATGCACTAAGTTAATACGCGCTTTCA
CGCACTCAAATATAATCGTACAACAGAGAATATTTTACCCTGGTAGCAAA
ACGTCTGCCTCGTGTATTTTCATCATATTTTCGTTTACTTTTCGTATATT
TTGGTACCCAAGAGTAAGCCAAATCAAAGCGTGTAGCTAAAATTACGCAC
AGCGCTTTCCGGTGCTGTCGTGCACCGATACCAGTACTGATTTTTGTATA
CTAAGTACAAAACTCGTACTTATTTGTACGTGATCTTATAACACATTATG
TGTCCTAAGATCACCTCCTTACGCACTTAAGAATGATGTTCTTTAGTATA
TCTCTCTAAGTCCGATAACGGCATCAATTCCTCGCTCATTTTACAGAAAT
CCCTCTACTGCCGAAGCGCCGCAGAAGTCGAACTAACTTTGACTCCTGGC
AGCTGGAAGAGTTGGAAAAGATCTACCACCATAACCAGTACCCGGATGTG
TTCACGCGAGAAGCCCTGGCACTGAAACTCGACCTTCTCCAGTCTCGAAT
ACAGGTACACCTCTCCCAGGGTCCTCTTCAATACAATGATAGACCTCTCT
CATAGTGCTCCTTTAATATAAGGATAGACCTCTCTCCCAGGGTCTGTAGC
TTTTCGCCTCAGGGCTTATCCTGTCCGCGCAGTAAATCCTGTTTTTATTC
TTAGTCCAGAGGTATTTTGTACGCTTCCTTTACCTGTTGCTTTTTTGGTG
AACTTCCTGGGGGCCCTGTGCTTGGACGTCACTTGATATGTTCTCGTCAC
GTCTCGATTCTCAAGCTAAGTTAACGTTCCAACACCGTACCCGGTACCTT
TCATTCTATTGTGAAAAGGTTTCATAGGTAACATTCATATCCCCGTCCCG
TTTATTCTATTGTGAGGTTTCCTATGGTAAAACCCGAGTTTCTAGTTGAA
GCATGTTCAGCAGGCGCTAGTAGTAGAGTTGTGCCGTGAGAGAACGGATA
TTTTTGAACGAGCACAAAAAAGCCTTTTTTGGAGCTTTTTGGGGCCGCTG
TTTTTAGGCCTGTTTCGTAGACTGTTGCTGACGGGATCTTTTTCTTTATC
TAAATCTTTTCAAAGTAAACAGAAAATTTAAGAATGTACAAAACTTGTAA
AACTCTTAAGCCCGCCATGGTGTCGCCACGTTTCCTCTCTCCCTACGGGT
GGTGTCATCTAGGGGGAGGGGGTGGGGTTTTGTTAGTTTAACACTCATCT
TGTCTGCCATGTCCGATCATCCAACGAGCGCT
