# Supplementary material for: The cnidarian-bilaterian ancestor possessed at least 56 homeoboxes: evidence from the starlet sea anemone, Nematostella vectensis
Source: Genome Biol. 2006 Jul 24;7(7):R64. doi: 10.1186/gb-2006-7-7-r64 (PMC1779571; doi:10.1186/gb-2006-7-7-r64)
Supplement: Additional data file 4 — Perl script that was used to parse BLAST reports and extract homeodomains from corresponding FASTA files. [file gb-2006-7-7-r64-S4.gz › custom_perl_script/frames.txt]

-2
-2
-1
+2
-1
+2
+3
+1
+2
+3
+3
+2
-2
+2
-1
-3
-3
-3
+1
-3
-2
+2
-1
-3
-3
+2
-2
-1
-3
-2
-2
+1
+1
+2
-1
-2
+3
+2
-3
-3
+2
-1
-3
-3
+3
+2
+3
+1
+1
-1
+2
+1
+2
+2
+2
+3
-3
+3
-1
+3
-2
-1
-3
-3
+1
+2
+3
-2
-3
+2
+1
-2
+2
-1
-2
-3
+2
+1
-2
-3
+1
-1
-2
+1
-2
+1
+3
-3
-2
+2
+3
+2
-1
+1
+2
-2
-3
+2
-3
+1
-3
-2
-2
+2
+3
+2
+2
-1
-2
-3
-1
+1
+2
-1
-1
+2
-2
-2
+2
+1
-2
+1
-1
+1
-2
+3
-3
+2
-2
-1
+2
+3
