# Supplementary material for: The cnidarian-bilaterian ancestor possessed at least 56 homeoboxes: evidence from the starlet sea anemone, Nematostella vectensis
Source: Genome Biol. 2006 Jul 24;7(7):R64. doi: 10.1186/gb-2006-7-7-r64 (PMC1779571; doi:10.1186/gb-2006-7-7-r64)
Supplement: Additional data file 4 — Perl script that was used to parse BLAST reports and extract homeodomains from corresponding FASTA files. [file gb-2006-7-7-r64-S4.gz › custom_perl_script/get_homeodomains_from_blast.pl]

#!/usr/local/bin/perl

use strict;
use warnings;
use Data::Dumper;
use NHGRI::BioUtils qw(nuc2prot revcomp);
use NHGRI::FastaParser;
use lib qw(./lib);

our $REPORT = './contigs_v_deuthbxs.blastx.tab';
our $FRAMES_FILE = './frames.txt';
our $SEQS_FILE = './deut_homeobox_tis.fa.contigs';

MAIN: {
    my $ra_frames = get_frames();
    my $rh_seqs   = get_seqs();
    my $rh_contig_info = get_contig_info($ra_frames,$rh_seqs);
    my $ra_homeodomains = get_homeodomains($rh_contig_info);
}

sub get_homeodomains {
    my $rh_info = shift;
    my $rh_seqs = shift;
    foreach my $key (  sort {$rh_info->{$a}->{c_num} <=> $rh_info->{$b}->{c_num}} keys %{$rh_info}) {
        my $hd = get_homeodomain($rh_info->{$key});
        my $name = get_defline($key);
        print "$name $hd\n";
    }
}

sub get_homeodomain {
    my $rh_contig = shift;
    if ($rh_contig->{frame} == 1) {
        my $ss = substr($rh_contig->{seq},(($rh_contig->{q_start} + 1) - (($rh_contig->{s_start}) * 3) + 1), 180);
        return nuc2prot($ss,$rh_contig->{frame});
    } elsif ($rh_contig->{frame} == 2) {
        my $ss = substr($rh_contig->{seq},(($rh_contig->{q_start} + 1) - (($rh_contig->{s_start}) * 3)), 183);
        return nuc2prot($ss,$rh_contig->{frame});
    } elsif ($rh_contig->{frame} == 3) {
        my $ss = substr($rh_contig->{seq},(($rh_contig->{q_start} + 1) - (($rh_contig->{s_start} + 1) * 3) +2), 183);
        return nuc2prot($ss,$rh_contig->{frame});
    } elsif ($rh_contig->{frame} == -1) {
        my $ss = substr($rh_contig->{seq},
              (($rh_contig->{q_start} - 1) +
              (($rh_contig->{s_start} -1) * 3) - 179),180);
        return nuc2prot(revcomp($ss),($rh_contig->{frame} * -1));
    } elsif ($rh_contig->{frame} == -2) {
        my $ss = substr($rh_contig->{seq},
              (($rh_contig->{q_start} - 1) +  
              (($rh_contig->{s_start} -1) * 3) - 181),183);
        return nuc2prot(revcomp($ss),($rh_contig->{frame} * -1));
    } elsif ($rh_contig->{frame} == -3) {
        my $ss = substr($rh_contig->{seq},
              (($rh_contig->{q_start} - 1) +  
              (($rh_contig->{s_start} -1) * 3) - 183),183);
        return nuc2prot(revcomp($ss),($rh_contig->{frame} * -1));
    } else {
        die "unknown error";
    }
}

sub get_seqs {
    my $fp = new NHGRI::FastaParser($SEQS_FILE);
    my @seqs = ();
    while (my $rec = $fp->getRecord()) {
        push @seqs, $rec->{sequence};
    }
    return \@seqs;
}

sub get_contig_info {
    my $ra_frames = shift;
    my $ra_seqs   = shift;
    my %data = ();
    my $num_query = 0;
    open IN, $REPORT or die "cannot open $REPORT:$!";
    while (my $line = <IN>) {
        my @fields = split /\t/, $line;
        next if ($data{$fields[0]});
        $data{$fields[0]}->{hit} = $fields[1];
        $data{$fields[0]}->{q_start} = $fields[6];
        $data{$fields[0]}->{q_end}   = $fields[7];
        $data{$fields[0]}->{s_start} = $fields[8];
        $data{$fields[0]}->{s_end}   = $fields[9];
        $data{$fields[0]}->{frame}   = $ra_frames->[$num_query];
        $data{$fields[0]}->{seq}     = $ra_seqs->[$num_query];
        $num_query++;
        $data{$fields[0]}->{c_num} = $num_query;
    }
    return \%data;
}

sub get_frames {
    my @frames = ();
    open IN, $FRAMES_FILE or die "cannot open $FRAMES_FILE:$!";
    while (my $line = <IN>) {
        chomp $line;
        push @frames, $line;
    }
    close IN;
    return \@frames;
}

sub get_defline {
    my $key = shift;
    $key =~ m/Contig(\d+)/;
    return (sprintf("Contig%03d", $1));
}
