# Supplementary material for: The cnidarian-bilaterian ancestor possessed at least 56 homeoboxes: evidence from the starlet sea anemone, Nematostella vectensis
Source: Genome Biol. 2006 Jul 24;7(7):R64. doi: 10.1186/gb-2006-7-7-r64 (PMC1779571; doi:10.1186/gb-2006-7-7-r64)
Supplement: Additional data file 4 — Perl script that was used to parse BLAST reports and extract homeodomains from corresponding FASTA files. [file gb-2006-7-7-r64-S4.gz › custom_perl_script/NHGRI/BioUtils.pm]

package NHGRI::BioUtils;

# $Id: BioUtils.pm,v 1.16 2001/05/03 15:14:22 jpearson Exp $

use strict;
use vars qw($VERSION @ISA @EXPORT_OK %TRANSLATION %CHR2NUM @NUM2CHR
            @TEMP_FILES);
use Carp;

# we need to use these for tmp_file stuff in get_fasta's call to idfetch
use Fcntl; use POSIX;

require Exporter;

@ISA = qw(Exporter AutoLoader);
@EXPORT_OK = qw( nuc2prot format_seq revcomp cyto2num num2cyto cyto_overlap 
                 fetchAllSequences chrom2number number2chrom get_fasta
                 get_fasta_nt get_fasta_aa);
$VERSION = '0.06';

%TRANSLATION = (
          'UUU' => 'F', 'UUC' => 'F', 'UUA' => 'L', 'UUG' => 'L', 'UUN' => 'X',
          'UCU' => 'S', 'UCC' => 'S', 'UCA' => 'S', 'UCG' => 'S', 'UCN' => 'S',
          'UAU' => 'Y', 'UAC' => 'Y', 'UAA' => '*', 'UAG' => '*', 'UAN' => 'X',
          'UGU' => 'C', 'UGC' => 'C', 'UGA' => '*', 'UGG' => 'W', 'UGN' => 'X',
          'CUU' => 'L', 'CUC' => 'L', 'CUA' => 'L', 'CUG' => 'L', 'CUN' => 'L',
          'CCU' => 'P', 'CCC' => 'P', 'CCA' => 'P', 'CCG' => 'P', 'CCN' => 'P',
          'CAU' => 'H', 'CAC' => 'H', 'CAA' => 'Q', 'CAG' => 'Q', 'CAN' => 'X',
          'CGU' => 'R', 'CGC' => 'R', 'CGA' => 'R', 'CGG' => 'R', 'CGN' => 'R',
          'AUU' => 'I', 'AUC' => 'I', 'AUA' => 'I', 'AUG' => 'M', 'AUN' => 'X',
          'ACU' => 'T', 'ACC' => 'T', 'ACA' => 'T', 'ACG' => 'T', 'ACN' => 'T',
          'AAU' => 'N', 'AAC' => 'N', 'AAA' => 'K', 'AAG' => 'K', 'AAN' => 'X',
          'AGU' => 'S', 'AGC' => 'S', 'AGA' => 'R', 'AGG' => 'R', 'AGN' => 'X',
          'GUU' => 'V', 'GUC' => 'V', 'GUA' => 'V', 'GUG' => 'V', 'GUN' => 'V',
          'GCU' => 'A', 'GCC' => 'A', 'GCA' => 'A', 'GCG' => 'A', 'GCN' => 'A',
          'GAU' => 'D', 'GAC' => 'D', 'GAA' => 'E', 'GAG' => 'E', 'GAN' => 'X',
          'GGU' => 'G', 'GGC' => 'G', 'GGA' => 'G', 'GGG' => 'G', 'GGN' => 'G',
         );

%CHR2NUM = (X => 23, Y => 24);
@CHR2NUM{(1..24)} = (1..24);
@NUM2CHR = (undef, 1..22, 'X', 'Y');
@TEMP_FILES = ();

END { 
    if(@TEMP_FILES) { 
        unlink(@TEMP_FILES) or die "cannot unlink @TEMP_FILES : $!";
    }
}

sub get_seq_from_fasta {
}

sub get_seq_from_genbank {
}

sub get_seq_from_embl {
}

sub nuc2prot {
    my $seq   = shift;
    my $frame = shift || 1;
    my $translated = "";
 
    if ($seq =~ /[tT]/) {
        carp "warning: translating sequence with T's";
        $seq =~ s/[tT]/U/g;
    }
    unless ($frame != 0 && $frame <= 3 && $frame >= -3) {
        carp "warning: frame must be either 1,2,3,-1,-2,-3 not $frame";
        return '';
    }    
    if ($frame < 0) {
        $seq = reverse($seq);    # reverse sequence
        $frame = $frame * -1;    # set to positive frame
    } 
    $seq = substr($seq,($frame - 1));
    $seq =~ tr/a-z/A-Z/;
    for(my $len=length($seq),my $i=0; $i<($len-2) ; $i+=3) {
        $translated .= $TRANSLATION{substr($seq,$i,3)} || 'X';
    }
    return $translated;
}

sub format_seq {
    my $seq = shift;
    my $width = shift || 60;
    my $section = '';
    my $formatted = '';

    while (length($seq) > $width) {
        $section = substr($seq, 0, $width);
        $formatted .= "$section\n";
        $seq = substr($seq,$width);
    }
    $formatted .= $seq;
    return $formatted;
}

sub revcomp {
    my $seq = shift;
    $seq = reverse($seq);
    if ($seq =~ /[Uu]/ && $seq !~ /[Tt]/) { 
        $seq =~ tr/acgurymkswhbvdACGURYMKSWHBVD/ugcayrkmswdvbhUGCAYRKMSWDVBH/;
    } elsif ($seq =~ /[Tt]/ && $seq !~ /[Uu]/) {
        $seq =~ tr/acgtrymkswhbvdACGTRYMKSWHBVD/tgcayrkmswdvbhTGCAYRKMSWDVBH/;
    } else {
        if ($seq =~ /[Uu]/) {
#            warn "warning: sequence contains both thymine and uracil.\n";
        } else {
#            warn "warning: sequence contains neither thymine nor uracil.\n";
        }
#        carp "warning: adenines will be converted to thymines.";
        $seq =~ tr/acgturymkswhbvdACGTURYMKSWHBVD/tgcaayrkmswdvbhTGCAAYRKMSWDVBH/;
    }
    return $seq;
}

### chrom2number
# Converts a string containing a chromosome number to the appropriate
# chromosome number.
#
# Argument: $chrom, a string, e.g. '20', 'X', or 'Chrom 7'
# Returns:  An integer in the range 1..24.  Zero if string is not a valid
#           chromosome name.
###
sub chrom2number {
    my ($chrom) = @_;
    my $num = 0;
    if ($chrom =~ /(\d\d?|X?([XY]))/i) {
        $num = $CHR2NUM{$1} || $CHR2NUM{$2};
    }
    return $num;
}

### number2chrom
# Converts a chromosome number into the chromosome name.
#
# Argument:   $num, a chromosome number in the range 1..24
# Returns:    1..22, X or Y.  Returns empty string if $num is out of range.
###
sub number2chrom {
    my ($num) = @_;
    if (!$num || $num < 1 || $num > 24) {
        return '';
    }
    return $NUM2CHR[$num];
}

### cyto2num
# Converts a string containing a cytogenetic location into a numeric
# value that can easily be compared and sorted.
#
# Because cytogenetic locations are often given as a range, this function 
# accepts a second argument to bias the numeric location toward the proximal
# (p terminus) or distal (q terminus) end of the chromosome.  This is 
# particularly useful for detecting overlapping regions (see cyto_overlap).
#
# For the time being, this routine is limited to dealing with human 
# cytogenetic locations.  It also assumes that cytogenetic bands are
# never greater than 48, and never use more than two decimal places,
# i.e. 3p49 and 4q23.123 are not expected inputs.
#
# This routine tries to deal with common interval notation, e.g. 7q35-46, by
# evaluating one end of the interval at a time.  Use $bias to select which
# end of the interval to evaluate.
###
sub cyto2num {
    my $cyto = shift;
    my $bias = lc(shift);

    if ($bias && $bias ne 'p' && $bias ne 'q') {
        carp "Warning: bias must be 'p' or 'q'.  Ignoring value '$bias'";
        $bias = '';
    }
    if ($cyto =~ /-/) {
        if (!$bias) {
            warn "Warning: interval '$cyto' can only be evaluated one end at a time.\n";
            carp "Use bias of 'p' or 'q' to determine which end to use.  Assuming 'p'";
            $bias = 'p';
        }
        my ($first, $second) = cyto_split($cyto);
        my $first_num  = cyto2num($first, $bias);
        return $first_num if !$second;
        my $second_num = cyto2num($second, $bias);
        if ($first_num > $second_num) {
            ($first_num, $second_num) = ($second_num, $first_num);
        }
        if ($bias eq 'p') {
            return $first_num;
        } else {
            return $second_num;
        }
    }
    my ($chr, $arm, $band, $sub) = _cyto_parse($cyto);
    my $num;
    if ($chr) {
        $arm ||= $bias;
        $chr = chrom2number($chr);
        $num = substr("0$chr",-2);
        my $location = 5000;
        my $dir = 1;
        if ($arm eq 'cen') {
            $dir = 0;
            carp "Warning: centromere should not have band: $cyto"
                if $band or $sub;
        } 
        if ($arm eq 'p') {
            $dir = -1;
        }
        if ($band =~ m/^te/) {
            $band = 49;
            carp "Warning: terminus should not be followed by number: $cyto"
                if $sub;
        }
        elsif ($band && ($band > 48 || $band =~ /[^\d]/)) {
            warn "Assertion failure: cyto2num assumed band always < 49\n";
            carp "Warning: routine will produce value that may be invalid";
        }
        if ($sub && ($sub > 99 || $sub =~ /[^\d]/)) {
            warn "Assertion failure: cyto2num assumed sub-band < 99\n";
            carp "Warning: routine will produce value that may be invalid";
        }
        $band = 49 if !$band && $bias && $bias eq $arm;
        $band .= ($bias && $bias eq $arm ? '9' : '0') while length $band < 2;
        $sub  .= ($bias && $bias eq $arm ? '9' : '0') while length $sub < 2;
        $location += $band * $dir * 100 + $sub * $dir;
        $num .= substr("0000$location", -4);
    } else {
        carp "Warning: $cyto not recognized as cytogenetic location";
    }
    return $num;
}

sub num2cyto {
    my $num = shift;
    if ($num && $num =~ /[^\d]/) {
        carp "Warning: $num is not numeric in call to num2cyto";
    }
    my $band = $num % 10000;
    $num = int($num/10000);
    my $chr = number2chrom($num);
    my $arm = "cen";
    if ($band < 5000) {
        $arm = 'p';
        $band = 5000 - $band;
    }
    else {
        $arm = 'q' if $band > 5000;
        $band -= 5000;
    }
    my $sub = $band % 100;
    $band = int($band/100) || '';
    if ($band >= 49) {
        $band = "Ter";
    } else {
        $band .= ".$sub" if $band && $sub;
        $band =~ s/0+$//;
    }
    return $chr . $arm . $band;
}

sub cyto_overlap {
    my $start = shift;
    my @save = @_;
    my ($end, $int_end);
    if ($start =~ /-/) {
        ($start, $end) = cyto_split($start);
    } else {
        $end = shift @save;
    }
    my $int_start = shift @save;
    if ($int_start =~ /-/) {
        ($int_start, $int_end) = cyto_split($int_start);
    } else {
        $int_end = shift @save || $int_start;
    }

    carp "Warning: too many arguments in call to cyto_overlap" 
        if @save;
    if (!$int_start) {
        croak "Fatal Error: cyto_overlap requires either:\n"
            . "  1) an interval and a cytogenetic location:\n"
            . "     cyto_overlap('7q12-13', '7p12')\n"
            . "  2) three locations:\n"
            . "     cyto_overlap('7q12', '7q13', '7p12')\n"
            . "  3) two intervals:\n"
            . "     cyto_overlap('7q12-13', '7p12-q12')\n"
            . "  4) four locations, specifying the endpoints of two intervals:\n"
            . "     cyto_overlap('7q12', '7q13', '7p12', '7q12')\n"
            . "The calls in 1 & 2 and 3 & 4 are equivalent.\n";
    }

    if (cyto2num($start) > cyto2num($end)) {
        ($start, $end) = ($end, $start);
    }
    if (cyto2num($int_start) > cyto2num($int_end)) {
        ($int_start, $int_end) = ($int_end, $int_start);
    }
    $start = cyto2num($start, 'p');
    $end = cyto2num($end, 'q');
    $int_start = cyto2num($int_start, 'p');
    $int_end = cyto2num($int_end, 'q');
    if ($start < $int_end && $end > $int_start) {
        return 1;
    }
    return 0;
}

#<<<<<<< BioUtils.pm
sub _require_bioperl {
    eval {
        require Bio::Index::Fasta;
        require Bio::DB::GenBank;
        require Bio::DB::GenPept;
        require Bio::SeqIO;
    };
    croak "the method you called requires the Bioperl modules:$@" if ($@);
}   
sub get_fasta_nt {
    _require_bioperl();

    my $seq;
    my @ids = @_;
    my $fmt = "Fasta";
    my $out = Bio::SeqIO->new("-fh" => \*STDOUT, "-format" => $fmt);
    my @fasta_strings = ();

    foreach my $id (@ids) {
        my $dbobj = Bio::DB::GenBank->new();
        eval { $seq = $dbobj->get_Seq_by_acc($id); };
        die "no such NT sequence $id:$@" if ($@);
        my $seq_str = _get_seq_str($seq);
        push @fasta_strings, $seq_str;
    }
    return @fasta_strings if (wantarray);
    return (join "\n", @fasta_strings);
}

sub get_fasta_aa {
    _require_bioperl();

    my $seq;
    my @ids = @_;
    my $fmt = "Fasta";
    my $out = Bio::SeqIO->new("-fh" => \*STDOUT, "-format" => $fmt);
    my @fasta_strings = ();

    foreach my $id (@ids) {
        my $dbobj = Bio::DB::GenPept->new();
        eval { $seq = $dbobj->get_Seq_by_acc($id); };
        die "no such AA sequence $id:$@" if ($@);
        my $seq_str = _get_seq_str($seq);
        push @fasta_strings, $seq_str;
    }
    return @fasta_strings if (wantarray);
    return (join "\n", @fasta_strings);
}

sub get_fasta_old {
    _require_bioperl();

    my @ids = @_;
    my $fmt = "Fasta";
    my $out = Bio::SeqIO->new("-fh" => \*STDOUT, "-format" => $fmt);
    my @fasta_strings = ();

    foreach my $id (@ids) {
        my ($seq_nt,$seq_aa,$seq);

        my $dbobj = Bio::DB::GenBank->new();
        eval { $seq_nt = $dbobj->get_Seq_by_acc($id); };
        my $nt_error = $@;

        $dbobj = Bio::DB::GenPept->new();
        eval { $seq_aa = $dbobj->get_Seq_by_acc($id); };
        my $aa_error = $@;

        if ($nt_error && $aa_error) {
            die "cannot find sequence:\n$nt_error:\n$aa_error\n";
        } elsif ($seq_nt && $seq_aa) {
            die "ERROR: the accession $id is both a nt and aa sequence.\nconsider using the get_fasta_aa and get_fasta_nt methods:$!";
        } elsif ($seq_nt) {
            $seq = $seq_nt;
        } elsif ($seq_aa) {
            $seq = $seq_aa;
        } else {
            die "unexpected error:";
        }
        my $seq_str = _get_seq_str($seq);
        push @fasta_strings, $seq_str;
    }
    return @fasta_strings if (wantarray);
    return (join "\n", @fasta_strings);

}

# this routine fixes some problems we were having with bioperl 
# specifically: not being able to download sequences
sub get_fasta {
    no strict "subs";
    my @ids = @_;
    my @fasta_strings = ();

    foreach my $id (@ids) {
        # check for both and return the one that works.
        my $gb  = idfetch(s => "\'gb|$id|\'", t => 5, c => 1);
        my $ref = idfetch(s => "\'ref|$id|\'", t => 5, c => 1);
        my $sp  = idfetch(s => "\'sp|$id|\'", t => 5, c => 1);
        push @fasta_strings, _get_idfetch_results($gb,$ref,$sp,$id);
    }
    return @fasta_strings if (wantarray);
    return (join "\n", @fasta_strings);
}

sub _get_idfetch_results {
    my $gb  = shift;
    my $ref = shift;
    my $sp  = shift;
    my $id  = shift;
    if ($gb && $ref && $sp) {
        die "unexpected error: ID $id yields refseq, swissprot and genbank:$!";
    } elsif ($gb && $ref) {
        die "unexpected error: ID $id yields refseq and genbank:$!";
    } elsif ($gb && $sp) {
        die "unexpected error: ID $id yields swissprot and genbank:$!";
    } elsif ($ref && $sp) {
        die "unexpected error: ID $id yields refseq and swissprot:$!";
    } elsif ($gb) {
        return $gb;
    } elsif ($ref) {
        return $ref;
    } elsif ($sp) {
        return $sp;
    } else {
        warn "SeqID $id not found:$!";
        return "";
    }
}

# this routine will use the idfetch executable from the toolkit
# to download sequences from NCBI
sub idfetch {
    my %options = @_;
    my $command_line = "idfetch ";
    map { $command_line .= "-${_}$options{$_} " } keys %options;
    #print "\$command_line = $command_line\n";
    return `$command_line 2> /dev/null`;
}

sub _get_seq_str {
    my $seq = shift;

    my $str = $seq->seq();
    my $top = $seq->id();
    if ($seq->can('desc') and my $desc = $seq->desc()) {
        $desc =~ s/\n//g;
        $top .= " $desc";
    }
    $str=~ s/(.{1,60})/$1\n/g;
    return ">$top\n$str";

}

sub cyto_split {
    my $range = shift;
    my ($first, $second) = split(/-/, $range);
    my ($chr, $arm, $band, $sub) = _cyto_parse($first);
    if (!$chr) {
        warn "Warning: Cannot interpret '$first' as cytogenetic location\n";
        return ();
    }
    my ($chr2, $arm2, $band2, $sub2) = _cyto_parse($second);
    $sub2 = ".$sub2" if $sub2;
    if ($band2) {
        $chr2 ||= $chr;
        $arm2 ||= $arm;
        $second = $chr2 . $arm2 . $band2 . $sub2;
    } else {
        if ($chr2 && !$arm2 && $chr2 =~ /^\d+$/) {
            $second = $chr . $arm . $chr2 . $sub2;
        } else {
            warn "Cannot interpret range '$range', using $first.\n";
            return ($first);
        }
    }
    return ($first, $second);
}

# Private routine to parse cytogenetic band info
sub _cyto_parse {
    my $cyto = shift;
    my ($chr, $arm, $band, $sub);
    if ($cyto =~ m/         # All parts are optional:
            (?:Chr\S*)?\s*  # allow to start with Chr., Chrom, etc.
            (\d{1,2}|x|y|)  # chromosome
            (p|q|cen|)      # arm
            (ter|tel|\d*)   # terminus, telomere, or band
            \.?(\d*)        # sub-band
                    /ix) {
        $chr  = uc($1) || '';
        $arm  = lc($2) || '';
        $band = lc($3) || '';
        $sub  =    $4  || '';
    }
    if ($chr && !$arm && !$band && ($sub || !$CHR2NUM{$chr})) {
        ($chr, $band) = ($band, $chr);
    }
    return ($chr, $arm, $band, $sub);
}


############################################################
# Fetch All Sequences from Batch Entrez
#
# Use LWP to post a query to Batch Entrez. The query posts
# a file of Accession or GI numbers, and returns a file
# of fasta formated sequences.
#
# Pass in a file name, and you will get back another file
# with the same name and .fasta appended to it.  As of now
# this file will also contain the http header the comes back
# from qserver.cgi, but there must be a slick way of stripping
# this out of the result... right?
#
# ** NOTE: **
# NCBI puts a limit on the time it takes to process a Batch
# Entrez query, and does not like to be hit several times
# immediately after one another.  I suggest splitting large
# queries into several smaller ones, about 1000 accessions
# each, and sleeping for about 5 minutes between queries.
#
############################################################
sub fetchAllSequences {
    my $file  = shift || croak
    "You must specify the name of a file containing accession numbers: $!";

    require LWP::UserAgent || croak
    "You need the LWP module to fetch Sequences from NCBI this way: $!";

    # Form variables that are needed to tell the cgi at ncbi what we want
    my $action  = 'http://www.ncbi.nlm.nih.gov/cgi-bin/Entrez/qserver.cgi';
    my $content_type = 'multipart/form-data';
    my $form_data  = 'db=n&FORMAT=1';
       $form_data .= '&REQUEST_TYPE=LIST_OF_GIS';
       $form_data .= '&ORGNAME=&LIST_ORG=(None)';
       $form_data .= '&SAVETO=YES&NOHEADER=YES';
       $form_data .= "&UID=" . _getFileContents($file);

    my $ua  = new LWP::UserAgent;
    my $req = new HTTP::Request 'POST', $action;

    $req->content_type($content_type);
    $req->content($form_data);
    my $res = $ua->request($req);

    return $res->as_string;
#    open(OUT, ">$file.fasta") || croak "Can't open $file.fasta: $!";
#    print OUT $res->as_string;
#    close(OUT);
}

############################################################
# Get File Contents
#
# Accepts a file name, and returns the contents of the file
# as a string.
############################################################
sub _getFileContents {
    my $file      = shift;
    my $contents  = '';
    SLURPIE: {
        local $/ = ''; # set the row sepeartor to null for this block
        open(IN, "<$file") || croak "Can't open $file: $!";
        $contents = <IN>;
        close(IN);
    }
    return $contents;
}


1;
__END__

=head1 NAME

NHGRI::BioUtils - Bioinformatics Utilities

=head1 SYNOPSIS

  use NHGRI::BioUtils;

=head1 DESCRIPTION

This is a group of routines used by the scientific programmers 
at NHGRI on a regular basis.

=head1 AUTHOR

NHGRI Scientific Programming Core;

=head1 SEE ALSO

perl(1).

=cut
