# Supplementary material for: The cnidarian-bilaterian ancestor possessed at least 56 homeoboxes: evidence from the starlet sea anemone, Nematostella vectensis
Source: Genome Biol. 2006 Jul 24;7(7):R64. doi: 10.1186/gb-2006-7-7-r64 (PMC1779571; doi:10.1186/gb-2006-7-7-r64)
Supplement: Additional data file 4 — Perl script that was used to parse BLAST reports and extract homeodomains from corresponding FASTA files. [file gb-2006-7-7-r64-S4.gz › custom_perl_script/NHGRI/FastaParser.pm]

package NHGRI::FastaParser;

use strict;
use vars qw($VERSION @ISA);
use FileHandle;

@ISA = qw();

$VERSION = '0.01';

###############################################################################
# getRecord's algorithm is a little tricky. As it moves through a FASTA
#             file it needs to rely on the previously gotten defline
#             because the start of the next record's defline is the only
#             way to know that the current record is finished.
#
#             No inputs, returns a record hash with sequence and defline
#             keys
###############################################################################

sub getRecord{
    my $self = shift;
    my @record_lines = ();

    return "" if (! $self->{"filehandle"} );

    my %h;
    my $seq  = '';
    my $line = '';

    my $fh = $ { $self->{"filehandle"} };

    while( $line = $fh->getline ) {
	chomp $line;
	if ($line =~ /^(>.+)/) {
            if ($seq){
		$h{"defline"}  = $self->{"stored_defline"};
                $h{"sequence"} = $seq;
             
                $self->{"stored_defline"} = $1;   

                return \%h;
	    }
	    $self->{"stored_defline"} = $1;   
	}   else {
            $seq .= $line;
        }
    }
    $h{"defline"}  = $self->{"stored_defline"};
    $h{"sequence"} = $seq;

    undef $self->{"filehandle"};

    return \%h;
}

###############################################################################
# Just your standard "new" method
# 
# Requires a filename
###############################################################################
sub new{
    my $invocant = shift;
    my $filename = shift;
    my $fh = new FileHandle "<$filename";

    if (! defined $fh){
	die "Cannot open $filename: $!\n";
    }

    my $class = ref($invocant) || $invocant;

    my $self = {
	"filehandle"  => \$fh,
        "stored_defline" => ""
	};

    return bless $self, $class;
}

1;

__END__

# Below is the stub of documentation for your module. You better edit it!

=head1 NAME

NHGRI::FastaParser - Perl extension for parsing FASTA files. 

=head1 SYNOPSIS

  use NHGRI::FastaParser;

  $parser = new NHGRI::FastaParser("fasta.file");

  while ( $record = $parser->getRecord ){
        ### do something with record
        print $record->{"defline"};
        print $record->{"sequence"};
  }

=head1 DESCRIPTION

For each record in a FASTA file this module returns a hash that has the
defline and the sequence.

    $h->{"defline"};
    $h->{"sequence"};

=head1 AUTHOR

Ken Trout <troutk@nhgri.nih.gov>

=head1 SEE ALSO

perl(1).

=cut
