# Supplementary material for: The cnidarian-bilaterian ancestor possessed at least 56 homeoboxes: evidence from the starlet sea anemone, Nematostella vectensis
Source: Genome Biol. 2006 Jul 24;7(7):R64. doi: 10.1186/gb-2006-7-7-r64 (PMC1779571; doi:10.1186/gb-2006-7-7-r64)
Supplement: Additional data file 5 — Phylogenetic dataset used in this study in nexus format. [file gb-2006-7-7-r64-S5.nex]

#NEXUS 


BEGIN DATA;
	DIMENSIONS  NTAX=456 NCHAR=75;
	FORMAT DATATYPE=PROTEIN  INTERLEAVE MISSING=X GAP=-;
MATRIX

[                      10        20        30        40        50]
[                      .         .         .         .         .]

Nv_002        QRRNRTTFTKQQLQELEKVFEK----KHYPDIALREELAAKIN-------   [39]
Nv_003        HRRTRTAFTHQQLQILESTFSK----THYPDVVMREQLAAYIN-------   [39]
Nv_004        KKKPRTAFTESQISELEKRFQS----QKYLGSKERSELAGTLG-------   [39]
Nv_005        HRRQRTFFSKEQTVILEGAFQY----ERFPGIQIREKLARELD-------   [39]
Nv_006        SKRHRTSYTNKQLLELEKEFHF----NKYLCSSRRREISKALQ-------   [39]
Nv_171        SKRHRTSYTNKQLLELEKEFHF----NKYLCSSRRREISKALQ-------   [39]
Nv_007        KGRQKSTLPKEATRILQSWLNDNLE-KPYPDAETKERLQQLTQ-------   [42]
Nv_009        TRPRRSFFSADQVNQLERVFSA----QQYVSAKERAEIAETFN-------   [39]
Nv_010        RKRARTAFSAEQLKKLEKRFQA----NHYIVGEERQKIAKDLD-------   [39]
Nv_011        HRRQRTFFSKEQTVILEGAFQY----ERFPGIQIREKLARELD-------   [39]
Nv_012        SQKKRFTFTQRQLVELEKEFHF----SKYLTRTRRIEIATTLK-------   [39]
Nv_013        PKRIRTAFTPTQLLHLENAFEK----NHYIVGTERKQLASYLN-------   [39]
Nv_014        QRRSRTKFTSKQVDELEKAFLK----TQYPDVYTREELAQRLN-------   [39]
Nv_015        RPWSRPVFTQLQRRGLEKRFQV----QKYITKHDRYQLAAMLG-------   [39]
Nv_017        ARNKRPVFHPDVVAQLEQVFDE----RRYISADQRFALAKELN-------   [39]
Nv_018        RRRKRTAFTSKQLLQLEREFHN----KKYVSLEERSVIATNLN-------   [39]
Nv_019        KRKERTAFSKHQLQELENEFIR----NNYLTRLRRYEIAVSLD-------   [39]
Nv_020        RRKRRTTIGLAAKEALENHFMK----QTKPSSPEIVRIADGLR-------   [39]
Nv_021        KKRTRTAFTNTQIRELEAEFQK----NKYLTITRRAELANSLE-------   [39]
Nv_022        LRRNRTTFTPDQLEMLEKEFEK----SHYPDVATREELANKID-------   [39]
Nv_023        TKPRRSFFSADQVNQLERVFTA----QQYVSAKERAEIAETFN-------   [39]
Nv_024        AKKPRTAFTESQISELEKRFQV----TEIPREQERSELAGTLG-------   [39]
Nv_025        KKKRRILFTKSQIFELERRFRQ----QKYLSANEREQLARIID-------   [39]
Nv_026        KRKQRVLFSKVQRKQLEKKFLE----KPYLSYTERDQLARAVN-------   [39]
Nv_027        KKRPRTAFTNEQIKDLEAEFQK----SKYLSVSRRMELANSLS-------   [39]
Nv_028        PTRVRTVLNEKQLHTLRTCYNA----NPRPDAMMKEQLVEMTG-------   [39]
Nv_029        TKRYRTSYTNRQLLELEKEFHY----NKYLCGTRRRELANAMK-------   [39]
Nv_030        GEETVYCFKEKARAALKDCYEQ----NKYPTPQEKRLIAKQTN-------   [39]
Nv_031        RRRCRTVFSTEQLAILEEGFQK----QHFPDNKLRQAIATRAG-------   [39]
Nv_032        TKPRRSFFSADQVNQLERVFAA----QQYVSAKERAEIAETLN-------   [39]
Nv_033        SRRRRTAFTSSQLKSLEEKFQE----KKYLTISERNSLAKSMH-------   [39]
Nv_034        KRKERTAFTTHQLRELENEFTR----NNYLTRLRRYEIAVSLD-------   [39]
Nv_035        RPKLRPLFSKTQLSRLEKEFEE----KRYLTETKRAELSKDLE-------   [39]
Nv_036        SKKSKRGVLPKQATSIMKTWLFQHIMHPYPTEDEKRSIAQQTN-------   [43]
Nv_037        KRRHRTTFSKLQLDSLEEAFSR----SQYPDVFTREQLAKRIN-------   [39]
Nv_038        HRRQRTFFSKEQTVILEGAFQY----ERFPGIQIREKLARELD-------   [39]
Nv_040        YRRKRRNFSKQATEILNEYFYSHLS-NPYPSEEAKEELARKCN-------   [42]
Nv_041        FRRIRTVFTRDQLQKLEDRFKH----DKYLSTQDRNEFARSLQ-------   [39]
Nv_042        AKPRRSFFSADQVSQLERVFAA----RQYVSAKERAEIAETLN-------   [39]
Nv_043        QPRKRPVFHPDVVARLEQFFAK----RRYINAEQQYELAKEIN-------   [39]
Nv_044        AKRVRTTFTEDQLQILQANFNI----DSNPDGQDLERIAQLTG-------   [39]
Nv_045        KGRQKSTLPKEATRILQSWLNDNLG-KPYPDAETKERLQQLTK-------   [42]
Nv_046        SGNPRVPFSTSQLMELEHKYVE----TRYLSGPEVAELANGLR-------   [39]
Nv_047        QKRHRTRFTPAQLNELERCFAR----THYPDVFMREELAARIG-------   [39]
Nv_048        KKGGQVRFSNEQTMELEKIFET----QKYLSPPERKQLSKVLG-------   [39]
Nv_049        PTKLRPLFSKTQLSRLEKEFSG----NKYLTESKREQLSKDLG-------   [39]
Nv_050        KRRKRTAFTSFQLKCLEDKFKF----SKYLTIAERDMMARSLQ-------   [39]
Nv_051        KRKRRILFTKSQIYELERRFRY----QRYLSAPEREQLGRMIN-------   [39]
Nv_052        IKRKRRNLTKRQQKILETAYST----IKYPTIEDRQRLETSTQ-------   [39]
Nv_054        KKRHRSHFSQLQLQYLDAIFAR----QHYLSRDERTVLAGALD-------   [39]
Nv_055        SKRARTFISNDQLAFLKVAYAS----SPKTTLRDRERIAKETG-------   [39]
Nv_056        SRRKRTAFTSSQLKYLEEKFQE----KKYLTISERNELAKSMY-------   [39]
Nv_057        KRKRRILFTKAQTFILERRFTQ----QRYLSAPEREELARIAN-------   [39]
Nv_058        HRRKRTTFTHDQLQLMEAYFHN----NRYPGIEQREGLAEKIQ-------   [39]
Nv_059        RMRVRTNFSPWQLEELEHAFET----THYPDVFMREALAMRLD-------   [39]
Nv_060        SDKNRTIYSTRQLVELEKEFHY----NRYLCRPRRIEIAQSLE-------   [39]
Nv_061        GEKTIYFFKEKVRTVLKECYEH----KKYPTLKEKRVIATQTN-------   [39]
Nv_063        SRRTRTAFTHQQLTALEKVFSK----THYPDVEVREQLATSTN-------   [39]
Nv_064        HRRTRTAFTHQQLQILESTFSK----THYPDVVMREQLAAYIN-------   [39]
Nv_065        RSRARTAYTASQQLELEKEFLY----SRYITRTRRKELANTLD-------   [39]
Nv_066        DRNPRIPFSASQLAALEAKFLD----THYLSSVEVRDLSSSLS-------   [39]
Nv_067        CRKSRTVFTDLQLRVLEKTFSE----QKYLDSTNRAKLAQILG-------   [39]
Nv_068        KRRHRTIFTEEQLELLETTFQK----THYPDVLLREELAMKVD-------   [39]
Nv_069        HRRPRTAFSSHQLLALERQFQL----HKYLTRPQRYELATSLM-------   [39]
Nv_070        KKKARTTFTGRQIFELEKQFEA----KKYLTATERSDMASLLN-------   [39]
Nv_071        TKPRRSFFSADQVNQLERVFAA----HQYVSANERAEIAETLN-------   [39]
Nv_072        PKRSRTSFTPAQLDRLEDEFRV----DMYVVGLKRMKLANDLN-------   [39]
Nv_073        GEETSYCFKEKSRNILREWYSH----NPYPSPREKRELAEGTG-------   [39]
Nv_074        QRRNRTKFTAYQLEQLEDAYQK----AKYPDVQARETLAQRLG-------   [39]
Nv_075        KRKRRTIIEKNVKGVLENHFEK----MPRPSTSDISSLAESLG-------   [39]
Nv_076        TKPRRSFFSADQVNQLERVFTA----QQYVSAKERAEIAETFN-------   [39]
Nv_077        PKRVRTIFSPDQLDRLEREFDN----QQYIVGTERFYLATELG-------   [39]
Nv_078        QRRERTTFTKNQLEILEELFAK----TRYPDIFMREEVAIKIN-------   [39]
Nv_079        VRRSRTTFTTYQLHQLERAFEK----TQYPDVFTREELALRLD-------   [39]
Nv_080        PKRIRTIFTPEQLERLEKEFER----QQYMVGAERHYLAASLN-------   [39]
Nv_081        NPRTRTHFTERQLKYLETYYSN----GRYLSRDERTVLAQALE-------   [39]
Nv_082        PPRPRPVFSHFQRQHLENYFLS----KKYLNKTERLKIAEALG-------   [39]
Nv_083        ARRGRTVFSAQQLQVLERVFAG----SQYIVGSQRKFLASQLR-------   [39]
Nv_084        KRKRRTSFSNEALRLLISHFEQ----NPKPSSSEIAQIASKLG-------   [39]
Nv_085        KRRHRTIFTNYQLEELEKAFKE----SHYPDVYARENLSLKID-------   [39]
Nv_086        PRRMRTCFTPYQLQVLENTFCN----THYPDVMLREQLASYVN-------   [39]
Nv_088        APRNRKNFTGDQLRDLERLFEQ----THYPDAMTREGLAKKLG-------   [39]
Nv_090        IRRTRTTFNQFQLDTLERAFSR----THYPDVLLREQLAVYTN-------   [39]
Nv_091        PRRARTAFTYEQLVALENKFKS----TRYLSVCERLNLALSLG-------   [39]
Nv_092        RPWTRAVFSNLQRKGLEKRFQV----QKYLTKADRHQLASMLG-------   [39]
Nv_093        GEETTYCFKEKSRSILNKAYVD----SPYPTPREKHELAKMTD-------   [39]
Nv_094        KPKQRPLFSHNQIQRLEKEFKE----EKYLTESKRAELSKDLG-------   [39]
Nv_095        IRKPRTIYSSFQLRELNKRFIK----TQYLALPERADLAAYLG-------   [39]
Nv_096        RTTTRSFFTEHQVACLQRVFAN----RRYVCSSERQKLAKELN-------   [39]
Nv_097        CRKSRTVFTDLQLRVLEKTFSE----QKYLDTSSRSKLAQTLG-------   [39]
Nv_098        RKRSRAAFSHQQVFELERRFSH----QKYLSGPERADLAAALK-------   [39]
Nv_099        KHRKRMAYTRIQLLELEKEFHF----TRYLTKERRTEMARMLD-------   [39]
Nv_100        QRRYRTTFTSYQLEELERAFAK----THYPDVFTREALAVKID-------   [39]
Nv_101        PRRSRTRFTVSQTDELERAFRK----THYPDIYAREELAQRLG-------   [39]
Nv_102        QPRKRPVFHPDVVARLEQFFAK----RRYINAEQRYALAKEIN-------   [39]
Nv_103        KRKRRVLFTKAQTYELERRFRQ----QRYLSAPEREQLARIIN-------   [39]
Nv_104        VRRVRTAFTPFQLLCLETSFDK----NHYVVGTERKQLASYLK-------   [39]
Nv_105        QRRQRTHFTSFQLQQLEGTFGR----NRYPDMQMREEIALYTN-------   [39]
Nv_106        GKRKRTAYTRKQLLELEKEFHF----NHFLTKERRSEMASQLN-------   [39]
Nv_107        SQKKRGIFPKAATNIMKAWLFQHLT-HPYPSEEQKRSLAQETG-------   [42]
Nv_108        AGARRKNATRETTSTLKAWLFEHRK-NPYPTKGEKIMLAILTK-------   [42]
Nv_109        TRRYRTAFTREQLKRLEKEFMR----ENYVSRTRRCELANALN-------   [39]
Nv_110        KRKERTAFTKHQIQELENEFQR----NNYLTRLRRYEIAVSLD-------   [39]
Nv_112        RKHTRPTFSGHQIFALEKTFEQ----TKYLAGPERARLAYSLG-------   [39]
Nv_114        QRRERTTFTKNQLEVLEELFAK----TRYPDIFMREEVAIKIN-------   [39]
Nv_115        CRKSRTVFTDLQLRVLEKTFSE----QKYLDTSSRAKLAQTLG-------   [39]
Nv_116        KKKTRTVFSRSQVYQLESTFDM----KRYLSSSERAGLASQLH-------   [39]
Nv_117        NHAPRSAFTTVQQLEIEKEFLY----DHYVSRVRRIEIVMALD-------   [39]
Nv_118        KTRYRTTFSQYQIEELERAFDK----APYPDVFAREELAAKLG-------   [39]
Nv_119        KRKERTVFSKYQLTELEREFCR----NNYLTRLRRYEIAVSLD-------   [39]
Nv_120        KRRNRTTFTAYQLEEMERVFQK----THYPDVYTREQLALRCA-------   [39]
Nv_121        KQKQRPLFGQKQIQRLEEEFVC----EKYISKSRRSALAAEID-------   [39]
Nv_122        RRKPRTCFTNRQIIELERRFMY----QKYLSPSDRDDIAMALG-------   [39]
Nv_123        QRRERTTFTKNQLEILEELFAK----TRYPDIFMREEVAIKIN-------   [39]
Nv_124        KKRKRTSIGAAEKRSLEAYFAM----NPRPSSDKIASIAEKLD-------   [39]
Nv_125        KRKKRTSIEVAVKGALENHFCK----SPKPTAQEISALAENLG-------   [39]
Nv_126        PRRQRTTFTSEQTLKLELEFHQ----NEYITRSRRFELAACLN-------   [39]
Nv_127        RRGPRTTIKAKQLEALKSTFAA----TPKPSRNIREKLAQETG-------   [39]
Nv_128        GEQKTHCFKERTRSLLREWYLQ----DPYPNPTKKRELAQATG-------   [39]
Nv_129        LRRNRTTFTTFQLHELERAFEK----SHYPDVYTREELALKIS-------   [39]
Nv_130        SKRIRTAYTSMQLLELEKEFSQ----NRYLSRLRRIQIAALLD-------   [39]
Nv_142        NRKPRTPFTTSQLLALERKFRQ----KQYLSIAERAEFSASLN-------   [39]
Nv_143        ARKRRGKLPESARTRLMTWLFAHSN-RPYPTEEEKSNLATITG-------   [42]
Nv_144        TAVPITFDRQAAEVPGSLAHAD----NPYPNRRQKQELSVATG-------   [39]
Nv_145        KRRKRTIFTSEQLRRLEEEFDK----HQYLVGTERQNLAKSLN-------   [39]
Nv_146        GKRYRATFDKAQIFQMERVFLL----NHYPDVAARSELSRRTG-------   [39]
Nv_147        PKKNRSSFSAEQVFRLEKTFEL----QQYLGTKERQQLALALN-------   [39]
Nv_148        SRRQRTNFTDEQIEKLEKVFEK----THYPDVFTREELAQQVN-------   [39]
Nv_149        PKRRRGNLPKDSVNVLRLWLWEHRF-NAYPSEAEKQYLSKAAN-------   [42]
Nv_151        SQITRTRFTPYQTQVLNETFSS----SAYIDASTCGQLARLLG-------   [39]
Nv_170        SRRNRFKWGPASTNILYQSYEQ----QRNPSKEEREALVEACNRAECEQR   [46]
ADNP          PKGHEDDSYEARKSFLTKYFNK----QPYPTRREIEKLAASLW-------   [39]
ALX3          KRRNRTTFSTFQLEELEKVFQK----THYPDVYAREQLALRTD-------   [39]
ALX4          KRRNRTTFTSYQLEELEKVFQK----THYPDVYAREQLAMRTD-------   [39]
ARIX          QRRIRTTFTSAQLKELERVFAE----THYPDIYTREELALKID-------   [39]
ARX           QRRYRTTFTSYQLEELERAFQK----THYPDVFTREELAMRLD-------   [39]
ATBF1a        NKRPRTRITDDQLRVLRQYFDI----NNSPSEEQIKEMADKSG-------   [39]
ATBF1b        KRSSRTRFTDYQLRVLQDFFDA----NAYPKDDEFEQLSNLLN-------   [39]
ATBF1c        DKRLRTTITPEQLEILYQKYLL----DSNPTRKMLDHIAHEVG-------   [39]
ATBF1d        QKRFRTQMTNLQLKVLKSCFND----YRTPTMLECEVLGNDIG-------   [39]
BAPX1         KKRSRAAFSHAQVFELERRFNH----QRYLSGPERADLAASLK-------   [39]
BARHL1        PRKARTAFTDHQLAQLERSFER----QKYLSVQDRMELAASLN-------   [39]
BARHL2        PRKARTAFSDHQLNQLERSFER----QKYLSVQDRMDLAAALN-------   [39]
BARX1         GRRSRTVFTELQLMGLEKRFEK----QKYLSTPDRIDLAESLG-------   [39]
BARX2         PRRSRTIFTELQLMGLEKKFQK----QKYLSTPDRLDLAQSLG-------   [39]
C10orf121     PRRARTAFTYEQLVALENKFRA----TRYLSVCERLNLALSLS-------   [39]
C10orf48      KVRHKRQALQDMARPLKQWLYKHRD-NPYPTKTEKILLALGSQ-------   [42]
CART1         KRRHRTTFTSLQLEELEKVFQK----THYPDVYVREQLALRTE-------   [39]
CDX1          KDKYRVVYTDHQRLELEKEFHY----SRYITIRRKSELAANLG-------   [39]
CDX2          KDKYRVVYTDHQRLELEKEFHY----SRYITIRRKAELAATLG-------   [39]
CDX4          KEKYRVVYTDHQRLELEKEFHC----NRYITIQRKSELAVNLG-------   [39]
CHX10         KRRHRTVFTAHQLEELEKAFSE----AHYPDVYAREMLAVKTE-------   [39]
CRX           QRRERTTFTRSQLEELEALFAK----TQYPDVYAREEVALKIN-------   [39]
CSX           RRKPRVLFSQAQVYELERRFKQ----QRYLSAPERDQLASVLK-------   [39]
CUTL1         LKKPRVVLAPEEKEALKRAYQQ----KPYPSPKTIEDLATQLN-------   [39]
CUTL2         IKKPRVVLAPEEKEALRKAYQL----EPYPSQQTIELLSFQLN-------   [39]
CXorf43       ALQDRTQFSDRDLATLKKYWDNG---MTSLGSVCREKIEAVATELN----   [43]
DLX1          IRKPRTIYSSLQLQALNRRFQQ----TQYLALPERAELAASLG-------   [39]
DLX2          VRKPRTIYSSFQLAALQRRFQK----TQYLALPERAELAASLG-------   [39]
DLX3          VRKPRTIYSSYQLAALQRRFQK----AQYLALPERAELAAQLG-------   [39]
DLX4          LRKPRTIYSSLQLQHLNQRFQH----TQYLALPERAQLAAQLG-------   [39]
DLX5          VRKPRTIYSSFQLAALQRRFQK----TQYLALPERAELAASLG-------   [39]
DLX6          IRKPRTIYSSLQLQALNHRFQQ----TQYLALPERAELAASLG-------   [39]
DMBX1         QRRSRTAFTAQQLEALEKTFQK----THYPDVVMRERLAMCTN-------   [39]
DUX1          GRRKRTAITGSQTALLLRAFEK----DRFPGIAAREELARETG-------   [39]
DUX2          GQRRRLVWTPSQSKALQACFER----NPYPGITTRERLAQAIG-------   [39]
DUX3a         GRRMILLSTPSQSDALRACFER----NLYPGIATKEQLAQGID-------   [39]
DUX3b         GRRKRTAITGSQTALLLRAFEK----DRFPGIPAREELARETG-------   [39]
DUX4a         GRPRRLVWTPSQSEALRACFER----NPYPGIATRERLAQAIG-------   [39]
DUX4b         GRRKRTAVTGSQTALLLRAFEK----DRFPGIAAREELARETG-------   [39]
DUX5          GRRKRTAITGSQTALLLRAFEK----DRFPGIAAREELARETG-------   [39]
EMX1          PKRIRTAFSPSQLLRLERAFEK----NHYVVGAERKQLAGSLS-------   [39]
EMX2          PKRIRTAFSPSQLLRLEHAFEK----NHYVVGAERKQLAHSLS-------   [39]
EN1           DKRPRTAFTAEQLQRLKAEFQA----NRYITEQRRQTLAQELS-------   [39]
EN2           DKRPRTAFTAEQLQRLKAEFQT----NRYLTEQRRQSLAQELS-------   [39]
ESX1L         KRRRRTAFTQFQLQELENFFDE----SQYPDVVARERLAARLN-------   [39]
EVX1          MRRYRTAFTREQIARLEKEFYR----ENYVSRPRRCELAAALN-------   [39]
EVX2          VRRYRTAFTREQIARLEKEFYR----ENYVSRPRRCELAAALN-------   [39]
FLJ16139      GILRRAVFSEDQRKALEKMFQK----QKYISKTDRKKLAINLG-------   [39]
FLJ25680      GKWRRASRERRIGNSLEKFFQR----CPKPTPQQISHIAGCLQ-------   [39]
GBX1          SRRRRTAFTSEQLLELEKEFHC----KKYLSLTERSQIAHALK-------   [39]
GBX2          NRRRRTAFTSEQLLELEKEFHC----KKYLSLTERSQIAHALK-------   [39]
GSC           KRRHRTIFTDEQLEALENLFQE----TKYPDVGTREQLARKVH-------   [39]
GSCL          TRRHRTIFSEEQLQALEALFVQ----NQYPDVSTRERLAGRIR-------   [39]
GSH2          GKRMRTAFTSTQLLELEREFSS----NMYLSRLRRIEIATYLN-------   [39]
GSH1          SKRMRTAFTSTQLLELEREFAS----NMYLSRLRRIEIATYLN-------   [39]
HOXA11        TRKKRCPYTKYQIRELEREFFF----SVYINKEKRLQLSRMLN-------   [39]
HESX1         GRRPRTAFTQNQIEVLENVFRV----NCYPGIDIREDLAQKLN-------   [39]
HHEX          RKGGQVRFSNDQTIELEKKFET----QKYLSPPERKRLAKMLQ-------   [39]
HLX1          RSWSRAVFSNLQRKGLEKRFEI----QKYVTKPDRKQLAAMLG-------   [39]
HLXB9         CRRPRTAFTSQQLLELEHQFKF----NKYLSRPKRFEVATSLM-------   [39]
HMX1          KKKTRTVFSRSQVFQLESTFDL----KRYLSTAERAGLAASLQ-------   [39]
HMX2          KKKTRTVFSRSQVYQLESTFDM----KRYLSSSERACLASSLQ-------   [39]
HNF1A         GRRNRFKWGPASQQILFQAYER----QKNPSKEERETLVEECNRAECIQR   [46]
HNF1B         MRRNRFKWGPASQQILYQAYDR----QKNPSKEEREALVEECNRAECLQR   [46]
HOP           SAETASGPTEDQVEILEYNFNKV---DKHPDSTTLCLIAAEAG-------   [40]
HOXA1         PNAVRTNFTTKQLTELEKEFHF----NKYLTRARRVEIAASLQ-------   [39]
HOXA10        GRKKRCPYTKHQTLELEKEFLF----NMYLTRERRLEISRSVH-------   [39]
HOXA13        GRKKRVPYTKVQLKELEREYAT----NKFITKDKRRRISATTN-------   [39]
HOXA2         SRRLRTAYTNTQLLELEKEFHF----NKYLCRPRRVEIAALLD-------   [39]
HOXA3         SKRARTAYTSAQLVELEKEFHF----NRYLCRPRRVEMANLLN-------   [39]
HOXA4         PKRSRTAYTRQQVLELEKEFHF----NRYLTRRRRIEIAHTLC-------   [39]
HOXA5         GKRARTAYTRYQTLELEKEFHF----NRYLTRRRRIEIAHALC-------   [39]
HOXA6         GRRGRQTYTRYQTLELEKEFHF----NRYLTRRRRIEIANALC-------   [39]
HOXA7         RKRGRQTYTRYQTLELEKEFHF----NRYLTRRRRIEIAHALC-------   [39]
HOXA9         TRKKRCPYTKHQTLELEKEFLF----NMYLTRDRRYEVARLLN-------   [39]
HOXB1         PSGLRTNFTTRQLTELEKEFHF----NKYLSRARRVEIAATLE-------   [39]
HOXB13        GRKKRIPYSKGQLRELEREYAA----NKFITKDKRRKISAATS-------   [39]
HOXB2         ARRLRTAYTNTQLLELEKEFHF----NKYLCRPRRVEIAALLD-------   [39]
HOXB3         SKRARTAYTSAQLVELEKEFHF----NRYLCRPRRVEMANLLN-------   [39]
HOXB4         PKRSRTAYTRQQVLELEKEFHY----NRYLTRRRRVEIAHALC-------   [39]
HOXB5         GKRARTAYTRYQTLELEKEFHF----NRYLTRRRRIEIAHALC-------   [39]
HOXB6         GRRGRQTYTRYQTLELEKEFHY----NRYLTRRRRIEIAHALC-------   [39]
HOXB7         RKRGRQTYTRYQTLELEKEFHY----NRYLTRRRRIEIAHTLC-------   [39]
HOXB8         RRRGRQTYSRYQTLELEKEFLF----NPYLTRKRRIEVSHALG-------   [39]
HOXB9         SRKKRCPYTKYQTLELEKEFLF----NMYLTRDRRHEVARLLN-------   [39]
HOXC10        GRKKRCPYTKHQTLELEKEFLF----NMYLTRERRLEISKTIN-------   [39]
HOXC11        TRKKRCPYSKFQIRELEREFFF----NVYINKEKRLQLSRMLN-------   [39]
HOXC12        SRKKRKPYSKLQLAELEGEFLV----NEFITRQRRRELSDRLN-------   [39]
HOXC13        GRKKRVPYTKVQLKELEKEYAA----SKFITKEKRRRISATTN-------   [39]
HOXC4         PKRSRAAYTRQQVLELEKEFHY----NRYLTRRRRIEIAHSLC-------   [39]
HOXC5         GKRSRTSYTRYQTLELEKEFHF----NRYLTRRRRIEIANNLC-------   [39]
HOXC6         RRRGRQIYSRYQTLELEKEFHF----NRYLTRRRRIEIANALC-------   [39]
HOXC8         RRSGRQTYSRYQTLELEKEFLF----NPYLTRKRRIEVSHALG-------   [39]
HOXC9         TRKKRCPYTKYQTLELEKEFLF----NMYLTRDRRYEVARVLN-------   [39]
HOXD1         SSAIRTNFSTKQLTELEKEFHF----NKYLTRARRIEIANCLH-------   [39]
HOXD10        GRKKRCPYTKHQTLELEKEFLF----NMYLTRERRLEISKSVN-------   [39]
HOXD11        SRKKRCPYTKYQIRELEREFFF----NVYINKEKRLQLSRMLN-------   [39]
HOXD12        ARKKRKPYTKQQIAELENEFLV----NEFINRQKRKELSNRLN-------   [39]
HOXD13        GRKKRVPYTKLQLKELENEYAI----NKFINKDKRRRISAATN-------   [39]
HOXD3         SKRVRTAYTSAQLVELEKEFHF----NRYLCRPRRVEMANLLN-------   [39]
HOXD4         PKRSRTAYTRQQVLELEKEFHF----NRYLTRRRRIEIAHTLC-------   [39]
HOXD8         RRRGRQTYSRFQTLELEKEFLF----NPYLTRKRRIEVSHALA-------   [39]
HOXD9         TRKKRCPYTKYQTLELEKEFLF----NMYLTRDRRYEVARILN-------   [39]
IPF1          NKRTRTAYTRAQLLELEKEFLF----NKYISRPRRVELAVMLN-------   [39]
IRX1          DPGRPKNATRESTSTLKAWLNEHRK-NPYPTKGEKIMLAIITK-------   [42]
IRX2          DPAYRKNATRDATATLKAWLNEHRK-NPYPTKGEKIMLAIITK-------   [42]
IRX3          DPSRPKNATRESTSTLKAWLNEHRK-NPYPTKGEKIMLAIITK-------   [42]
IRX4          SGTRRKNATRETTSTLKAWLQEHRK-NPYPTKGEKIMLAIITK-------   [42]
IRX5          DPAYRKNATRDATATLKAWLNEHRK-NPYPTKGEKIMLAIITK-------   [42]
IRX6          GAGRRKNATRETTSTLKAWLNEHRK-NPYPTKGEKIMLAIITK-------   [42]
ISL1          TTRVRTVLNEKQLHTLRTCYAA----NPRPDALMKEQLVEMTG-------   [39]
ISL2          TTRVRTVLNEKQLHTLRTCYAA----NPRPDALMKEQLVEMTG-------   [39]
LASS3         FGIKETVRKVTPNTVLENFFKHS---TRQPLQTDIYGLAKKCN-------   [40]
LASS5         GIEDSGPYQAQPNAILEKVFISI---TKYPDKKRLEGLSKQLD-------   [40]
LBX1          RRKSRTAFTNHQIYELEKRFLY----QKYLSPADRDQIAQQLG-------   [39]
LHX2          TKRMRTSFKHHQLRTMKSYFAI----NHNPDAKDLKQLAQKTG-------   [39]
LHX3          AKRPRTTITAKQLETLKSAYNT----SPKPARHVREQLSSETG-------   [39]
LHX4          AKRPRTTITAKQLETLKNAYKN----SPKPARHVREQLSSETG-------   [39]
LHX5          RRGPRTTIKAKQLETLKAAFAA----TPKPTRHIREQLAQETG-------   [39]
LHX6          AKRARTSFTAEQLQVMQAQFAQ----DNNPDAQTLQKLADMTG-------   [39]
LHX8          AKRARTSFTADQLQVMQAQFAQ----DNNPDAQTLQKLAERTG-------   [39]
LHX9          TKRMRTSFKHHQLRTMKSYFAI----NHNPDAKDLKQLAQKTG-------   [39]
LIM1          RRGPGTTIKAKQLETLKAAFAA----TPKPTRHIREQLAQETG-------   [39]
LMX1B         PKRPRTILTTQQRRAFKASFEV----SSKPCRKVRETLAAETG-------   [39]
LOC137814     RRKPRVLFSQAQVLALERRFKQ----QRYLSAPEREHLASALQ-------   [39]
LOC340784     KKKTRTVFSRSQVFQLESTFDM----KRYLSSSERAGLAASLH-------   [39]
LOC342900     YRRPRTRFLSKQLTALRELLEK----TMHPSLATMGKLASKLQ-------   [39]
LOC344022     QKRVRTMFNLEQLEELEKVFAK----QHNLVGKKRAQLAARLK-------   [39]
LOC390259     RRKARTVFSDSQLSGLEKRFEI----QRYLSTPERVELATALS-------   [39]
LOC390874     PKKQRLVFTDLQRRTLIAIFKE----NKRPSKEMQVTISQQLG-------   [39]
LOC399839a    GRRRRLVWTPSQSEALRACFER----NPYPGIATRERLAQAIG-------   [39]
LOC399839b    GRRKRTAVTGSQTALLLRAFEK----DRFPGIAAREELARETG-------   [39]
LOC400962     RRKSRTAFTAQQVLELERRFVF----QKYLAPSERDGLATRLG-------   [39]
LOC401860a    FWRNRIQYNQSQKDILQSWFQH----DPFPDKAAREQLAKEIG-------   [39]
LOC401860b    ARQKQTFITWTQKNRLVQAFER----NPFPDIATRKKLAEQTG-------   [39]
LOC401860c    KTKHRHKFSEELLQELKEIFGE----NGYPDFTTRKTLANKFD-------   [39]
LOC401861     KTKHRHKFSEELLQELKEIFGE----NCYPDYTTRKTLAIKFD-------   [39]
LOC440014     GRRKRTAVTGFQTALLLRAFEK----DRFPGIAAREELARETG-------   [39]
LOC440015a    GRRRRLVWTPSQSEALRACFER----NPYPGIATRERLAQAIG-------   [39]
LOC440015b    GRRKRTAVTGSQTALLLRAFEK----DRFPGIAAREELARETG-------   [39]
LOC440016a    GRRRRLVWTPSQSEALRACFER----NPYPGIATRERLAQAIG-------   [39]
LOC440016b    GRRKRTAVTGSQTALLLRAFEK----DRFPGIAAREELARETG-------   [39]
LOC440017a    GRRRRLVWTPSQSEALRACFER----NPYPGIATRERLAQAIG-------   [39]
LOC440017b    GRRKRTAVTGSQTALLLRAFEK----DRFPGIAAREELARETG-------   [39]
LOC441056a    GRRRRLVWTPSQSEALRACFER----NPYPGIATRERLAQAIG-------   [39]
LOC441056b    GRRKRTAVTGSQTALLLRAFEK----DRFPGIAAREELARETG-------   [39]
LOC91464      KRRVRTTFTTEQLHELEKIFHF----THYPDVHIRSQLAARIN-------   [39]
MEIS1         RHKKRGIFPKVATNIMRAWLFQHLT-HPYPSEEQKKQLAQDTG-------   [42]
MEIS2         RQKKRGIFPKVATNIMRAWLFQHLT-HPYPSEEQKKQLAQDTG-------   [42]
MEIS3         RNKKRGIFPKVATNIMRAWLFQHLS-HPYPSEEQKKQLAQDTG-------   [42]
MGC15631      HRRNRTTFTTYQLHQLERAFEA----SHYPDVYSREELAAKVH-------   [39]
MIXL1         QRRKRTSFSAEQLQLLELVFRR----TRYPDIHLRERLAALTL-------   [39]
MOX1          ARKERTAFTKEQLRELEAEFAH----HNYLTRLRRYEIAVNLD-------   [39]
MOX2          PRKERTAFTKEQIRELEAEFAH----HNYLTRLRRYEIAVNLD-------   [39]
MSX1          NRKPRTPFTTAQLLALERKFRQ----KQYLSIAERAEFSSSLS-------   [39]
MSX2          NRKPRTPFTTSQLLALERKFRQ----KQYLSIAERAEFSSSLN-------   [39]
NANOG         KQKTRTVFSSTQLCVLNDRFQR----QKYLSLQQMQELSNILN-------   [39]
NKX2_3        RRKPRVLFSQAQVFELERRFKQ----QRYLSAPEREHLASSLK-------   [39]
NKX2_2        KRKRRVLFSKAQTYELERRFRQ----QRYLSAPEREHLASLIR-------   [39]
NKX2_8        RKKRRVLFSKAQTLELERRFRQ----QRYLSAPEREQLASLLR-------   [39]
NKX3_1        QKRSRAAFSHTQVIELERKFSH----QKYLSAPERAHLAKNLK-------   [39]
NKX6_2        KKHSRPTFSGQQIFALEKTFEQ----TKYLAGPERARLAYSLG-------   [39]
NKX6_1        RKHTRPTFSGQQIFALEKTFEQ----TKYLAGPERARLAYSLG-------   [39]
ONECUT1       PKKPRLVFTDVQRRTLHAIFKE----NKRPSKELQITISQQLG-------   [39]
ONECUT2       QKKSRLVFTDLQRRTLFAIFKE----NKRPSKEMQITISQQLG-------   [39]
OTEX          PRTRRTKFTLLQVEELESVFRH----TQYPDVPTRRELAENLG-------   [39]
OTP           QKRHRTRFTPAQLNELERSFAK----THYPDIFMREELALRIG-------   [39]
OTX1          QRRERTTFTRSQLDVLEALFAK----TRYPDIFMREEVALKIN-------   [39]
OTX2          QRRERTTFTRAQLDVLEALFAK----TRYPDIFMREEVALKIN-------   [39]
PAX3          QRRSRTTFTAEQLEELERAFER----THYPDIYTREELAQRAK-------   [39]
PAX4          GHRNRTIFSPSQAEALEKEFQR----GQYPDSVARGKLATATS-------   [39]
PAX6          LQRNRTSFTQEQIEALEKEFER----THYPDVFARERLAAKID-------   [39]
PAX7          QRRSRTTFTAEQLEELEKAFER----THYPDIYTREELAQRTK-------   [39]
PBX1          ARRKRRNFNKQATEILNEYFYSHLS-NPYPSEEAKEELAKKCG-------   [42]
PBX2          ARRKRRNFSKQATEVLNEYFYSHLS-NPYPSEEAKEELAKKCG-------   [42]
PBX3          ARRKRRNFSKQATEILNEYFYSHLS-NPYPSEEAKEELAKKCS-------   [42]
PBX4          ARRKRRNFSKQATEVLNEYFYSHLN-NPYPSEEAKEELARKGG-------   [42]
PEPP_2        QQPNVHAFTPLQLQELERIFQR----EQFPSEFLRRRLARSMN-------   [39]
PHOX2B        QRRIRTTFTSAQLKELERVFAE----THYPDIYTREELALKID-------   [39]
PITX1         QRRQRTHFTSQQLQELEATFQR----NRYPDMSMREEIAVWTN-------   [39]
PITX2         QRRQRTHFTSQQLQQLEATFQR----NRYPDMSTREEIAVWTN-------   [39]
PITX3         QRRQRTHFTSQQLQELEATFQR----NRYPDMSTREEIAVWTN-------   [39]
PMX1          QRRNRTTFNSSQLQALERVFER----THYPDAFVREDLARRVN-------   [39]
PMX2          QRRNRTTFNSSQLQALERVFER----THYPDAFVREELARRVN-------   [39]
PNX1          SKNKRGVLPKHATNVMRSWLFQHIG-HPYPTEDEKKQIAAQTN-------   [42]
POU1F1        KRKRRTTISIAAKDALERHFGE----QNKPSSQEIMRMAEELN-------   [39]
POU2F1        RRKKRTSIETNIRVALEKSFLE----NQKPTSEEITMIADQLN-------   [39]
POU2F2        RRKKRTSIETNVRFALEKSFLA----NQKPTSEEILLIAEQLH-------   [39]
POU2F3        KRKKRTSIETNIRLTLEKRFQD----NPKPSSEEISMIAEQLS-------   [39]
POU3F1        KRKKRTSIEVGVKGALESHFLK----CPKPSAHEITGLADSLQ-------   [39]
POU3F2        KRKKRTSIEVSVKGALESHFLK----CPKPSAQEITSLADSLQ-------   [39]
POU3F3        KRKKRTSIEVSVKGALESHFLK----CPKPSAQEITNLADSLQ-------   [39]
POU3F4        KRKKRTSIEVSVKGVLETHFLK----CPKPAAQEISSLADSLQ-------   [39]
POU4F1        KKRKRTSIAAPEKRSLEAYFAV----QPRPSSEKIAAIAEKLD-------   [39]
POU4F2        KKRKRTSIAAPEKRSLEAYFAI----QPRPSSEKIAAIAEKLD-------   [39]
POU4F3        RKRKRTSIAAPEKRSLEAYFAI----QPRPSSEKIAAIAEKLD-------   [39]
POU5F1        RKRKRTSIENRVRGNLENLFLQ----CPKPTLQQISHIAQQLG-------   [39]
POU6F1        KRKRRTSFTPQAIEALNAYFEK----NPLPTGQEITEIAKELN-------   [39]
POU6F2        KRKRRTSFTPQALEILNAHFEK----NTHPSGQEMTEIAEKLN-------   [39]
PROP1         RRRHRTTFSPVQLEQLESAFGR----NQYPDIWARESLARDTG-------   [39]
PROX1         GSAMQEGLSPNHLKKAKLMFFY----TRYPSSNMLKTYFSDVKFN-----   [41]
RX            HRRNRTTFTTYQLHELERAFEK----SHYPDVYSREELAGKVN-------   [39]
SATB1         KTRPRTKISVEALGILQSFIQDV---GLYPDEEAIQTLSAQLD-------   [40]
SATB2         KPRSRTKISLEALGILQSFIHDV---GLYPDQEAIHTLSAQLD-------   [40]
SHOX          QRRSRTNFTLEQLNELERLFDE----THYPDAFMREELSQRLG-------   [39]
SHOX2         QRRSRTNFTLEQLNELERLFDE----THYPDAFMREELSQRLG-------   [39]
SIX1          GEETSYCFKEKSRGVLREWYAH----NPYPSPREKRELAEATG-------   [39]
SIX2          GEETSYCFKEKSRSVLREWYAH----NPYPSPREKRELTEATG-------   [39]
SIX3          GEQKTHCFKERTRSLLREWYLQ----DPYPNPSKKRELAQATG-------   [39]
SIX4          GEETVYCFKEKSRNALKELYKQ----NRYPSPAEKRHLAKITG-------   [39]
SIX5          GEETVYCFKERSRAALKACYRG----NRYPTPDEKRRLATLTG-------   [39]
SIX6          GEQKTHCFKERTRNLLREWYLQ----DPYPNPSKKRELAQATG-------   [39]
TCL3          KKKPRTSFTRLQICELEKRFHR----QKYLASAERAALAKALK-------   [39]
TGIF          KRRRRGNLPKESVQILRDWLYEHRY-NAYPSEQEKALLSQQTH-------   [42]
TITF1         RRKRRVLFSQAQVYELERRFKQ----QKYLSAPEREHLASMIH-------   [39]
TLX2          RKKPRTSFSRSQVLELERRFLR----QKYLASAERAALAKALR-------   [39]
TLX3          RKKPRTSFSRVQICELEKRFHR----QKYLASAERAALAKSLK-------   [39]
TTF1          RRKRRVLFSQAQVYELERRFKQ----QKYLSAPEREHLASMIH-------   [39]
VAX2          PKRTRTSFTAEQLYRLEMEFQR----CQYVVGRERTELARQLN-------   [39]
VENTX2        APRVRTAFTMEQVRTLEGVFQH----HQYLSPLERKRLAREMQ-------   [39]
VSX1          KRRHRTVFTAHQLEELEKAFSE----AHYPDVYAREMLAVKTE-------   [39]
ZFHX2         QRRYRTQMSSLQLKIMKACYEA----YRTPTMQECEVLGEEIG-------   [39]
ZFHX4         KRSSRTRFTDYQLRVLQDFFDT----NAYPKDDEIEQLSTVLN-------   [39]
ZHX1a         SFGIRAKKTKEQLAELKVSYLK----NQFPHDSEIIRLMKITG-------   [39]
ZHX1b         STGKICKKTPEQLHMLKSAFVR----TQWPSPEEYDKLAKESG-------   [39]
ZHX2          TPASDRKKTKEQIAHLKASFLQ----SQFPDDAEVYRLIEVTG-------   [39]
ZHX3a         ASIYKNKKSHEQLSALKGSFCR----NQFPGQSEVEHLTKVTG-------   [39]
ZHX3b         TPTKYKERAPEQLRALESSFAQ----NPLPLDEELDRLRSETK-------   [39]
Dm_abdA       RRRGRQTYTRFQTLELEKEFHF----NHYLTRRRRIEIAHALC-------   [39]
Dm_abdB       VRKKRKPYSKFQTLELEKEFLF----NAYVSKQKRWELARNLQ-------   [39]
Dm_achi       LRKRRGNLPKTSVKILKRWLYEHRY-NAYPSDAEKFTLSQEAN-------   [42]
Dm_acj6       KKRKRTSIAAPEKRSLEAYFAV----QPRPSGEKIAAIAEKLD-------   [39]
Dm_al         QRRYRTTFTSFQLEELEKAFSR----THYPDVFTREELAMKIG-------   [39]
Dm_Antp       RKRGRQTYTRYQTLELEKEFHF----NRYLTRRRRIEIAHALC-------   [39]
Dm_ap         TKRMRTSFKHHQLRTMKSYFAI----NHNPDAKDLKQLSQKTG-------   [39]
Dm_ara        LAARRKNATRESTATLKAWLNEHKK-NPYPTKGEKIMLAIITK-------   [42]
Dm_Awh        TKRVRTTFTEEQLQVLQANFQI----DSNPDGQDLERIASVTG-------   [39]
Dm_B_H1       QRKARTAFTDHQLQTLEKSFER----QKYLSVQERQELAHKLD-------   [39]
Dm_B_H2       QRKARTAFTDHQLQTLEKSFER----QKYLSVQDRMELANKLE-------   [39]
Dm_bap        KKRSRAAFSHAQVFELERRFAQ----QRYLSGPERSEMAKSLR-------   [39]
Dm_bcd        PRRTRTTFTSSQIAELEQHFLQ----GRYLTAPRLADLSAKLA-------   [39]
Dm_bsh        RRKARTVFSDPQLSGLEKRFEG----QRYLSTPERVELATALG-------   [39]
Dm_btn        NRKERTAFSKTQLKQLEAEFCY----SNYLTRLRRYEIAVALE-------   [39]
Dm_C15        RKKPRTSFTRIQVAELEKRFHK----QKYLASAERAALARGLK-------   [39]
Dm_cad        KDKYRVVYTDFQRLELEKEYCT----SRYITIRRKSELAQTLS-------   [39]
Dm_caup       LAARRKNATRESTATLKAWLSEHKK-NPYPTKGEKIMLAIITK-------   [42]
Dm_CG11294    QRRNRTTFTPQQLQELEALFQK----THYPDVFLREEVALRIS-------   [39]
Dm_CG11617    SRATKRLFTPDIKRMLKDWLIRRRE-NPYPSREEKKQLAAETG-------   [42]
Dm_CG11641    KRKRRTSFTPQALELLNAHFER----NTHPSGTEITGLAHQLG-------   [39]
Dm_CG12361    GMMRRAVFSDSQRKGLEKRFQQ----QKYISKPDRKKLAERLG-------   [39]
Dm_CG13424    KKRPRTAFSAAQIKALETEFER----GKYLSVAKRTALAKQLQ-------   [39]
Dm_CG15696    GRLPRIPFTPQQLQALENAYKE----SNYLSAEDANKLADSLE-------   [39]
Dm_CG15782    RRHSRTIFTSYQLEKLEEAFKE----AHYPDVYAREMLSLKTE-------   [39]
Dm_CG18599    NKRVRTIFTPEQLECLEAEFER----QQYMVGPERLYLAHTLK-------   [39]
Dm_CG32105    PKRPRTILTSQQRKQFKASFDQ----SPKPCRKVREALAKDTG-------   [39]
Dm_CG32532    RRRHRTTFTQEQLAELEAAFAK----SHYPDIYCREELARTTK-------   [39]
Dm_CG4136     RRHGRTIFTSSQLEELEKAFKE----AHYPDVSARELLSMKTG-------   [39]
Dm_CG4328     PKRPRTILNTQQRRAFKASFEV----SPKPCRKVRENLAKDTG-------   [39]
Dm_CG7056     RKGGQIRFTSQQTKNLEARFAS----SKYLSPEERRHLALQLK-------   [39]
Dm_CG9876     PRRNRTTFSSAQLTALEKVFER----THYPDAFVREELATKVH-------   [39]
Dm_ct         SKKQRVLFSEEQKEALRLAFAL----DPYPNVGTIEFLANELG-------   [39]
Dm_Dfd        PKRQRTAYTRHQILELEKEFHY----NRYLTRRRRIEIAHTLV-------   [39]
Dm_Dll        MRKPRTIYSSLQLQQLNRRFQR----TQYLALPERAELAASLG-------   [39]
Dm_Dr         NRKPRTPFTTQQLLSLEKKFRE----KQYLSIAERAEFSSSLR-------   [39]
Dm_dveA       TRMRTSFDPEMELPKLQKWFADNPHPSRQQIQTYVVQLNALESRRGRKP-   [49]
Dm_dveB       KRNRTFIDPVTEVPKLEQWFAMNTHPSHNLILKYTEDLNTMPYRQKFPR-   [49]
Dm_E5         PKRVRTAFSPTQLLKLEHAFEG----NHYVVGAERKQLAQGLS-------   [39]
Dm_ems        PKRIRTAFSPSQLLKLEHAFES----NQYVVGAERKALAQNLN-------   [39]
Dm_en         EKRPRTAFSSEQLARLKREFNE----NRYLTERRRQQLSSELG-------   [39]
Dm_eve        VRRYRTAFTRDQLGRLEKEFYK----ENYVSRPRRCELAAQLN-------   [39]
Dm_exd        ARRKRRNFSKQASEILNEYFYSHLS-NPYPSEEAKEELARKCG-------   [42]
Dm_exex       TRRPRTAFTSQQLLELEKQFKQ----NKYLSRPKRFEVASGLM-------   [39]
Dm_ey         LQRNRTSFTNDQIDSLEKEFER----THYPDVFARERLAGKIG-------   [39]
Dm_eyg        FRRNRTTFSPEQLEELEKEFDK----SHYPCVSTRERLSSRTS-------   [39]
Dm_ftz        SKRTRQTYTRYQTLELEKEFHF----NRYITRRRRIDIANALS-------   [39]
Dm_gsb        QRRSRTTFSNDQIDALERIFAR----TQYPDVYTREELAQSTG-------   [39]
Dm_gsb_n      QRRSRTTFTAEQLEALERAFSR----TQYPDVYTREELAQTTA-------   [39]
Dm_Gsc        KRRHRTIFTEEQLEQLEATFDK----THYPDVVLREQLALKVD-------   [39]
Dm_H2_0       KRKRSWSRAVFSNLQRKGLEIQFQQ-QKYITKPDRRKLAARLN-------   [42]
Dm_hbn        VRRSRTTFTTFQLHQLERAFEK----TQYPDVFTREDLAMRLD-------   [39]
Dm_HGTX       KKHTRPTFSGQQIFALEKTFEQ----TKYLAGPERAKLAYALG-------   [39]
Dm_Hmx        KKKTRTVFSRAQVFQLESTFDL----KRYLSSSERAGLAASLR-------   [39]
Dm_hth        NQKKRGIFPKVATNILRAWLFQHLT-HPYPSEDQKKQLAQDTG-------   [42]
Dm_ind        SKRIRTAFTSTQLLELEREFSH----NAYLSRLRRIEIANRLR-------   [39]
Dm_lab        NNSGRTNFTNKQLTELEKEFHF----NRYLTRARRIEIANTLQ-------   [39]
Dm_Lag1       GIRSSRPKKAANVPILEKTYAK----STRLDKKKLVPLSKQTD-------   [39]
Dm_lbe        KRKSRTAFTNHQIFELEKRFLY----QKYLSPADRDEIAASLG-------   [39]
Dm_lbl        KRKSRTAFTNQQIFELEKRFLY----QKYLSPADRDEIAGGLG-------   [39]
Dm_Lim1       RRGPRTTIKAKQLEVLKTAFNQ----TPKPTRHIREQLAKETG-------   [39]
Dm_Lim3       NKRPRTTITAKQLETLKTAYNN----SPKPARHVREQLSQDTG-------   [39]
Dm_mirr       NGARRKNATRETTSTLKAWLNEHKK-NPYPTKGEKIMLAIITK-------   [42]
Dm_NK7.1      KKKARTTFTGRQIFELEKMFEN----KKYLSASERTEMAKLLM-------   [39]
Dm_nub        RRKKRTSIETTIRGALEKAFLA----NQKPTSEEITQLADRLS-------   [39]
Dm_oc         QRRERTTFTRAQLDVLEALFGK----TRYPDIFMREEVALKIN-------   [39]
Dm_OdsH       KRRGRTNFNSWQLRELERVFQG----SHYPDIFMREALATKLD-------   [39]
Dm_onecut     PKKPRLVFTDLQRRTLQAIFKE----TKRPSKEMQVTIARQLG-------   [39]
Dm_Optix      GEQKTHCFKERTRSLLREWYLQ----DPYPNPTKKRELAKATG-------   [39]
Dm_otp        QKRHRTRFTPAQLNELERCFSK----THYPDIFMREEIAMRIG-------   [39]
Dm_pb         PRRLRTAYTNTQLLELEKEFHF----NKYLCRPRRIEIAASLD-------   [39]
Dm_pdm2       RRKKRTSIETTVRTTLEKAFLM----NCKPTSEEISQLSERLN-------   [39]
Dm_PHDP       QRRIRTTFTSNQLNELEKIFLE----THYPDIYTREEIASKLH-------   [39]
Dm_Pph13      QRRYRTTFNTLQLQELERAFQR----THYPDVFFREELAVRID-------   [39]
Dm_prd        QRRCRTTFSASQLDELERAFER----TQYPDIYTREELAQRTN-------   [39]
Dm_Ptx1       QRRQRTHFTSQQLQELEHTFSR----NRYPDMSTREEIAMWTN-------   [39]
Dm_repo       KKKTRTTFTAYQLEELERAFER----APYPDVFAREELAIKLN-------   [39]
Dm_ro         QRRQRTTFSTEQTLRLEVEFHR----NEYISRSRRFELAETLR-------   [39]
Dm_Rx         HRRNRTTFTTYQLHELERAFEK----SHYPDVYSREELAMKVN-------   [39]
Dm_Scr        TKRQRTSYTRYQTLELEKEFHF----NRYLTRRRRIEIAHALC-------   [39]
Dm_Six4       GEETVYCFKEKSRNALKDCYLT----NRYPTPDEKKTLAKKTG-------   [39]
Dm_slou       PRRARTAFTYEQLVSLENKFKT----TRYLSVCERLNLALSLS-------   [39]
Dm_so         GEETSYCFKEKSRSVLRDWYSH----NPYPSPREKRDLAEATG-------   [39]
Dm_tin        KRKPRVLFSQAQVLELECRFRL----KKYLTGAEREIIAQKLN-------   [39]
Dm_toe        FRRNRTTFSPEQLDELEKEFDK----SHYPCVNTREKLAARTA-------   [39]
Dm_toy        LQRNRTSFSNEQIDSLEKEFER----THYPDVFARERLADKIG-------   [39]
Dm_tup        PTRVRTVLNEKQLHTLRTCYNA----NPRPDALMKEQLVEMTS-------   [39]
Dm_Ubx        RRRGRQTYTRYQTLELEKEFHT----NHYLTRRRRIEMAHALC-------   [39]
Dm_unc_4      RRRSRTNFNSWQLEELERAFSA----SHYPDIFMREALAMRLD-------   [39]
Dm_unpg       SRRRRTAFTSEQLLELEREFHA----KKYLSLTERSQIATSLK-------   [39]
Dm_vis        LRKRRGNLPKSSVKILKRWLYEHRY-NAYPSDAEKFTLSQEAN-------   [42]
Dm_vnd        KRKRRVLFTKAQTYELERRFRQ----QRYLSAPEREHLASLIR-------   [39]
Dm_vvl        KRKKRTSIEVSVKGALEQHFHK----QPKPSAQEITSLADSLQ-------   [39]
Dm_zen        LKRSRTAFTSVQLVELENEFKS----NMYLYRTRRIEIAQRLS-------   [39]
Dm_zen2       SKRSRTAFSSLQLIELEREFHL----NKYLARTRRIEISQRLA-------   [39]
Dm_zfh1       KVRVRTAINEEQQQQLKQHYSL----NARPSRDEFRMIAARLQ-------   [39]
Dm_zfh2       NKRLRTTILPEQLNFLYECYQS----ESNPSRKMLEEISKKVN-------   [39]

[                      60        70    ]
[                      .         .     ]

Nv_002        ----ISEARIQVXXXXXXXXXXXXX   [60]
Nv_003        ----IPESRIQVWFKNRRAKYRKQV   [60]
Nv_004        ----LTDTQVXXXXXXXXXXXXXXX   [60]
Nv_005        ----IDESRIQVWFQNRRSRQNRQK   [60]
Nv_006        ----LTERQVKIWFQNRRMKWKKDE   [60]
Nv_171        ----LTERQVKIWFQNRRMKWKKDE   [60]
Nv_007        ----LSKTQVNTWFANARRRLNRNR   [63]
Nv_009        ----MTDEQVKNWFQNRRMKRKRKR   [60]
Nv_010        ----LSEAQVKVWFQNRRTKFKRDQ   [60]
Nv_011        ----IDESRIQVWFQNRRSRQNRQK   [60]
Nv_012        ----LTEMQIKIWFQNRRMKWKREF   [60]
Nv_013        ----LSETQIKVWFQNRRTKWKRQQ   [60]
Nv_014        ----LTEARVQVWFSNRRARLRKKK   [60]
Nv_015        ----LSETQVKVWFQNRRTKWRQDM   [60]
Nv_017        ----MTEEQVKSWFHNKRTAMTKKL   [60]
Nv_018        ----LTEVQVKIWFQNRRAKWKRVR   [60]
Nv_019        ----LTERQVKVWFQNRRMKWKRVK   [60]
Nv_020        ----LDKEVVRVWFCNRRQREKRVK   [60]
Nv_021        ----LSDTQIKIWFQNRRTKLKRKL   [60]
Nv_022        ----MSEARVQVWFSNRRAKWRRHQ   [60]
Nv_023        ----MTDDQVKNWFQNRRMKRKRKR   [60]
Nv_024        ----LTDTQVKTWFQNRRMKLKRQR   [60]
Nv_025        ----LTPTQVKIWFQNHRYKFKKQI   [60]
Nv_026        ----LTAKQVKVWFQNKRYKTKERE   [60]
Nv_027        ----LTETQIKIWFQNRRTKWKRKM   [60]
Nv_028        ----LSPRVIRVWFQNKRCKDKKKA   [60]
Nv_029        ----LTERQVKVWFQNRRMKLKKDE   [60]
Nv_030        ----LTLKQVSNWFKNRRQRGRIPS   [60]
Nv_031        ----LPEDRVQVWFQNRRAKEKRLL   [60]
Nv_032        ----MTDDQVKIWFQNRRMKRKRKR   [60]
Nv_033        ----LTNTQVKTWFQNRRTKWKKQM   [60]
Nv_034        ----LTERQVKVWFQNRRMKWKRVK   [60]
Nv_035        ----MTETQVKTWFQNRRTKWRKEK   [60]
Nv_036        ----LTILQVNNWFINARRRILQPM   [64]
Nv_037        ----LNEARVQVWFQNRRAKHRKQE   [60]
Nv_038        ----IDESRIQVWFQNRRSRQNRQK   [60]
Nv_040        ----ISVAQISNWFGNKRIRYKKNI   [63]
Nv_041        ----LTPLQLKTWYQNRRMKWKKDM   [60]
Nv_042        ----MTDDQVKIWFQNRRVKRKRKR   [60]
Nv_043        ----MTEEQIKSWLHNKRTAMKRKL   [60]
Nv_044        ----LSKRVTQVWFQNSRARQKKYG   [60]
Nv_045        ----LSKTQVNTWFANARRRLNRNR   [63]
Nv_046        ----LSEHRVKIWFQNRRAREKKAK   [60]
Nv_047        ----LTESRVQVWFQNRRAKWKKRK   [60]
Nv_048        ----LSERQVKTWFQNRRAKWRRFK   [60]
Nv_049        ----MTETQVKTWFQNRRTKWRKKK   [60]
Nv_050        ----LTNRQIKTWFQNRRTKWKREN   [60]
Nv_051        ----LTPTQVKIWFQNHRYKHKKQA   [60]
Nv_052        ----LSEDRIQVWFQNRRAKDRRLQ   [60]
Nv_054        ----MTELQVRNWFQNKRYQRRNRE   [60]
Nv_055        ----LDMRVVQVWFQNRRAKDKRLS   [60]
Nv_056        ----LSDTQVKTWFQNRRTKWKKQM   [60]
Nv_057        ----LTPAQVKIWFQNHRYKYRKQM   [60]
Nv_058        ----VSESRLQVWFQNRRSKWRKHQ   [60]
Nv_059        ----LTEARVQVWFQNRRAKWRKRE   [60]
Nv_060        ----LTEKQVKIWFQNRRMKWKKEN   [60]
Nv_061        ----LTLRQVRNWFRNRRHRDRISS   [60]
Nv_063        ----LQEARIQVWFKNRRAKYRKDQ   [60]
Nv_064        ----IPESRIQVWFKNRRAKYRKQV   [60]
Nv_065        ----LSEKHIKIWFQNRRMKKKKTD   [60]
Nv_066        ----VTEHRVKIWFQNRRAREKKTK   [60]
Nv_067        ----LNEAQVKTWFQNRRMKWKKKN   [60]
Nv_068        ----LKEERVEVWFKNRRAKWRKQK   [60]
Nv_069        ----LTETQVKIWFQNRRMKWKRCN   [60]
Nv_070        ----VTETQVKIWFQNRRTKWKKQE   [60]
Nv_071        ----MSDDQVKIWFQNRRMKRKRKR   [60]
Nv_072        ----LSERQVKVWFQNRRMKYKRER   [60]
Nv_073        ----LTTTQVSNWFKNRRQRDRAAE   [60]
Nv_074        ----VAESRVQVWFSNRRSKGKRKE   [60]
Nv_075        ----LDREVVRVWFCNRRQKERRVS   [60]
Nv_076        ----MTDDQVKNWFQNRRMKRKRKR   [60]
Nv_077        ----LTETQVKVWFQNRRIKWRKQN   [60]
Nv_078        ----LPESRVQVWFKNRRAKLRQLS   [60]
Nv_079        ----LSEARVQVWFQNRRAKWRKRE   [60]
Nv_080        ----LTETQVKVWFQNRRIKWRKQK   [60]
Nv_081        ----MTELQVRNWFQNRRYQRKQKQ   [60]
Nv_082        ----LSENQVKIWFQNRRVKWRAEV   [60]
Nv_083        ----LSETQVRVWFQNRRIKWRKQM   [60]
Nv_084        ----LEPVTVRVWFCNRKQMLKRMA   [60]
Nv_085        ----LPEDRIQVWFQNRRAKWRKKE   [60]
Nv_086        ----LPEARIQVWFKNRRAKHRKND   [60]
Nv_088        ---LSEARVQVIWFQNRRAKSRRLE   [61]
Nv_090        ----LPESRIQVWFKNRRAKYRKSK   [60]
Nv_091        ----LTETQVKIWFQNRRTNGRSRT   [60]
Nv_092        ----LTDNQVKVWFQNRRMKWRQDA   [60]
Nv_093        ----LTVTQVSNWFKNKRQRVRAAE   [60]
Nv_094        ----MTETQVKTWFQNRRTKWRKEL   [60]
Nv_095        ----LTQTQVKIWFQNRRSKFKKTL   [60]
Nv_096        ----MTDQQVKTWFQNRRMKVKRKR   [60]
Nv_097        ----LNETQVKTWFQNRRMKWKKET   [60]
Nv_098        ----LTETQVKIWFQNRRYKTKRRQ   [60]
Nv_099        ----LTERQVKIWFQNRRMKWKKDN   [60]
Nv_100        ----LTEARVQVWFQNRRAKWRKRE   [60]
Nv_101        ----LSEARVQVWFSNRRARLRKER   [60]
Nv_102        ----MTEEQIKSWFHNKRTAMKRKL   [60]
Nv_103        ----LTPTQVKIWFQNHRYKFKKQN   [60]
Nv_104        ----LSETQVKVWFQNRRTKWKRQA   [60]
Nv_105        ----LTEARVRVWFKNRRAKWRKKE   [60]
Nv_106        ----LTERQVKIWFQNRRMKWKKCN   [60]
Nv_107        ----LTILQVNNWFINARRRIVQPM   [63]
Nv_108        ----MTLTQVSTWFANARRRLKKEN   [63]
Nv_109        ----LSETTIKIWFQNRRMKSKRRR   [60]
Nv_110        ----LTERQVKVWFQNRRMKWKRVK   [60]
Nv_112        ----MTESQVKVWFQNRRTKWRKRH   [60]
Nv_114        ----LPESRVQVWFKNRRAKTRQLE   [60]
Nv_115        ----LNETQVKTWFQNRRMKWKKES   [60]
Nv_116        ----LTETQVKIWFQNRRNKWKRQI   [60]
Nv_117        ----LSEKQVRTWFQNRRMKLKREA   [60]
Nv_118        ----LTEARIQVWFQNRRAKWRKRE   [60]
Nv_119        ----LGERQVKVWFQNRRMKWKRGR   [60]
Nv_120        ----LTEARVQVWFQNRRAKWRKRE   [60]
Nv_121        ----LTDAQVRTWFQNRRTRWRKEE   [60]
Nv_122        ----LPGAQIITWFQNRRAKMRRDV   [60]
Nv_123        ----LPESRVQVWFKNRRAKARQQA   [60]
Nv_124        ----LSKNVVRVWFCNQRQKKKRMK   [60]
Nv_125        ----LDKEVVRVWFCNRRQKEKRMT   [60]
Nv_126        ----LTETQVKIWFQNRRAKDKRLE   [60]
Nv_127        ----LNMRVIQVWFQNRRSKERRLK   [60]
Nv_128        ----LTPTQVGNWFKNRRQRDRAAA   [60]
Nv_129        ----LPEVRVQVWFQNRRAKWRRQE   [60]
Nv_130        ----LSEKQVKIWFQNRRVKWKKDK   [60]
Nv_142        ----LTETQVKIWFQNRRAKAKRLH   [60]
Nv_143        ----LTPIQINNWFSNARRRILKKA   [63]
Nv_144        ----LSVRQVEQWFVNYRRRKGRTA   [60]
Nv_145        ----LSETQVKIWFQNRRIKWRKDN   [60]
Nv_146        ----LSESQVQIWFQNRRAKWRKQQ   [60]
Nv_147        ----MTDNQVKTWFQNRRMKQKRKR   [60]
Nv_148        ----LSEARIQVWYSNRRAKWRKEG   [60]
Nv_149        ----LSVLQVCNWFINARRRILPDM   [63]
Nv_151        ----ISSRSIQVWFKNKRYKLRIQA   [60]
Nv_170        GFNLVTESRVYNWFANRRKEETFRM   [71]
ADNP          ----LWKSDIASHFSNKRKKCVRDC   [60]
ALX3          ----LTEARVQVWFQNRRAKWRKRE   [60]
ALX4          ----LTEARVQVWFQNRRAKWRKRE   [60]
ARIX          ----LTEARVQVWFQNRRAKFRKQE   [60]
ARX           ----LTEARVQVWFQNRRAKWRKRE   [60]
ATBF1a        ----LPQKVIKHWFRNTLFKERQRN   [60]
ATBF1b        ----LPTRVIVVWFQNARQKARKNY   [60]
ATBF1c        ----LKKRVVQVWFQNTRARERKGQ   [60]
ATBF1d        ----LPKRVVQVWFQNARAKEKKSK   [60]
BAPX1         ----LTETQVKIWFQNRRYKTKRRQ   [60]
BARHL1        ----LTDTQVKTWYQNRRTKWKRQT   [60]
BARHL2        ----LTDTQVKTWYQNRRTKWKRQT   [60]
BARX1         ----LSQLQVKTWYQNRRMKWKKIV   [60]
BARX2         ----LTQLQVKTWYQNRRMKWKKMV   [60]
C10orf121     ----LTETQVKIWFQNRRTKWKKQN   [60]
C10orf48      ----MTLVQVSNWFANARRRLKNTV   [63]
CART1         ----LTEARVQVWFQNRRAKWRKRE   [60]
CDX1          ----LTERQVKIWFQNRRAKERKVN   [60]
CDX2          ----LSERQVKIWFQNRRAKERKIN   [60]
CDX4          ----LSERQVKIWFQNRRAKERKMI   [60]
CHX10         ----LPEDRIQVWFQNRRAKWRKRE   [60]
CRX           ----LPESRVQVWFKNRRAKCRQQR   [60]
CSX           ----LTSTQVKIWFQNRRYKCKRQR   [60]
CUTL1         ----LKTSTVINWFHNYRSRIRREL   [60]
CUTL2         ----LKTNTVINWFHNYRSRMRREM   [60]
CXorf43       ----VDCEIVRTWIGNRRRKYRLNV   [64]
DLX1          ----LTQTQVKIWFQNKRSKFKKLM   [60]
DLX2          ----LTQTQVKIWFQNRRSKFKKMW   [60]
DLX3          ----LTQTQVKIWFQNRRSKFKKLY   [60]
DLX4          ----LTQTQVKIWFQNKRSKYKKLL   [60]
DLX5          ----LTQTQVKIWFQNKRSKIKKIM   [60]
DLX6          ----LTQTQVKIWFQNKRSKFKKLL   [60]
DMBX1         ----LPEARVQVWFKNRRAKFRKKQ   [60]
DUX1          ----LPESRIQIWFQNRRARHRGQS   [60]
DUX2          ----IPEPRVQILFQNERSCQLRQH   [60]
DUX3a         ----IPEPRVQIWFQNERSCQLRQH   [60]
DUX3b         ----LPESRIQLWFQNRRARHWGQS   [60]
DUX4a         ----IPEPRVQIWFQNERSRQLRQH   [60]
DUX4b         ----LPESRIQIWFQNRRARHPGQG   [60]
DUX5          ----LPESRIQIWFQNRRARHRGQS   [60]
EMX1          ----LSETQVKVWFQNRRTKYKRQK   [60]
EMX2          ----LTETQVKVWFQNRRTKFKRQK   [60]
EN1           ----LNESQIKIWFQNKRAKIKKAT   [60]
EN2           ----LNESQIKIWFQNKRAKIKKAT   [60]
ESX1L         ----LTEDRVQVWFQNRRAKWKRNQ   [60]
EVX1          ----LPETTIKVWFQNRRMKDKRQK   [60]
EVX2          ----LPETTIKVWFQNRRMKDKRQR   [60]
FLJ16139      ----LKESQVKIWFQNRRMKWRNSK   [60]
FLJ25680      ----LQKDVVRVWFYNRSKMGSRPT   [60]
GBX1          ----LSEVQVKIWFQNRRAKWKRIK   [60]
GBX2          ----LSEVQVKIWFQNRRAKWKRVK   [60]
GSC           ----LREEKVEVWFKNRRAKWRRQK   [60]
GSCL          ----LREERVEVWFKNRRAKWRHQK   [60]
GSH2          ----LSEKQVKIWFQNRRVKHKKEG   [60]
GSH1          ----LSEKQVKIWFQNRRVKHKKEG   [60]
HOXA11        ----LTDRQVKIWFQNRRMKEKKIN   [60]
HESX1         ----LEEDRIQIWFQNRRAKLKRSH   [60]
HHEX          ----LSERQVKTWFQNRRAKWRRLK   [60]
HLX1          ----LTDAQVKVWFQNRRMKWRHSK   [60]
HLXB9         ----LTETQVKIWFQNRRMKWKRSK   [60]
HMX1          ----LTETQVKIWFQNRRNKWKRHV   [60]
HMX2          ----LTETQVKTWFQNRRNKWKRQL   [60]
HNF1A         GSNLVTEVRVYNWFANRRKEEAFRH   [71]
HNF1B         GSNLVTEVRVYNWFANRRKEEAFRQ   [71]
HOP           ----LSEEETQKWFKQRLAKWRRSE   [61]
HOXA1         ----LNETQVKIWFQNRRMKQKKRE   [60]
HOXA10        ----LTDRQVKIWFQNRRMKLKKMN   [60]
HOXA13        ----LSERQVTIWFQNRRVKEKKVI   [60]
HOXA2         ----LTERQVKVWFQNRRMKHKRQT   [60]
HOXA3         ----LTERQIKIWFQNRRMKYKKDQ   [60]
HOXA4         ----LSERQVKIWFQNRRMKWKKDH   [60]
HOXA5         ----LSERQIKIWFQNRRMKWKKDN   [60]
HOXA6         ----LTERQIKIWFQNRRMKWKKEN   [60]
HOXA7         ----LTERQIKIWFQNRRMKWKKEH   [60]
HOXA9         ----LTERQVKIWFQNRRMKMKKIN   [60]
HOXB1         ----LNETQVKIWFQNRRMKQKKRE   [60]
HOXB13        ----LSERQITIWFQNRRVKEKKVL   [60]
HOXB2         ----LTERQVKVWFQNRRMKHKRQT   [60]
HOXB3         ----LSERQIKIWFQNRRMKYKKDQ   [60]
HOXB4         ----LSERQIKIWFQNRRMKWKKDH   [60]
HOXB5         ----LSERQIKIWFQNRRMKWKKDN   [60]
HOXB6         ----LTERQIKIWFQNRRMKWKKES   [60]
HOXB7         ----LTERQIKIWFQNRRMKWKKEN   [60]
HOXB8         ----LTERQVKIWFQNRRMKWKKEN   [60]
HOXB9         ----LSERQVKIWFQNRRMKMKKMN   [60]
HOXC10        ----LTDRQVKIWFQNRRMKLKKMN   [60]
HOXC11        ----LTDRQVKIWFQNRRMKEKKLS   [60]
HOXC12        ----LSDQQVKIWFQNRRMKKKRLL   [60]
HOXC13        ----LSERQVTIWFQNRRVKEKKVV   [60]
HOXC4         ----LSERQIKIWFQNRRMKWKKDH   [60]
HOXC5         ----LNERQIKIWFQNRRMKWKKDS   [60]
HOXC6         ----LTERQIKIWFQNRRMKWKKES   [60]
HOXC8         ----LTERQVKIWFQNRRMKWKKEN   [60]
HOXC9         ----LTERQVKIWFQNRRMKMKKMN   [60]
HOXD1         ----LNDTQVKIWFQNRRMKQKKRE   [60]
HOXD10        ----LTDRQVKIWFQNRRMKLKKMS   [60]
HOXD11        ----LTDRQVKIWFQNRRMKEKKLN   [60]
HOXD12        ----LSDQQVKIWFQNRRMKKKRVV   [60]
HOXD13        ----LSERQVTIWFQNRRVKDKKIV   [60]
HOXD3         ----LTERQIKIWFQNRRMKYKKDQ   [60]
HOXD4         ----LSERQIKIWFQNRRMKWKKDH   [60]
HOXD8         ----LTERQVKIWFQNRRMKWKKEN   [60]
HOXD9         ----LTERQVKIWFQNRRMKMKKMS   [60]
IPF1          ----LTERHIKIWFQNRRMKWKKEE   [60]
IRX1          ----MTLTQVSTWFANARRRLKKEN   [63]
IRX2          ----MTLTQVSTWFANARRRLKKEN   [63]
IRX3          ----MTLTQVSTWFANARRRLKKEN   [63]
IRX4          ----MTLTQVSTWFANARRRLKKEN   [63]
IRX5          ----MTLTQVSTWFANARRRLKKEN   [63]
IRX6          ----MTLTQVSTWFANARRRLKKEN   [63]
ISL1          ----LSPRVIRVWFQNKRCKDKKRS   [60]
ISL2          ----LSPRVIRVWFQNKRCKDKKKS   [60]
LASS3         ----LTERQVERWFRSRRNQERPSR   [61]
LASS5         ----WNVRKIQCWFRHRRNQDKPPT   [61]
LBX1          ----LTNAQVITWFQNRRAKLKREL   [60]
LHX2          ----LTKRVLQVWFQNARAKFRRNL   [60]
LHX3          ----LDMRVVQVWFQNRRAKEKRLK   [60]
LHX4          ----LDMRVVQVWFQNRRAKEKRLK   [60]
LHX5          ----LNMRVIQVWFQNRRSKERRMK   [60]
LHX6          ----LSRRVIQVWFQNCRARHKKHT   [60]
LHX8          ----LSRRVIQVWFQNCRARHKKHV   [60]
LHX9          ----LTKRVLQVWFQNARAKFRRNL   [60]
LIM1          ----LNMRVIQVWFQNRRSKERRMK   [60]
LMX1B         ----LSVRVVQVWFQNQRAKMKKLA   [60]
LOC137814     ----LTSTQVKIWFQNRRYKCKRQR   [60]
LOC340784     ----LTETQVKIWFQNRRNKWKRQL   [60]
LOC342900     ----LDLSVVKIWFKNQRAKWKRQQ   [60]
LOC344022     ----LTENQVRVWFQNRRVKYQKQQ   [60]
LOC390259     ----LSETQVKTWFQNRRMKHKKQL   [60]
LOC390874     ----LELNTVSNFFMNARRRCMNRW   [60]
LOC399839a    ----IPEPRVQIWFQNERSRQLRQH   [60]
LOC399839b    ----LPESRIQIWFQNRRARHPGQG   [60]
LOC400962     ----LANAQVVTWFQNRRAKLKRDV   [60]
LOC401860a    ----VPESNIQVWFKNYRVKQRKLD   [60]
LOC401860b    ----LQESRIQMWFQKQRSLYLKKS   [60]
LOC401860c    ----CPVNVINNWFQNNRARLPPEE   [60]
LOC401861     ---------CPNWFQNKRARLPPAE   [55]
LOC440014     ----LPESRIQIWFQNRRARHPGQG   [60]
LOC440015a    ----IPEPRVQIWFQNERSRQLRQH   [60]
LOC440015b    ----LPESRIQIWFQNRRARHPGQG   [60]
LOC440016a    ----IPEPRVQIWFQNERSRQLRQH   [60]
LOC440016b    ----LPESRIQIWFQNRRARHPGQG   [60]
LOC440017a    ----IPEPRVQIWFQNERSRQLRQH   [60]
LOC440017b    ----LPESRIQIWFQNRRARHPGQG   [60]
LOC441056a    ----IPEPRVQIWFQNERSRQLRQH   [60]
LOC441056b    ----LPESRIQIWFQNRRARHPGQG   [60]
LOC91464      ----LPEARVQIWFQNQRAKWRKQE   [60]
MEIS1         ----LTILQVNNWFINARRRIVQPM   [63]
MEIS2         ----LTILQVNNWFINARRRIVQPM   [63]
MEIS3         ----LTILQVNNWFINARRRIVQPM   [63]
MGC15631      ----LPEVRVQVWFQNRRAKWRRQE   [60]
MIXL1         ----LPESRIQVWFQNRRAKSRRQS   [60]
MOX1          ----LSERQVKVWFQNRRMKWKRVK   [60]
MOX2          ----LTERQVKVWFQNRRMKWKRVK   [60]
MSX1          ----LTETQVKIWFQNRRAKAKRLQ   [60]
MSX2          ----LTETQVKIWFQNRSAKAKRLQ   [60]
NANOG         ----LSYKQVKTWFQNQRMKSKRWQ   [60]
NKX2_3        ----LTSTQVKIWFQNRRYKCKRQR   [60]
NKX2_2        ----LTPTQVKIWFQNHRYKMKRAR   [60]
NKX2_8        ----LTPTQVKIWFQNHRYKLKRAR   [60]
NKX3_1        ----LTETQVKIWFQNRRYKTKRKQ   [60]
NKX6_2        ----MTESQVKVWFQNRRTKWRKRH   [60]
NKX6_1        ----MTESQVKVWFQNRRTKWRKKH   [60]
ONECUT1       ----LELSTVSNFFMNARRRSLDKW   [60]
ONECUT2       ----LELTTVSNFFMNARRRSLEKW   [60]
OTEX          ----VTEDKVRVWFKNKRARCRRHQ   [60]
OTP           ----LTESRVQVWFQNRRAKWKKRK   [60]
OTX1          ----LPESRVQVWFKNRRAKCRQQQ   [60]
OTX2          ----LPESRVQVWFKNRRAKCRQQQ   [60]
PAX3          ----LTEARVQVWFSNRRARWRKQA   [60]
PAX4          ----LPEDTVRVWFSNRRAKWRRQE   [60]
PAX6          ----LPEARIQVWFSNRRAKWRREE   [60]
PAX7          ----LTEARVQVWFSNRRARWRKQA   [60]
PBX1          ----ITVSQVSNWFGNKRIRYKKNI   [63]
PBX2          ----ITVSQVSNWFGNKRIRYKKNI   [63]
PBX3          ----ITVSQVSNWFGNKRIRYKKNI   [63]
PBX4          ----LTISQVSNWFGNKRIRYKKNM   [63]
PEPP_2        ----VTELAVQIWFENRRAKWRRHQ   [60]
PHOX2B        ----LTEARVQVWFQNRRAKFRKQE   [60]
PITX1         ----LTEPRVRVWFKNRRAKWRKRE   [60]
PITX2         ----LTEARVRVWFKNRRAKWRKRE   [60]
PITX3         ----LTEARVRVWFKNRRAKWRKRE   [60]
PMX1          ----LTEARVQVWFQNRRAKFRRNE   [60]
PMX2          ----LSEARVQVWFQNRRAKFRRNE   [60]
PNX1          ----LTLLQVNNWFINARRRILQPM   [63]
POU1F1        ----LEKEVVRVWFCNRRQREKRVK   [60]
POU2F1        ----MEKEVIRVWFCNRRQKEKRIN   [60]
POU2F2        ----MEKEVIRVWFCNRRQKEKRIN   [60]
POU2F3        ----MEKEVVRVWFCNRRQKEKRIN   [60]
POU3F1        ----LEKEVVRVWFCNRRQKEKRMT   [60]
POU3F2        ----LEKEVVRVWFCNRRQKEKRMT   [60]
POU3F3        ----LEKEVVRVWFCNRRQKEKRMT   [60]
POU3F4        ----LEKEVVRVWFCNRRQKEKRMT   [60]
POU4F1        ----LKKNVVRVWFCNQRQKQKRMK   [60]
POU4F2        ----LKKNVVRVWFCNQRQKQKRMK   [60]
POU4F3        ----LKKNVVRVWFCNQRQKQKRMK   [60]
POU5F1        ----LEKDVVRVWFCNRRQKGKRSS   [60]
POU6F1        ----YDREVVRVWFCNRRQTLKNTS   [60]
POU6F2        ----YDREVVRVWFCNKRQALKNTI   [60]
PROP1         ----LSEARIQVWFQNRRAKQRKQE   [60]
PROX1         ---RCITSQLIKWFSNFREFYYIQM   [63]
RX            ----LPEVRVQVWFQNRRAKWRRQE   [60]
SATB1         ----LPKYTIIKFFQNQRYYLKHHG   [61]
SATB2         ----LPKHTIIKFFQNQRYHVKHHG   [61]
SHOX          ----LSEARVQVWFQNRRAKCRKQE   [60]
SHOX2         ----LSEARVQVWFQNRRAKCRKQE   [60]
SIX1          ----LTTTQVSNWFKNRRQRDRAAE   [60]
SIX2          ----LTTTQVSNWFKNRRQRDRAAE   [60]
SIX3          ----LTPTQVGNWFKNRRQRDRAAA   [60]
SIX4          ----LSLTQVSNWFKNRRQRDRNPS   [60]
SIX5          ----LSLTQVSNWFKNRRQRDRTGA   [60]
SIX6          ----LTPTQVGNWFKNRRQRDRAAA   [60]
TCL3          ----MTDAQVKTWFQNRRTKWRRQT   [60]
TGIF          ----LSTLQVCNWFINARRRLLPDM   [63]
TITF1         ----LTPTQVKIWFQNHRYKMKRQA   [60]
TLX2          ----MTDAQVKTWFQNRRTKWRRQT   [60]
TLX3          ----MTDAQVKTWFQNRRTKWRRQT   [60]
TTF1          ----LTPTQVKIWFQNHRYKMKRQA   [60]
VAX2          ----LSETQVKVWFQNRRTKQKKDQ   [60]
VENTX2        ----LSEVQIKTWFQNRRMKHKRQM   [60]
VSX1          ----LPEDRIQVWFQNRRAKWRKRE   [60]
ZFHX2         ----LPKRVIQVWFQNARAKEKKAK   [60]
ZFHX4         ----LPTRVIVVWFQNARQKARKSY   [60]
ZHX1a         ----LTKGEIKKWFSDTRYNQRNSK   [60]
ZHX1b         ----LARTDIVSWFGDTRYAWKNGN   [60]
ZHX2          ----LARSEIKKWFSDHRYRCQRGI   [60]
ZHX3a         ----LSTREVRKWFSDRRYHCRNLK   [60]
ZHX3b         ----MTRREIDSWFSERR---KKVN   [57]
Dm_abdA      ----LTERQIKIWFQNRRMKLKKEL   [60]
Dm_AbdB      ----LTERQVKIWFQNRRMKNKKNS   [60]
Dm_achi       ----LTVLQVCNWFINARRRILPEM   [63]
Dm_acj6       ----LKKNVVRVWFCNQRQKQKRIV   [60]
Dm_al         ----LTEARIQVWFQNRRAKWRKQE   [60]
Dm_Antp       ----LTERQIKIWFQNRRMKWKKEN   [60]
Dm_ap         ----LPKRVLQVWFQNARAKWRRMM   [60]
Dm_ara        ----MTLTQVSTWFANARRRLKKEN   [63]
Dm_Awh        ----LSKRVTQVWFQNSRARQKKHI   [60]
Dm_B_H1       ----LSDCQVKTWYQNRRTKWKRQT   [60]
Dm_B_H2       ----LSDCQVKTWYQNRRTKWKRQT   [60]
Dm_bap        ----LTETQVKIWFQNRRYKTKRKQ   [60]
Dm_bcd        ----LGTAQVKIWFKNRRRRHKIQS   [60]
Dm_bsh        ----LSETQVKTWFQNRRMKHKKQL   [60]
Dm_btn        ----LTERQVKVWFQNRRMKCKRIK   [60]
Dm_C15        ----MTDAQVKTWFQNRRTKWRRQT   [60]
Dm_cad        ----LSERQVKIWFQNRRAKERKQN   [60]
Dm_caup       ----MTLTQVSTWFANARRRLKKEN   [63]
Dm_CG11294    ----LSEARVQVWFQNRRAKWRKQA   [60]
Dm_CG11617    ----LTYTQICNWFANWRRKLKNSE   [63]
Dm_CG11641    ----YEREVIRIWFCNKRQALKNTV   [60]
Dm_CG12361    ----LKDSQVKIWFQNRRMKWRNSK   [60]
Dm_CG13424    ----LTETQIKIWFQNRRTKWKRKY   [60]
Dm_CG15696    ----LTNTRVKIWFQNRRARERREK   [60]
Dm_CG15782    ----LPEDRIQVWFQNRRAKWRKTE   [60]
Dm_CG18599    ----LTEAQVKVWFQNRRIKWRKHH   [60]
Dm_CG32105    ----LSVRVVQVWFQNQRAKMKKIQ   [60]
Dm_CG32532    ----LNEARIQVWFQNRRAKYRKQE   [60]
Dm_CG4136     ----LAEDRIQVWYQNRRAKWRKTE   [60]
Dm_CG4328     ----LSLRIVQVWFQNQRAKVKKIQ   [60]
Dm_CG7056     ----LTDRQVKTWFQNRRAKWRRAN   [60]
Dm_CG9876     ----LSEARVQVWFQNRRAKFRRNE   [60]
Dm_ct         ----LATRTITNWFHNHRMRLKQQV   [60]
Dm_Dfd        ----LSERQIKIWFQNRRMKWKKDN   [60]
Dm_Dll        ----LTQTQVKIWFQNRRSKYKKMM   [60]
Dm_Dr         ----LTETQVKIWFQNRRAKAKRLQ   [60]
Dm_dveA       ----LDVNNVVYWFKNARAAQKRAE   [70]
Dm_dveB       ----LESKNVQFWFKNRRAKCKRLK   [70]
Dm_E5         ----LTETQVKVWFQNRRTKHKRMQ   [60]
Dm_ems        ----LSETQVKVWFQNRRTKHKRMQ   [60]
Dm_en         ----LNEAQIKIWFQNKRAKIKKST   [60]
Dm_eve        ----LPESTIKVWFQNRRMKDKRQR   [60]
Dm_exd        ----ITVSQVSNWFGNKRIRYKKNI   [63]
Dm_exex       ----LSETQVKIWFQNRRMKWKRSK   [60]
Dm_ey         ----LPEARIQVWFSNRRAKWRREE   [60]
Dm_eyg        ----LSEARVQVWFSNRRAKWRRHQ   [60]
Dm_ftz        ----LSERQIKIWFQNRRMKSKKDR   [60]
Dm_gsb        ----LTEARVQVWFSNRRARLRKQL   [60]
Dm_gsb_n      ----LTEARIQVWFSNRRARLRKHS   [60]
Dm_Gsc        ----LKEERVEVWFKNRRAKWRKQK   [60]
Dm_H2_0       ----LTDAQVKVWFQNRRMKWRHTR   [63]
Dm_hbn        ----LSEARVQVWFQNRRAKWRKRE   [60]
Dm_HGTX       ----MSESQVKVWFQNRRTKWRKRH   [60]
Dm_Hmx        ----LTETQVKIWFQNRRNKWKRQL   [60]
Dm_hth        ----LTILQVNNWFINARRRIVQPM   [63]
Dm_ind        ----LSEKQVKIWFQNRRVKQKKGG   [60]
Dm_lab        ----LNETQVKIWFQNRRMKQKKRV   [60]
Dm_Lag1       ----MSEREIERWWRLRRAQDKPST   [60]
Dm_lbe        ----LSNAQVITWFQNRRAKQKRDI   [60]
Dm_lbl        ----LSNAQVITWFQNRRAKLKRDM   [60]
Dm_Lim1       ----LPMRVIQVWFQNKRSKERRMK   [60]
Dm_Lim3       ----LDMRVVQVWFQNRRAKEKRLK   [60]
Dm_mirr       ----MTLTQVSTWFANARRRLKKEN   [63]
Dm_NK7.1      ----VTETQVKIWFQNRRTKWKKQD   [60]
Dm_nub        ----MEKEVVRVWFCNRRQKEKRIN   [60]
Dm_oc         ----LPESRVQVWFKNRRAKCRQQL   [60]
Dm_OdsH       ----LMEGRIAVWFQNRRAKWRKQE   [60]
Dm_onecut     ----LEPTTVGNFFMNARRRSMDKW   [60]
Dm_Optix      ----LNPTQVGNWFKNRRQRDRAAA   [60]
Dm_otp        ----LTESRVQVWFQNRRAKWKKRK   [60]
Dm_pb         ----LTERQVKVWFQNRRMKHKRQT   [60]
Dm_pdm2       ----MDKEVIRVWFCNRRQKEKRIN   [60]
Dm_PHDP       ----LTEARVQVWFQNRRAKFRKQE   [60]
Dm_Pph13      ----LTEARVQVWFQNRRAKWRKQE   [60]
Dm_prd        ----LTEARIQVWFSNRRARLRKQH   [60]
Dm_Ptx1       ----LTEARVRVWFKNRRAKWRKRE   [60]
Dm_repo       ----LSESRVQVWFQNRRAKWRKHE   [60]
Dm_ro         ----LTETQIKIWFQNRRAKDKRIE   [60]
Dm_Rx         ----LPEVRVQVWFQNRRAKWRRQE   [60]
Dm_Scr        ----LTERQIKIWFQNRRMKWKKEH   [60]
Dm_Six4       ----LTLTQVSNWFKNRRQRDRTPQ   [60]
Dm_slou       ----LTETQVKIWFQNRRTKWKKQN   [60]
Dm_so         ----LTTTQVSNWFKNRRQRDRAAE   [60]
Dm_tin        ----LSATQVKIWFQNRRYKSKRGD   [60]
Dm_toe        ----LSEARVQVWFSNRRAKWRRHQ   [60]
Dm_toy        ----LPEARIQVWFSNRRAKWRREE   [60]
Dm_tup        ----LSPRVIRVWFQNKRCKDKKKT   [60]
Dm_Ubx        ----LTERQIKIWFQNRRMKLKKEI   [60]
Dm_unc_4      ----LKESRVAVWFQNRRAKVRKRE   [60]
Dm_unpg       ----LSEVQVKIWFQNRRAKWKRVK   [60]
Dm_vis        ----LTVLQVCNWFINARRRILPEM   [63]
Dm_vnd        ----LTPTQVKIWFQNHRYKTKRAQ   [60]
Dm_vvl        ----LEKEVVRVWFCNRRQKEKRMT   [60]
Dm_zen        ----LCERQVKIWFQNRRMKFKKDI   [60]
Dm_zen2       ----LTERQVKIWFQNRRMKLKKST   [60]
Dm_zfh1       ----LDPRVVQVWFQNNRSRERKMQ   [60]
Dm_zfh2       ----LKKRVVQVWFQNSRAKDKKSR   [60]
;
END;
